# Supplementary material for: The Elusive Fraction of Marine Plankton Diversity: Size, Abundance and Taxonomic Composition of 0.2 μm‐Filterable Prokaryotes Across Three Contrasting Coastal Environments
Source: Mol Ecol. 2026 Jun 15;35(12):e70434. doi: 10.1111/mec.70434 (PMC13266375; doi:10.1111/mec.70434)
Supplement: Supplementary file 2 — Table S4: SV table. [file MEC-35-e70434-s006.csv]

Table S4. SV table.
	SWARM_3782	SWARM_3788	SWARM_219	SWARM_211	SWARM_210	SWARM_212	SWARM_215	SWARM_214	SWARM_189	SWARM_3654	SWARM_187	SWARM_3652	SWARM_12118	SWARM_3497	SWARM_3495	SWARM_3494	SWARM_3492	SWARM_3491	SWARM_3490	SWARM_3877	SWARM_1657	SWARM_1654	SWARM_6053	SWARM_1659	SWARM_4206	SWARM_4205	SWARM_4204	SWARM_218	SWARM_3271	SWARM_3274	SWARM_3279	SWARM_1044	SWARM_1513	SWARM_102	SWARM_1516	SWARM_793	SWARM_8074	SWARM_1259	SWARM_1258	SWARM_18502	SWARM_338	SWARM_4370	SWARM_1256	SWARM_4374	SWARM_1785	SWARM_1781	SWARM_1780	SWARM_1782	SWARM_4404
sample_1	0	36	0	93	228	137	0	0	0	0	157	0	0	0	0	3	0	0	0	0	0	0	0	0	18	0	0	0	0	0	0	0	1	651	0	0	0	0	0	0	575	1	13	0	0	0	0	0	0
sample_2	0	69	0	104	341	194	0	0	0	2	172	0	0	0	1	23	0	0	0	0	0	0	0	3	0	0	0	0	0	0	0	0	0	356	0	0	0	0	0	0	1276	0	63	0	0	0	0	0	0
sample_3	0	23	0	54	665	329	0	0	0	0	428	0	0	0	1	26	0	0	0	0	5	0	0	0	3	0	0	0	0	0	0	0	0	438	0	0	0	28	0	0	983	17	0	0	0	27	0	0	0
sample_4	0	13	0	178	509	164	0	0	4	0	288	0	0	0	21	4	0	0	0	0	0	0	0	0	4	0	0	0	0	0	0	0	0	771	0	0	0	13	0	0	1086	0	13	0	0	13	0	0	0
sample_8	0	0	0	0	3	817	0	0	0	0	0	0	0	0	0	0	0	0	0	0	0	0	0	0	0	0	0	0	0	0	0	0	0	35	0	0	0	0	0	0	38	0	0	0	0	0	0	0	0
sample_9	0	0	0	0	14	507	0	0	0	0	0	0	0	0	0	0	0	0	0	0	0	0	0	0	0	0	0	0	0	0	0	0	0	26	0	0	0	0	0	0	1	0	0	0	0	0	0	0	0
sample_10	0	0	0	0	1	388	0	0	0	0	8	0	0	0	0	0	0	0	0	0	0	0	0	0	0	0	0	0	0	0	0	0	0	56	0	0	0	0	0	0	54	0	0	0	0	5	0	0	0
sample_11	0	0	0	11	0	477	0	0	0	0	9	0	0	0	0	0	0	0	0	0	0	0	0	0	0	0	0	0	0	0	0	0	0	504	0	0	0	0	0	0	7	8	0	0	0	0	0	0	0
sample_15	0	0	0	29	0	0	99	1756	560	25	85	0	0	0	0	0	0	0	0	0	91	0	0	0	0	0	0	0	0	0	31	0	0	935	0	0	0	0	0	0	149	0	0	0	0	0	0	0	0
sample_16	0	0	0	32	3	0	211	2412	685	0	63	285	0	0	0	0	0	0	0	0	39	0	22	0	0	0	0	0	95	0	29	0	0	962	0	0	0	0	0	0	477	0	0	0	0	0	0	0	3
sample_23	0	0	0	0	0	0	369	12	0	0	4	0	0	0	0	0	0	0	0	0	0	20	0	0	0	0	0	0	0	0	0	1	0	2505	0	0	0	0	0	0	3	0	0	0	0	0	0	0	0
sample_24	0	0	0	54	0	0	290	0	24	0	14	0	27	0	0	0	0	0	0	0	5	0	0	0	0	0	0	0	0	0	0	0	0	3360	0	0	0	0	0	0	1	0	0	0	0	0	0	0	0
sample_28	0	0	0	2328	63	0	846	1269	1028	0	1735	0	0	0	0	0	0	0	0	0	0	0	0	0	0	0	0	0	0	0	2	0	0	60	0	0	0	0	0	0	0	0	0	0	0	0	220	0	0
sample_29	0	0	0	2444	16	0	772	2165	1825	0	1862	0	0	0	0	0	0	0	0	0	43	0	0	0	0	0	0	0	0	0	44	0	0	0	0	0	0	0	0	0	0	13	0	0	0	0	410	0	0
sample_30	0	0	0	2860	205	0	807	1591	1655	0	2722	0	0	0	0	0	0	0	0	0	2	0	0	0	0	0	0	0	63	0	89	0	0	32	0	0	1	0	0	0	0	1	0	0	0	0	239	0	0
sample_36	0	0	0	572	0	4	1617	24	0	0	788	0	0	0	0	0	0	0	0	0	0	0	0	0	0	0	0	0	0	0	0	0	0	4	0	0	0	0	0	0	0	0	0	0	0	0	0	0	0
sample_37	0	0	0	32	1	0	1363	1	0	0	316	0	0	0	0	0	0	0	0	0	0	0	0	0	0	0	0	0	0	0	0	0	0	82	0	0	0	0	0	0	1	2	0	0	0	73	0	0	0
sample_38	0	0	0	242	0	1	2795	0	0	0	941	0	0	0	0	0	0	0	0	0	0	0	0	0	0	0	0	0	0	0	0	0	0	180	0	0	0	0	0	0	0	2	0	0	0	0	8	0	0
sample_42	0	0	0	1440	38	0	590	119	557	0	205	0	0	0	0	0	0	0	0	3	134	6	0	0	0	0	54	0	15	0	0	0	0	16	0	0	0	0	0	0	0	0	0	0	0	0	3	0	0
sample_43	0	0	0	1432	7	0	781	236	1257	0	577	0	0	0	0	0	0	0	0	0	132	21	0	0	0	0	137	0	25	0	0	0	0	15	0	0	0	0	0	0	0	0	0	0	0	0	27	0	0
sample_44	0	0	0	1402	24	0	434	160	1023	0	397	0	0	0	0	0	0	0	0	0	56	0	0	0	0	0	129	0	3	0	0	0	0	0	0	0	0	0	0	3	0	0	0	0	0	0	19	0	0
sample_45	0	0	0	147	2	1	1650	0	0	0	67	0	0	0	0	0	0	0	0	0	6	0	0	0	0	0	1	0	0	0	0	0	0	4	0	0	0	0	0	0	0	2	0	0	0	0	0	0	0
sample_46	0	0	0	231	0	10	1922	0	0	0	105	0	0	0	0	0	0	0	0	0	0	0	0	0	0	0	1	0	0	0	0	0	0	18	0	0	0	0	0	0	0	0	0	0	0	0	0	0	0
sample_47	0	0	0	53	0	0	1844	0	3	0	348	0	0	0	0	0	0	0	0	25	0	0	0	0	0	0	0	0	0	0	0	0	0	0	0	0	0	0	0	0	0	0	0	0	0	0	0	0	0
sample_69	0	2	0	51	481	64	0	0	0	34	228	0	0	0	48	0	0	0	0	0	19	0	0	0	0	0	0	0	0	0	0	0	0	233	0	0	0	0	0	0	667	0	146	0	0	20	0	0	0
sample_71	0	7	0	20	676	57	0	0	1	11	130	0	0	0	0	0	0	0	0	0	17	0	0	0	4	0	0	0	0	0	0	0	0	298	0	0	0	21	0	0	361	1	38	0	0	0	0	0	0
sample_74	0	0	0	0	0	2122	0	0	0	0	0	0	0	0	0	0	0	0	0	0	0	0	0	0	0	0	0	0	0	0	0	0	0	779	0	0	0	0	0	0	59	0	0	0	0	0	0	0	0
sample_76	0	0	0	5	13	716	0	0	0	0	14	0	0	0	0	0	0	0	0	0	0	0	0	2	0	0	0	0	0	0	0	0	0	365	0	0	0	0	0	0	37	0	0	0	0	0	0	0	0
sample_78	23	1	4	192	455	2	0	0	0	0	135	0	0	27	0	6	0	14	0	17	52	32	0	6	0	12	0	0	0	0	0	40	0	58	77	66	0	47	5	0	294	0	0	1	0	80	0	47	0
sample_79	0	32	0	162	974	23	0	0	4	0	157	0	0	46	0	11	0	0	0	0	33	0	0	36	0	0	0	0	0	2	0	13	0	21	1	104	0	93	15	0	524	0	0	0	0	310	0	0	0
sample_80	12	23	0	116	262	80	0	0	0	0	73	0	0	43	0	0	0	0	0	0	30	2	0	41	0	0	0	0	0	0	0	85	0	59	0	66	0	22	3	0	415	0	8	0	0	124	0	7	0
sample_84	2	0	0	0	26	373	0	0	0	0	23	0	0	0	0	0	0	0	0	0	0	2	0	1	0	0	0	0	0	0	0	0	0	207	0	0	0	0	0	0	0	0	0	0	311	3	0	0	0
sample_85	17	0	0	0	15	326	0	0	0	0	0	0	0	0	0	0	1	0	29	0	0	1	0	0	0	10	0	2	0	0	0	0	0	126	0	0	0	0	0	0	0	0	26	0	2	0	0	0	0
sample_86	76	0	0	3	0	418	0	0	0	0	19	0	0	0	0	0	0	0	0	0	0	6	0	0	0	0	0	0	0	0	0	0	0	368	0	0	0	8	0	0	0	0	0	0	7	3	0	0	0
[truncated: 1,832 more columns]
