# Supplementary material for: The Elusive Fraction of Marine Plankton Diversity: Size, Abundance and Taxonomic Composition of 0.2 μm‐Filterable Prokaryotes Across Three Contrasting Coastal Environments
Source: Mol Ecol. 2026 Jun 15;35(12):e70434. doi: 10.1111/mec.70434 (PMC13266375; doi:10.1111/mec.70434)
Supplement: Supplementary file 3 — Table S5: Taxonomic classification of SVs. [file MEC-35-e70434-s001.csv]

Table S5. Taxonomic classification of SVs.
	Superkingdom	Superphylum	Phylum	Class	Order	Family	Genus	Species	Lowest_Taxon
SWARM_3782	Bacteria (superkingdom)	Proteobacteria superphylum	Bdellovibrionota	Oligoflexia	Oligoflexales				Oligoflexales
SWARM_3788	Bacteria (superkingdom)	Proteobacteria superphylum	Desulfobacterota	Desulfuromonadia	PB19				PB19
SWARM_219	Bacteria (superkingdom)	FCB group	Marinimicrobia (SAR406 clade)						Marinimicrobia (SAR406 clade)
SWARM_211	Bacteria (superkingdom)	Proteobacteria superphylum	SAR324 clade(Marine group B)						SAR324 clade(Marine group B)
SWARM_210	Bacteria (superkingdom)	Terrabacteria	Actinobacteriota	Acidimicrobiia	Microtrichales	Microtrichaceae	Sva0996 marine group		Sva0996 marine group
SWARM_212	Bacteria (superkingdom)	Proteobacteria superphylum	Proteobacteria	Alphaproteobacteria	Parvibaculales	PS1 clade			PS1 clade
SWARM_215	Bacteria (superkingdom)	Proteobacteria superphylum	Proteobacteria	Gammaproteobacteria	Thiotrichales	Thiotrichaceae			Thiotrichaceae
SWARM_214	Bacteria (superkingdom)	FCB group	Bacteroidota	Bacteroidia	Flavobacteriales	Flavobacteriaceae	NS4 marine group		NS4 marine group
SWARM_189	Bacteria (superkingdom)	FCB group	Bacteroidota	Bacteroidia	Flavobacteriales	Crocinitomicaceae	Fluviicola		Fluviicola
SWARM_3654	Bacteria (superkingdom)	FCB group	Bacteroidota	Bacteroidia	Flavobacteriales	Flavobacteriaceae	Winogradskyella		Winogradskyella
SWARM_187	Bacteria (superkingdom)	Terrabacteria	Actinobacteriota	Actinobacteria	PeM15				PeM15
SWARM_3652	Bacteria (superkingdom)	FCB group	Bacteroidota	Bacteroidia	Chitinophagales				Chitinophagales
SWARM_12118	Bacteria (superkingdom)	FCB group	Marinimicrobia (SAR406 clade)						Marinimicrobia (SAR406 clade)
SWARM_3497	Bacteria (superkingdom)	Proteobacteria superphylum	Proteobacteria	Alphaproteobacteria	Rhodobacterales	Rhodobacteraceae			Rhodobacteraceae
SWARM_3495	Bacteria (superkingdom)	FCB group	Bacteroidota	Bacteroidia	Chitinophagales	Saprospiraceae	Saprospira		Saprospira
SWARM_3494	Bacteria (superkingdom)	Proteobacteria superphylum	Proteobacteria	Alphaproteobacteria	Rickettsiales	S25-593			S25-593
SWARM_3492	Bacteria (superkingdom)	Proteobacteria superphylum	Proteobacteria	Alphaproteobacteria	Pelagibacterales				Pelagibacterales
SWARM_3491	Bacteria (superkingdom)	Proteobacteria superphylum	Proteobacteria	Gammaproteobacteria	Pseudomonadales	Halomonadaceae	Halomonas		Halomonas
SWARM_3490	Bacteria (superkingdom)	Proteobacteria superphylum	Proteobacteria	Gammaproteobacteria	Ectothiorhodospirales	Ectothiorhodospiraceae			Ectothiorhodospiraceae
SWARM_3877	Bacteria (superkingdom)	Proteobacteria superphylum	Proteobacteria	Gammaproteobacteria	Piscirickettsiales	Piscirickettsiaceae	Candidatus Endoecteinascidia		Candidatus Endoecteinascidia
SWARM_1657	Bacteria (superkingdom)	Proteobacteria superphylum	Proteobacteria	Gammaproteobacteria	Pseudomonadales	Spongiibacteraceae	BD1-7 clade		BD1-7 clade
SWARM_1654	Bacteria (superkingdom)	Terrabacteria	Actinobacteriota	Actinobacteria	Micrococcales	Microbacteriaceae	Microbacterium		Microbacterium
SWARM_6053	Bacteria (superkingdom)	Terrabacteria	Cyanobacteria	Cyanobacteriia	Phormidesmiales	Phormidesmiaceae	Phormidesmis ANT.LACV5.1		Phormidesmis ANT.LACV5.1
SWARM_1659	Bacteria (superkingdom)	Proteobacteria superphylum	Proteobacteria	Alphaproteobacteria	Rickettsiales	S25-593			S25-593
SWARM_4206	Bacteria (superkingdom)	Proteobacteria superphylum	Proteobacteria	Alphaproteobacteria	Sphingomonadales	Sphingomonadaceae			Sphingomonadaceae
SWARM_4205	Bacteria (superkingdom)	Proteobacteria superphylum	Proteobacteria	Alphaproteobacteria	Defluviicoccales				Defluviicoccales
SWARM_4204	Bacteria (superkingdom)	Proteobacteria superphylum	Proteobacteria	Gammaproteobacteria	Pseudomonadales	Pseudohongiellaceae	Pseudohongiella		Pseudohongiella
SWARM_218	Bacteria (superkingdom)	FCB group	Marinimicrobia (SAR406 clade)						Marinimicrobia (SAR406 clade)
SWARM_3271	Bacteria (superkingdom)	Proteobacteria superphylum	Bdellovibrionota	Bdellovibrionia	Bdellovibrionales				Bdellovibrionales
SWARM_3274	Bacteria (superkingdom)	Proteobacteria superphylum	Proteobacteria	Alphaproteobacteria	Pelagibacterales				Pelagibacterales
SWARM_3279	Bacteria (superkingdom)	Proteobacteria superphylum	Proteobacteria	Gammaproteobacteria	Enterobacterales	Pseudoalteromonadaceae	Pseudoalteromonas		Pseudoalteromonas
SWARM_1044	Bacteria (superkingdom)	Terrabacteria	Actinobacteriota	Actinobacteria	Micrococcales	Microbacteriaceae	Microbacterium		Microbacterium
SWARM_1513	Bacteria (superkingdom)	Proteobacteria superphylum	Bdellovibrionota	Oligoflexia	Oligoflexales				Oligoflexales
SWARM_102	Bacteria (superkingdom)	Proteobacteria superphylum	Proteobacteria	Gammaproteobacteria	Pseudomonadales	SAR86 clade			SAR86 clade
SWARM_1516	Bacteria (superkingdom)	Proteobacteria superphylum	Proteobacteria	Alphaproteobacteria	Rickettsiales	S25-593			S25-593
SWARM_793	Bacteria (superkingdom)	FCB group	Bacteroidota	Bacteroidia	Flavobacteriales	NS9 marine group			NS9 marine group
SWARM_8074	Bacteria (superkingdom)	Terrabacteria	Cyanobacteria	Sericytochromatia					Sericytochromatia
SWARM_1259	Bacteria (superkingdom)	Proteobacteria superphylum	Proteobacteria	Alphaproteobacteria	Defluviicoccales				Defluviicoccales
SWARM_1258	Bacteria (superkingdom)	Proteobacteria superphylum	Proteobacteria	Alphaproteobacteria					Alphaproteobacteria
SWARM_18502	Bacteria (superkingdom)	Proteobacteria superphylum							Proteobacteria superphylum
SWARM_338	Bacteria (superkingdom)	Proteobacteria superphylum	Proteobacteria	Alphaproteobacteria	Puniceispirillales	SAR116 clade			SAR116 clade
SWARM_4370	Bacteria (superkingdom)	Proteobacteria superphylum	Proteobacteria	Gammaproteobacteria	Coxiellales	Coxiellaceae	Coxiella		Coxiella
SWARM_1256	Bacteria (superkingdom)	FCB group	Bacteroidota	Bacteroidia	Flavobacteriales	Flavobacteriaceae			Flavobacteriaceae
SWARM_4374	Bacteria (superkingdom)	Margulisbacteria superphylum	Margulisbacteria						Margulisbacteria
SWARM_1785	Bacteria (superkingdom)	Terrabacteria	Actinobacteriota	Actinobacteria	Propionibacteriales	Nocardioidaceae	Nocardioides		Nocardioides
SWARM_1781	Bacteria (superkingdom)	Terrabacteria	Firmicutes						Firmicutes
SWARM_1780	Bacteria (superkingdom)	PVC group (Planctobacteria)	Verrucomicrobiota	Verrucomicrobiae	Opitutales	Puniceicoccaceae	Coraliomargarita		Coraliomargarita
SWARM_1782	Bacteria (superkingdom)	PVC group (Planctobacteria)	Verrucomicrobiota	Verrucomicrobiae	Arctic97B-4 marine group				Arctic97B-4 marine group
SWARM_4404	Bacteria (superkingdom)	Proteobacteria superphylum	Proteobacteria	Alphaproteobacteria	Rhodobacterales	Rhodobacteraceae			Rhodobacteraceae
SWARM_1082	Bacteria (superkingdom)	Proteobacteria superphylum	Bdellovibrionota	Bdellovibrionia	Bacteriovoracales	Bacteriovoracaceae			Bacteriovoracaceae
SWARM_1126	Bacteria (superkingdom)	Proteobacteria superphylum	Proteobacteria	Alphaproteobacteria	Pelagibacterales				Pelagibacterales
SWARM_6201	Bacteria (superkingdom)	Proteobacteria superphylum							Proteobacteria superphylum
SWARM_6203	Archaea (superkingdom)	DPANN	Nanoarchaeota	Nanoarchaeia					Nanoarchaeia
SWARM_6202	Bacteria (superkingdom)	Proteobacteria superphylum	Proteobacteria	Alphaproteobacteria	Puniceispirillales	SAR116 clade			SAR116 clade
SWARM_2035	Bacteria (superkingdom)	Proteobacteria superphylum	Proteobacteria	Alphaproteobacteria	Rickettsiales	S25-593			S25-593
SWARM_26336	Bacteria (superkingdom)	FCB group	Bacteroidota	Bacteroidia	Flavobacteriales	Flavobacteriaceae	Winogradskyella	Winogradskyella exilis	Winogradskyella exilis
SWARM_1438	Bacteria (superkingdom)	Terrabacteria	Actinobacteriota	Acidimicrobiia	Microtrichales	Ilumatobacteraceae			Ilumatobacteraceae
SWARM_1437	Bacteria (superkingdom)	Proteobacteria superphylum	Bdellovibrionota	Bdellovibrionia	Bdellovibrionales	Bdellovibrionaceae	OM27 clade		OM27 clade
SWARM_4156	Bacteria (superkingdom)	FCB group	Bacteroidota	Bacteroidia	Flavobacteriales	Cryomorphaceae	NS10 marine group		NS10 marine group
SWARM_1434	Archaea (superkingdom)	Euryarchaea sensu lato superphylum	Thermoplasmatota	Thermoplasmata	Marine Group II				Marine Group II
SWARM_1432	Bacteria (superkingdom)	Proteobacteria superphylum	Bdellovibrionota	Oligoflexia	Oligoflexales	Oligoflexaceae			Oligoflexaceae
SWARM_5150	Bacteria (superkingdom)	PVC group (Planctobacteria)	Planctomycetota	Planctomycetes	Pirellulales	Pirellulaceae	Blastopirellula		Blastopirellula
SWARM_3306	Bacteria (superkingdom)	Proteobacteria superphylum	Bdellovibrionota	Bdellovibrionia	Bdellovibrionales	Bdellovibrionaceae	OM27 clade		OM27 clade
SWARM_5949	Bacteria (superkingdom)	Proteobacteria superphylum	Myxococcota	Polyangia					Polyangia
SWARM_182	Bacteria (superkingdom)	FCB group	Bacteroidota	Bacteroidia	Flavobacteriales	Flavobacteriaceae	NS5 marine group		NS5 marine group
SWARM_1502	Bacteria (superkingdom)	Proteobacteria superphylum	Proteobacteria	Alphaproteobacteria	Rhodospirillales	Thalassospiraceae	Thalassospira		Thalassospira
SWARM_184	Archaea (superkingdom)	Euryarchaea sensu lato superphylum	Thermoplasmatota	Thermoplasmata	Marine Group II				Marine Group II
SWARM_6330	Bacteria (superkingdom)	Proteobacteria superphylum	Proteobacteria	Gammaproteobacteria	Pseudomonadales	Porticoccaceae	SAR92 clade		SAR92 clade
SWARM_2537	Bacteria (superkingdom)	Proteobacteria superphylum	Proteobacteria	Gammaproteobacteria	Pseudomonadales	SAR86 clade			SAR86 clade
SWARM_996	Bacteria (superkingdom)	Proteobacteria superphylum	Proteobacteria	Alphaproteobacteria	Rickettsiales	S25-593			S25-593
SWARM_997	Bacteria (superkingdom)	FCB group	Marinimicrobia (SAR406 clade)						Marinimicrobia (SAR406 clade)
SWARM_998	Bacteria (superkingdom)	Proteobacteria superphylum	Proteobacteria	Gammaproteobacteria	Coxiellales	Coxiellaceae			Coxiellaceae
SWARM_999	Bacteria (superkingdom)	Proteobacteria superphylum	Proteobacteria	Gammaproteobacteria	Pseudomonadales	SAR86 clade			SAR86 clade
SWARM_5335	Bacteria (superkingdom)	Proteobacteria superphylum	Bdellovibrionota	Bdellovibrionia	Bdellovibrionales	Bdellovibrionaceae	OM27 clade		OM27 clade
SWARM_2539	Bacteria (superkingdom)	Proteobacteria superphylum	Proteobacteria	Gammaproteobacteria	Pseudomonadales	SAR86 clade			SAR86 clade
SWARM_848	Bacteria (superkingdom)	Proteobacteria superphylum	Bdellovibrionota	Oligoflexia	Oligoflexales				Oligoflexales
SWARM_1320	Bacteria (superkingdom)	FCB group	Bacteroidota	Bacteroidia	Flavobacteriales	Flavobacteriaceae	Winogradskyella		Winogradskyella
SWARM_1325	Bacteria (superkingdom)	Proteobacteria superphylum	Proteobacteria	Alphaproteobacteria	Pelagibacterales	Clade II			Clade II
SWARM_1329	Bacteria (superkingdom)	Proteobacteria superphylum	Proteobacteria	Alphaproteobacteria	Pelagibacterales				Pelagibacterales
SWARM_5440	Bacteria (superkingdom)	Proteobacteria superphylum	Proteobacteria	Gammaproteobacteria	Coxiellales	Coxiellaceae	Coxiella		Coxiella
SWARM_5441	Bacteria (superkingdom)	Proteobacteria superphylum	Myxococcota	Myxococcia	Myxococcales	Myxococcaceae	P3OB-42		P3OB-42
SWARM_1928	Bacteria (superkingdom)	FCB group	Bacteroidota	Bacteroidia	Flavobacteriales	NS9 marine group			NS9 marine group
SWARM_7551	Bacteria (superkingdom)	PVC group (Planctobacteria)	Planctomycetota	OM190					OM190
SWARM_1921									root
SWARM_2792	Bacteria (superkingdom)	Proteobacteria superphylum	Proteobacteria	Gammaproteobacteria	Ectothiorhodospirales	Ectothiorhodospiraceae			Ectothiorhodospiraceae
SWARM_2791	Bacteria (superkingdom)	Proteobacteria superphylum	Desulfobacterota	Desulfuromonadia	PB19				PB19
SWARM_1924	Bacteria (superkingdom)	Proteobacteria superphylum	Proteobacteria	Alphaproteobacteria	Sphingomonadales	Sphingomonadaceae	Sphingomonas		Sphingomonas
SWARM_5208	Bacteria (superkingdom)	Proteobacteria superphylum	Proteobacteria	Gammaproteobacteria	Coxiellales	Coxiellaceae	Coxiella		Coxiella
SWARM_5206	Bacteria (superkingdom)	Proteobacteria superphylum	Proteobacteria	Alphaproteobacteria	Rhizobiales				Rhizobiales
SWARM_2000	Bacteria (superkingdom)	FCB group	Marinimicrobia (SAR406 clade)						Marinimicrobia (SAR406 clade)
SWARM_2005	Bacteria (superkingdom)	FCB group	Bacteroidota	Bacteroidia	Cytophagales	Cyclobacteriaceae			Cyclobacteriaceae
SWARM_2004	Bacteria (superkingdom)	Proteobacteria superphylum	Proteobacteria	Gammaproteobacteria	Pseudomonadales	Alcanivoracaceae1	Alcanivorax		Alcanivorax
SWARM_4974	Bacteria (superkingdom)	Proteobacteria superphylum	Desulfobacterota	Desulfuromonadia	PB19				PB19
SWARM_2008	Bacteria (superkingdom)	FCB group	Marinimicrobia (SAR406 clade)						Marinimicrobia (SAR406 clade)
SWARM_14564	Archaea (superkingdom)	DPANN	Nanoarchaeota	Nanoarchaeia	Woesearchaeales				Woesearchaeales
SWARM_6150	Bacteria (superkingdom)	Proteobacteria superphylum	Desulfobacterota	Desulfuromonadia	PB19				PB19
SWARM_6153	Bacteria (superkingdom)	Proteobacteria superphylum	Proteobacteria	Alphaproteobacteria	Rickettsiales				Rickettsiales
SWARM_4060	Bacteria (superkingdom)	Proteobacteria superphylum	Bdellovibrionota	Bdellovibrionia	Bacteriovoracales	Bacteriovoracaceae			Bacteriovoracaceae
SWARM_2640	Bacteria (superkingdom)	FCB group	Bacteroidota	Bacteroidia	Flavobacteriales	Flavobacteriaceae	NS5 marine group		NS5 marine group
SWARM_174	Bacteria (superkingdom)	PVC group (Planctobacteria)	Planctomycetota	Planctomycetes	Pirellulales	Pirellulaceae	Pirellula		Pirellula
SWARM_175	Bacteria (superkingdom)	FCB group	Bacteroidota	Bacteroidia	Flavobacteriales	Flavobacteriaceae	NS4 marine group		NS4 marine group
SWARM_176	Bacteria (superkingdom)	PVC group (Planctobacteria)	Planctomycetota	Phycisphaerae	Phycisphaerales	Phycisphaeraceae	JL-ETNP-F27		JL-ETNP-F27
SWARM_177	Bacteria (superkingdom)	Proteobacteria superphylum	Proteobacteria	Alphaproteobacteria	Puniceispirillales	SAR116 clade			SAR116 clade
SWARM_172	Bacteria (superkingdom)	FCB group	Bacteroidota	Bacteroidia	Cytophagales	Cyclobacteriaceae	Marinoscillum		Marinoscillum
SWARM_178	Bacteria (superkingdom)	Proteobacteria superphylum	Proteobacteria	Alphaproteobacteria	Parvibaculales	PS1 clade			PS1 clade
SWARM_373	Bacteria (superkingdom)	Proteobacteria superphylum	Proteobacteria	Alphaproteobacteria	Rhodobacterales	Rhodobacteraceae	Planktomarina		Planktomarina
SWARM_370	Bacteria (superkingdom)	FCB group	Bacteroidota	Bacteroidia	Flavobacteriales	Cryomorphaceae			Cryomorphaceae
SWARM_377	Bacteria (superkingdom)	Proteobacteria superphylum	Proteobacteria	Gammaproteobacteria	Pseudomonadales	Alcanivoracaceae1	Alcanivorax		Alcanivorax
SWARM_374	Bacteria (superkingdom)	Terrabacteria	Cyanobacteria	Cyanobacteriia	Synechococcales	Cyanobiaceae			Cyanobiaceae
SWARM_375	Bacteria (superkingdom)	Proteobacteria superphylum	Proteobacteria	Alphaproteobacteria	Defluviicoccales				Defluviicoccales
SWARM_1956	Bacteria (superkingdom)	Proteobacteria superphylum	Bdellovibrionota	Bdellovibrionia	Bacteriovoracales	Bacteriovoracaceae			Bacteriovoracaceae
SWARM_7177	Bacteria (superkingdom)	FCB group	Bacteroidota	Bacteroidia	Flavobacteriales	Flavobacteriaceae			Flavobacteriaceae
SWARM_7778	Bacteria (superkingdom)	Proteobacteria superphylum	Proteobacteria	Gammaproteobacteria	Enterobacterales	Pseudoalteromonadaceae	Algicola		Algicola
SWARM_5223	Bacteria (superkingdom)	Proteobacteria superphylum	Proteobacteria						Proteobacteria
SWARM_2734	Bacteria (superkingdom)	Proteobacteria superphylum	Proteobacteria	Alphaproteobacteria	Rhodobacterales	Rhodobacteraceae			Rhodobacteraceae
SWARM_778	Bacteria (superkingdom)	Proteobacteria superphylum	Proteobacteria	Alphaproteobacteria	Rhodobacterales	Rhodobacteraceae			Rhodobacteraceae
SWARM_775	Bacteria (superkingdom)	PVC group (Planctobacteria)	Verrucomicrobiota	Verrucomicrobiae	Opitutales	Puniceicoccaceae	MB11C04 marine group		MB11C04 marine group
SWARM_772	Bacteria (superkingdom)	FCB group	Bacteroidota	Bacteroidia	Flavobacteriales	Cryomorphaceae			Cryomorphaceae
SWARM_770	Bacteria (superkingdom)	FCB group	Marinimicrobia (SAR406 clade)						Marinimicrobia (SAR406 clade)
SWARM_771	Archaea (superkingdom)	Euryarchaea sensu lato superphylum	Thermoplasmatota	Thermoplasmata	Marine Group II				Marine Group II
SWARM_2489									root
SWARM_516	Bacteria (superkingdom)	FCB group	Marinimicrobia (SAR406 clade)						Marinimicrobia (SAR406 clade)
SWARM_515	Bacteria (superkingdom)	Proteobacteria superphylum	Proteobacteria	Gammaproteobacteria	Burkholderiales	Methylophilaceae	OM43 clade		OM43 clade
SWARM_510	Bacteria (superkingdom)	Proteobacteria superphylum	Proteobacteria	Alphaproteobacteria	Pelagibacterales				Pelagibacterales
SWARM_3066	Bacteria (superkingdom)	Proteobacteria superphylum	Proteobacteria	Gammaproteobacteria	Coxiellales	Coxiellaceae	Coxiella		Coxiella
SWARM_3067	Bacteria (superkingdom)	FCB group	Bacteroidota	Bacteroidia	Flavobacteriales	Flavobacteriaceae	NS5 marine group		NS5 marine group
SWARM_3064	Bacteria (superkingdom)	Proteobacteria superphylum	Proteobacteria	Gammaproteobacteria	Pseudomonadales	Moraxellaceae	Acinetobacter		Acinetobacter
SWARM_3061	Bacteria (superkingdom)	Proteobacteria superphylum	Proteobacteria	Gammaproteobacteria	Enterobacterales	Alteromonadaceae			Alteromonadaceae
SWARM_145	Bacteria (superkingdom)	Proteobacteria superphylum	Proteobacteria	Alphaproteobacteria	Defluviicoccales				Defluviicoccales
SWARM_7339	Bacteria (superkingdom)	Acidobacteria superphylum	Acidobacteriota	Thermoanaerobaculia	Thermoanaerobaculales	Thermoanaerobaculaceae	Subgroup 10		Subgroup 10
SWARM_144	Archaea (superkingdom)	Euryarchaea sensu lato superphylum	Thermoplasmatota	Thermoplasmata	Marine Group II				Marine Group II
SWARM_147	Bacteria (superkingdom)	Proteobacteria superphylum	Proteobacteria	Gammaproteobacteria	Enterobacterales	Alteromonadaceae	Alteromonas		Alteromonas
SWARM_5331	Bacteria (superkingdom)	Proteobacteria superphylum	Bdellovibrionota	Bdellovibrionia	Bdellovibrionales	Bdellovibrionaceae	OM27 clade		OM27 clade
SWARM_4516	Bacteria (superkingdom)	Margulisbacteria superphylum	Margulisbacteria						Margulisbacteria
SWARM_208	Bacteria (superkingdom)	FCB group	Bacteroidota	Bacteroidia	Flavobacteriales	Flavobacteriaceae	NS5 marine group		NS5 marine group
SWARM_209	Bacteria (superkingdom)	Proteobacteria superphylum	Proteobacteria	Alphaproteobacteria	Rhodobacterales	Rhodobacteraceae			Rhodobacteraceae
SWARM_1131	Bacteria (superkingdom)	FCB group	Bacteroidota	Bacteroidia	Flavobacteriales	Cryomorphaceae			Cryomorphaceae
SWARM_202	Bacteria (superkingdom)	FCB group	Bacteroidota	Bacteroidia	Flavobacteriales	Flavobacteriaceae	NS4 marine group		NS4 marine group
SWARM_201	Bacteria (superkingdom)	FCB group	Bacteroidota	Bacteroidia	Flavobacteriales	NS7 marine group			NS7 marine group
SWARM_206	Bacteria (superkingdom)	Proteobacteria superphylum	Proteobacteria	Gammaproteobacteria	Pseudomonadales	Porticoccaceae	SAR92 clade		SAR92 clade
SWARM_204	Bacteria (superkingdom)	Proteobacteria superphylum	Proteobacteria	Alphaproteobacteria	Rhodobacterales	Rhodobacteraceae			Rhodobacteraceae
SWARM_205	Bacteria (superkingdom)	Proteobacteria superphylum	Proteobacteria	Alphaproteobacteria	Pelagibacterales				Pelagibacterales
SWARM_199	Bacteria (superkingdom)	FCB group	Bacteroidota	Bacteroidia	Flavobacteriales	Flavobacteriaceae	NS5 marine group		NS5 marine group
SWARM_3667	Bacteria (superkingdom)	FCB group	Bacteroidota	Bacteroidia	Bacteroidales	Rikenellaceae	Alistipes		Alistipes
SWARM_192	Bacteria (superkingdom)	FCB group	Bacteroidota	Bacteroidia	Flavobacteriales	Flavobacteriaceae	NS5 marine group		NS5 marine group
SWARM_193	Bacteria (superkingdom)	Proteobacteria superphylum	Proteobacteria	Alphaproteobacteria	Pelagibacterales	Clade IV			Clade IV
SWARM_190	Bacteria (superkingdom)	Proteobacteria superphylum	Proteobacteria	Gammaproteobacteria	Steroidobacterales	Woeseiaceae	Woeseia		Woeseia
SWARM_197	Bacteria (superkingdom)	Proteobacteria superphylum	Proteobacteria	Alphaproteobacteria	Rhodobacterales	Rhodobacteraceae	Donghicola		Donghicola
SWARM_194	Bacteria (superkingdom)	Terrabacteria	Chloroflexi	Dehalococcoidia	SAR202 clade				SAR202 clade
SWARM_3461	Bacteria (superkingdom)	Proteobacteria superphylum	Proteobacteria	Alphaproteobacteria	Pelagibacterales	Clade IV			Clade IV
SWARM_10493	Archaea (superkingdom)	TACK	Thaumarchaeota	Nitrososphaeria	Nitrosopumilales	Nitrosopumilaceae			Nitrosopumilaceae
SWARM_3572	Bacteria (superkingdom)	Terrabacteria	Actinobacteriota	Acidimicrobiia	Microtrichales	Ilumatobacteraceae	Ilumatobacter		Ilumatobacter
SWARM_11100	Bacteria (superkingdom)	Proteobacteria superphylum	Proteobacteria	Alphaproteobacteria	Micavibrionales	Micavibrionaceae			Micavibrionaceae
SWARM_3688	Bacteria (superkingdom)	Proteobacteria superphylum	Proteobacteria	Alphaproteobacteria	Micavibrionales	Micavibrionaceae			Micavibrionaceae
SWARM_3682	Bacteria (superkingdom)	Proteobacteria superphylum							Proteobacteria superphylum
SWARM_11108	Bacteria (superkingdom)	Proteobacteria superphylum	Proteobacteria	Gammaproteobacteria					Gammaproteobacteria
SWARM_4006	Bacteria (superkingdom)	FCB group	Bacteroidota	Bacteroidia	Cytophagales	Amoebophilaceae			Amoebophilaceae
SWARM_120	Bacteria (superkingdom)	Proteobacteria superphylum	Proteobacteria	Alphaproteobacteria	Pelagibacterales				Pelagibacterales
SWARM_5843	Bacteria (superkingdom)	FCB group	Bacteroidota	Bacteroidia	Chitinophagales	Saprospiraceae	Lewinella		Lewinella
SWARM_5844	Bacteria (superkingdom)	FCB group	Bacteroidota	Bacteroidia					Bacteroidia
SWARM_3205	Bacteria (superkingdom)	Margulisbacteria superphylum	Margulisbacteria						Margulisbacteria
SWARM_3203	Bacteria (superkingdom)	PAUC34f							PAUC34f
SWARM_3102	Bacteria (superkingdom)	Proteobacteria superphylum	Proteobacteria	Alphaproteobacteria	Pelagibacterales				Pelagibacterales
SWARM_4952	Bacteria (superkingdom)	Proteobacteria superphylum	Myxococcota	Polyangia	Polyangiales	Sandaracinaceae			Sandaracinaceae
SWARM_7658	Bacteria (superkingdom)	Proteobacteria superphylum	Proteobacteria	Gammaproteobacteria	Coxiellales				Coxiellales
SWARM_1866	Bacteria (superkingdom)	PAUC34f							PAUC34f
SWARM_3371	Bacteria (superkingdom)	FCB group	Bacteroidota	Bacteroidia	Flavobacteriales	Crocinitomicaceae			Crocinitomicaceae
SWARM_3513	Bacteria (superkingdom)	Proteobacteria superphylum	Bdellovibrionota	Bdellovibrionia	Bdellovibrionales	Bdellovibrionaceae	OM27 clade		OM27 clade
SWARM_10216	Bacteria (superkingdom)	Proteobacteria superphylum							Proteobacteria superphylum
SWARM_6232	Bacteria (superkingdom)	Proteobacteria superphylum	Proteobacteria	Gammaproteobacteria	Coxiellales				Coxiellales
SWARM_4523	Bacteria (superkingdom)	Proteobacteria superphylum	Proteobacteria	Gammaproteobacteria	Piscirickettsiales	Piscirickettsiaceae	Candidatus Endoecteinascidia		Candidatus Endoecteinascidia
SWARM_4520	Bacteria (superkingdom)	FCB group	Bacteroidota	Bacteroidia					Bacteroidia
SWARM_451	Bacteria (superkingdom)	FCB group	Bacteroidota	Bacteroidia	Flavobacteriales	Flavobacteriaceae	NS5 marine group		NS5 marine group
SWARM_5148	Bacteria (superkingdom)	Proteobacteria superphylum	Proteobacteria	Gammaproteobacteria	Enterobacterales	Colwelliaceae			Colwelliaceae
SWARM_37	Bacteria (superkingdom)	FCB group	Bacteroidota	Bacteroidia	Flavobacteriales	Flavobacteriaceae	NS2b marine group		NS2b marine group
SWARM_4410	Bacteria (superkingdom)	FCB group	Bacteroidota	Bacteroidia	Cytophagales	Cyclobacteriaceae			Cyclobacteriaceae
SWARM_1136	Bacteria (superkingdom)	Proteobacteria superphylum	Proteobacteria	Gammaproteobacteria	Enterobacterales	Pseudoalteromonadaceae	Pseudoalteromonas		Pseudoalteromonas
SWARM_1135	Bacteria (superkingdom)	Proteobacteria superphylum	Proteobacteria	Alphaproteobacteria	Defluviicoccales				Defluviicoccales
SWARM_1684	Bacteria (superkingdom)	Proteobacteria superphylum	Desulfobacterota	Desulfuromonadia	PB19				PB19
SWARM_1687	Bacteria (superkingdom)	Proteobacteria superphylum	Bdellovibrionota	Bdellovibrionia	Bdellovibrionales	Bdellovibrionaceae	OM27 clade		OM27 clade
SWARM_15680	Bacteria (superkingdom)	Proteobacteria superphylum	Bdellovibrionota	Bdellovibrionia	Bdellovibrionales	Bdellovibrionaceae	OM27 clade		OM27 clade
SWARM_31	Bacteria (superkingdom)	FCB group	Bacteroidota	Bacteroidia	Flavobacteriales	Flavobacteriaceae	NS4 marine group		NS4 marine group
SWARM_4637	Bacteria (superkingdom)	FCB group	Bacteroidota	Bacteroidia	Flavobacteriales	Cryomorphaceae	NS10 marine group		NS10 marine group
SWARM_2812	Bacteria (superkingdom)	FCB group	Bacteroidota	Bacteroidia	Cytophagales	Cyclobacteriaceae			Cyclobacteriaceae
SWARM_5328	Bacteria (superkingdom)	Proteobacteria superphylum	Proteobacteria	Gammaproteobacteria	Halothiobacillales	Thioalkalibacteraceae	Guyparkeria		Guyparkeria
SWARM_1353	Bacteria (superkingdom)	FCB group	Marinimicrobia (SAR406 clade)						Marinimicrobia (SAR406 clade)
SWARM_4166	Bacteria (superkingdom)	Proteobacteria superphylum	Bdellovibrionota	Bdellovibrionia	Bacteriovoracales	Bacteriovoracaceae	Peredibacter		Peredibacter
SWARM_6442	Bacteria (superkingdom)	FCB group	Marinimicrobia (SAR406 clade)						Marinimicrobia (SAR406 clade)
SWARM_1359	Bacteria (superkingdom)	Proteobacteria superphylum	Proteobacteria	Alphaproteobacteria	Rickettsiales	S25-593			S25-593
SWARM_5454	Bacteria (superkingdom)	Proteobacteria superphylum	Proteobacteria	Alphaproteobacteria	Rhodobacterales	Rhodobacteraceae			Rhodobacteraceae
SWARM_5458	Bacteria (superkingdom)	Proteobacteria superphylum	Proteobacteria	Alphaproteobacteria	Sphingomonadales	Sphingomonadaceae	Altererythrobacter		Altererythrobacter
SWARM_7789	Bacteria (superkingdom)	Proteobacteria superphylum	Desulfobacterota	Syntrophobacteria	Syntrophobacterales				Syntrophobacterales
SWARM_2240	Bacteria (superkingdom)	FCB group	Bacteroidota	Bacteroidia	Flavobacteriales	Cryomorphaceae			Cryomorphaceae
SWARM_1918	Bacteria (superkingdom)	FCB group	Bacteroidota	Bacteroidia	Flavobacteriales	NS9 marine group			NS9 marine group
SWARM_1919	Bacteria (superkingdom)	Proteobacteria superphylum	Proteobacteria	Gammaproteobacteria	Pseudomonadales	SAR86 clade			SAR86 clade
SWARM_4577	Bacteria (superkingdom)	FCB group	Bacteroidota	Bacteroidia					Bacteroidia
SWARM_8302	Bacteria (superkingdom)	FCB group	Marinimicrobia (SAR406 clade)						Marinimicrobia (SAR406 clade)
SWARM_945	Bacteria (superkingdom)	Proteobacteria superphylum	Proteobacteria	Alphaproteobacteria	Pelagibacterales	Clade II			Clade II
SWARM_2258	Bacteria (superkingdom)	Proteobacteria superphylum	Proteobacteria	Alphaproteobacteria	Rhizobiales				Rhizobiales
SWARM_2259	Archaea (superkingdom)	Euryarchaea sensu lato superphylum	Thermoplasmatota	Thermoplasmata	Marine Group III				Marine Group III
SWARM_2254	Bacteria (superkingdom)	Proteobacteria superphylum	Proteobacteria	Alphaproteobacteria	Pelagibacterales				Pelagibacterales
SWARM_2255	Bacteria (superkingdom)	Proteobacteria superphylum	Proteobacteria	Alphaproteobacteria	Rhodobacterales	Rhodobacteraceae	Palleronia-Pseudomaribius		Palleronia-Pseudomaribius
SWARM_2252	Bacteria (superkingdom)	Proteobacteria superphylum	Proteobacteria	Gammaproteobacteria	Burkholderiales	Oxalobacteraceae	Massilia		Massilia
SWARM_828	Bacteria (superkingdom)	FCB group	Bacteroidota	Bacteroidia	Chitinophagales				Chitinophagales
SWARM_2251	Bacteria (superkingdom)	FCB group	Bacteroidota	Bacteroidia	Flavobacteriales	Cryomorphaceae			Cryomorphaceae
SWARM_838	Archaea (superkingdom)	Euryarchaea sensu lato superphylum	Thermoplasmatota	Thermoplasmata	Marine Group II				Marine Group II
SWARM_5597	Archaea (superkingdom)	DPANN	Nanoarchaeota	Nanoarchaeia					Nanoarchaeia
SWARM_833	Bacteria (superkingdom)	Proteobacteria superphylum	Proteobacteria	Alphaproteobacteria	Pelagibacterales	Clade II			Clade II
SWARM_836	Bacteria (superkingdom)	Proteobacteria superphylum							Proteobacteria superphylum
SWARM_4942	Bacteria (superkingdom)	Proteobacteria superphylum	Proteobacteria	Gammaproteobacteria	Nitrosococcales	Nitrosococcaceae			Nitrosococcaceae
SWARM_4944	Bacteria (superkingdom)	Proteobacteria superphylum	Proteobacteria	Alphaproteobacteria	Kiloniellales	Kiloniellaceae			Kiloniellaceae
SWARM_4945	Bacteria (superkingdom)	Proteobacteria superphylum	Proteobacteria	Alphaproteobacteria	Rhodobacterales	Rhodobacteraceae			Rhodobacteraceae
SWARM_2070	Bacteria (superkingdom)	Proteobacteria superphylum	Proteobacteria	Alphaproteobacteria	Rhizobiales	Hyphomicrobiaceae	Filomicrobium		Filomicrobium
SWARM_942	Bacteria (superkingdom)	Proteobacteria superphylum	Proteobacteria	Alphaproteobacteria	Pelagibacterales	Clade III			Clade III
SWARM_8630	Bacteria (superkingdom)	Proteobacteria superphylum	Proteobacteria	Gammaproteobacteria	Enterobacterales	Kangiellaceae	Kangiella		Kangiella
SWARM_2079	Bacteria (superkingdom)	Proteobacteria superphylum	Myxococcota	Polyangia	Polyangiales	Eel-36e1D6			Eel-36e1D6
SWARM_2487	Bacteria (superkingdom)	Proteobacteria superphylum	Proteobacteria	Alphaproteobacteria	Defluviicoccales				Defluviicoccales
SWARM_180	Bacteria (superkingdom)	PVC group (Planctobacteria)	Planctomycetota	Planctomycetes	Pirellulales	Pirellulaceae			Pirellulaceae
SWARM_5614	Bacteria (superkingdom)	FCB group	Bacteroidota	Bacteroidia	Bacteroidales	Prolixibacteraceae	Roseimarinus		Roseimarinus
SWARM_6169	Bacteria (superkingdom)	Proteobacteria superphylum	Bdellovibrionota	Bdellovibrionia	Bdellovibrionales	Bdellovibrionaceae	OM27 clade		OM27 clade
SWARM_6164	Bacteria (superkingdom)	Proteobacteria superphylum	Proteobacteria	Alphaproteobacteria	Rhodospirillales	Terasakiellaceae	Terasakiella		Terasakiella
SWARM_1625	Bacteria (superkingdom)	FCB group	Bacteroidota	Bacteroidia	Flavobacteriales	Crocinitomicaceae	Salinirepens		Salinirepens
SWARM_244	Bacteria (superkingdom)	Proteobacteria superphylum	Proteobacteria	Alphaproteobacteria	Rhodobacterales	Rhodobacteraceae			Rhodobacteraceae
SWARM_4373	Bacteria (superkingdom)	Proteobacteria superphylum	Proteobacteria	Gammaproteobacteria	Burkholderiales	MWH-UniP1 aquatic group			MWH-UniP1 aquatic group
SWARM_4372	Bacteria (superkingdom)	Proteobacteria superphylum	Bdellovibrionota	Bdellovibrionia	Bdellovibrionales	Bdellovibrionaceae	OM27 clade		OM27 clade
SWARM_2675	Bacteria (superkingdom)	Proteobacteria superphylum	Proteobacteria						Proteobacteria
SWARM_2671	Bacteria (superkingdom)	FCB group	Bacteroidota	Bacteroidia	Flavobacteriales	Flavobacteriaceae	Pseudofulvibacter		Pseudofulvibacter
SWARM_2673	Bacteria (superkingdom)	FCB group	Marinimicrobia (SAR406 clade)						Marinimicrobia (SAR406 clade)
SWARM_2109	Bacteria (superkingdom)	Proteobacteria superphylum	Proteobacteria	Alphaproteobacteria					Alphaproteobacteria
SWARM_9307	Bacteria (superkingdom)	Proteobacteria superphylum	Proteobacteria	Gammaproteobacteria					Gammaproteobacteria
SWARM_2102	Bacteria (superkingdom)	Proteobacteria superphylum	Desulfobacterota	Desulfuromonadia	PB19				PB19
SWARM_2100	Bacteria (superkingdom)	FCB group	Bacteroidota	Bacteroidia	Sphingobacteriales	NS11-12 marine group			NS11-12 marine group
SWARM_8396	Bacteria (superkingdom)	Proteobacteria superphylum	Proteobacteria	Alphaproteobacteria	Micavibrionales	Micavibrionaceae			Micavibrionaceae
SWARM_2106	Bacteria (superkingdom)	Proteobacteria superphylum	Proteobacteria	Gammaproteobacteria	Pseudomonadales	Porticoccaceae	SAR92 clade		SAR92 clade
SWARM_4376	Bacteria (superkingdom)	Proteobacteria superphylum	Bdellovibrionota	Oligoflexia	Oligoflexales	Oligoflexaceae			Oligoflexaceae
SWARM_347	Bacteria (superkingdom)	Proteobacteria superphylum	Proteobacteria	Gammaproteobacteria	Enterobacterales	Alteromonadaceae	Alteromonas		Alteromonas
SWARM_4954	Bacteria (superkingdom)	Proteobacteria superphylum	Bdellovibrionota	Bdellovibrionia	Bdellovibrionales	Bdellovibrionaceae	OM27 clade		OM27 clade
SWARM_343	Bacteria (superkingdom)	Proteobacteria superphylum	Proteobacteria	Alphaproteobacteria	Rhodobacterales	Rhodobacteraceae			Rhodobacteraceae
SWARM_693	Bacteria (superkingdom)	PVC group (Planctobacteria)	Planctomycetota	Planctomycetes	Pirellulales	Pirellulaceae	Blastopirellula		Blastopirellula
SWARM_340	Bacteria (superkingdom)	Proteobacteria superphylum	Proteobacteria	Alphaproteobacteria	Parvibaculales	OCS116 clade			OCS116 clade
SWARM_349	Bacteria (superkingdom)	Proteobacteria superphylum	Proteobacteria	Gammaproteobacteria	Pseudomonadales	KI89A clade			KI89A clade
SWARM_5277	Bacteria (superkingdom)	FCB group	Bacteroidota	Bacteroidia	Chitinophagales	Saprospiraceae	Saprospira		Saprospira
SWARM_4891	Bacteria (superkingdom)	Margulisbacteria superphylum	Margulisbacteria						Margulisbacteria
SWARM_7764	Bacteria (superkingdom)	Fusobacteria superphylum	Fusobacteriota	Fusobacteriia	Fusobacteriales	Fusobacteriaceae	Cetobacterium		Cetobacterium
SWARM_741	Bacteria (superkingdom)	FCB group	Bacteroidota	Bacteroidia	Flavobacteriales	Flavobacteriaceae	Muricauda		Muricauda
SWARM_740	Bacteria (superkingdom)	Proteobacteria superphylum	Proteobacteria	Alphaproteobacteria	Parvibaculales	PS1 clade			PS1 clade
SWARM_4202	Bacteria (superkingdom)	Proteobacteria superphylum	Proteobacteria	Alphaproteobacteria	Rhodospirillales				Rhodospirillales
SWARM_749	Bacteria (superkingdom)	FCB group	Marinimicrobia (SAR406 clade)						Marinimicrobia (SAR406 clade)
SWARM_8257	Bacteria (superkingdom)	Margulisbacteria superphylum	Margulisbacteria						Margulisbacteria
SWARM_4277	Bacteria (superkingdom)	Proteobacteria superphylum	Proteobacteria	Gammaproteobacteria	HOC36				HOC36
SWARM_528	Bacteria (superkingdom)	Proteobacteria superphylum	Proteobacteria	Alphaproteobacteria	Pelagibacterales				Pelagibacterales
SWARM_522	Bacteria (superkingdom)	PVC group (Planctobacteria)	Planctomycetota	Phycisphaerae	Phycisphaerales	Phycisphaeraceae	CL500-3		CL500-3
SWARM_520	Bacteria (superkingdom)	FCB group	Bacteroidota	Bacteroidia	Flavobacteriales	Flavobacteriaceae	NS5 marine group		NS5 marine group
SWARM_3745	Bacteria (superkingdom)	Proteobacteria superphylum	Proteobacteria	Alphaproteobacteria	Rhodospirillales	AEGEAN-169 marine group			AEGEAN-169 marine group
SWARM_525	Bacteria (superkingdom)	Proteobacteria superphylum	Desulfobacterota	Desulfuromonadia	Bradymonadales				Bradymonadales
SWARM_524	Bacteria (superkingdom)	Terrabacteria	Chloroflexi	Dehalococcoidia	SAR202 clade				SAR202 clade
SWARM_3076	Bacteria (superkingdom)								Bacteria (superkingdom)
SWARM_3037	Bacteria (superkingdom)	Proteobacteria superphylum	Proteobacteria	Alphaproteobacteria	Rhizobiales	Rhizobiaceae	Nitratireductor		Nitratireductor
SWARM_186	Bacteria (superkingdom)	FCB group	Bacteroidota	Bacteroidia	Flavobacteriales	Flavobacteriaceae	NS2b marine group		NS2b marine group
SWARM_8368									root
SWARM_25144	Bacteria (superkingdom)	Proteobacteria superphylum	Proteobacteria	Gammaproteobacteria	Burkholderiales	Neisseriaceae	Neisseria		Neisseria
SWARM_238	Archaea (superkingdom)	TACK	Thaumarchaeota	Nitrososphaeria	Nitrosopumilales	Nitrosopumilaceae	Candidatus Nitrosopelagicus		Candidatus Nitrosopelagicus
SWARM_235	Bacteria (superkingdom)	Proteobacteria superphylum	Proteobacteria	Alphaproteobacteria	Rickettsiales	S25-593			S25-593
SWARM_232	Bacteria (superkingdom)	FCB group	Bacteroidota	Bacteroidia	Flavobacteriales	Flavobacteriaceae	NS5 marine group		NS5 marine group
SWARM_230	Bacteria (superkingdom)	Proteobacteria superphylum	Proteobacteria	Alphaproteobacteria	Pelagibacterales	Clade III			Clade III
SWARM_3677	Bacteria (superkingdom)	Proteobacteria superphylum	Bdellovibrionota	Bdellovibrionia	Bdellovibrionales	Bdellovibrionaceae	OM27 clade		OM27 clade
SWARM_3672	Bacteria (superkingdom)	FCB group	Bacteroidota	Bacteroidia	Flavobacteriales	NS9 marine group			NS9 marine group
SWARM_3670	Bacteria (superkingdom)	Proteobacteria superphylum	Proteobacteria	Gammaproteobacteria	Pseudomonadales	Spongiibacteraceae	BD1-7 clade		BD1-7 clade
SWARM_829	Bacteria (superkingdom)	Proteobacteria superphylum	Proteobacteria	Alphaproteobacteria	Rickettsiales	S25-593			S25-593
SWARM_6951	Bacteria (superkingdom)	Proteobacteria superphylum	Myxococcota	Polyangia					Polyangia
SWARM_3472	Bacteria (superkingdom)	Proteobacteria superphylum	Proteobacteria	Alphaproteobacteria	Rhodobacterales	Rhodobacteraceae			Rhodobacteraceae
SWARM_6487	Bacteria (superkingdom)	PVC group (Planctobacteria)	Verrucomicrobiota	Omnitrophia	Omnitrophales				Omnitrophales
SWARM_3476	Bacteria (superkingdom)	Proteobacteria superphylum	Bdellovibrionota	Bdellovibrionia	Bacteriovoracales	Bacteriovoracaceae			Bacteriovoracaceae
SWARM_9785	Bacteria (superkingdom)	Margulisbacteria superphylum	Margulisbacteria						Margulisbacteria
SWARM_7202	Bacteria (superkingdom)	Proteobacteria superphylum	Proteobacteria	Alphaproteobacteria	Rhodospirillales	AEGEAN-169 marine group			AEGEAN-169 marine group
SWARM_9167	Bacteria (superkingdom)	Proteobacteria superphylum	Proteobacteria	Gammaproteobacteria	Enterobacterales				Enterobacterales
SWARM_6567	Bacteria (superkingdom)	PVC group (Planctobacteria)	Verrucomicrobiota	Verrucomicrobiae	Opitutales	Puniceicoccaceae	MB11C04 marine group		MB11C04 marine group
SWARM_3217	Bacteria (superkingdom)	Proteobacteria superphylum	Proteobacteria	Alphaproteobacteria	Pelagibacterales				Pelagibacterales
SWARM_3213	Bacteria (superkingdom)	FCB group	Bacteroidota	Bacteroidia	Flavobacteriales	Crocinitomicaceae	Salinirepens		Salinirepens
SWARM_3212	Bacteria (superkingdom)	FCB group	Marinimicrobia (SAR406 clade)						Marinimicrobia (SAR406 clade)
SWARM_4015	Bacteria (superkingdom)	Proteobacteria superphylum	Proteobacteria	Gammaproteobacteria	Pseudomonadales	Pseudomonadaceae	Pseudomonas		Pseudomonas
SWARM_11203	Bacteria (superkingdom)	FCB group	Bacteroidota	Bacteroidia	Chitinophagales				Chitinophagales
SWARM_7997	Bacteria (superkingdom)	FCB group	Bacteroidota	Bacteroidia	Cytophagales	Cyclobacteriaceae			Cyclobacteriaceae
SWARM_4337	Bacteria (superkingdom)	Proteobacteria superphylum	Proteobacteria	Gammaproteobacteria					Gammaproteobacteria
SWARM_4089	Bacteria (superkingdom)	FCB group	Bacteroidota	Bacteroidia	Flavobacteriales	Flavobacteriaceae	Jejudonia		Jejudonia
SWARM_4088	Bacteria (superkingdom)	Proteobacteria superphylum	Proteobacteria	Gammaproteobacteria	Pseudomonadales	SAR86 clade			SAR86 clade
SWARM_4087	Bacteria (superkingdom)	Proteobacteria superphylum	Proteobacteria	Gammaproteobacteria	Enterobacterales	Vibrionaceae	Photobacterium		Photobacterium
SWARM_4319	Bacteria (superkingdom)	FCB group	Bacteroidota	Bacteroidia	Flavobacteriales	Flavobacteriaceae	Arenibacter		Arenibacter
SWARM_1238	Bacteria (superkingdom)	FCB group	Bacteroidota	Bacteroidia	Flavobacteriales	Flavobacteriaceae	Croceibacter	Croceibacter atlanticus HTCC2559	Croceibacter atlanticus HTCC2559
SWARM_1231	Bacteria (superkingdom)	Proteobacteria superphylum	NB1-j						NB1-j
SWARM_1230	Archaea (superkingdom)	Euryarchaea sensu lato superphylum	Thermoplasmatota	Thermoplasmata	Marine Group II				Marine Group II
SWARM_3857	Bacteria (superkingdom)	Proteobacteria superphylum	Proteobacteria	Gammaproteobacteria	Pseudomonadales	Alcanivoracaceae1	Alcanivorax		Alcanivorax
SWARM_3856	Bacteria (superkingdom)	Margulisbacteria superphylum	Margulisbacteria						Margulisbacteria
SWARM_3504	Bacteria (superkingdom)	Proteobacteria superphylum	Bdellovibrionota	Bdellovibrionia	Bacteriovoracales	Bacteriovoracaceae	Peredibacter		Peredibacter
SWARM_11689	Bacteria (superkingdom)	Terrabacteria	Cyanobacteria	Vampirivibrionia	Obscuribacterales	Obscuribacteraceae	Candidatus Obscuribacter		Candidatus Obscuribacter
SWARM_4535	Bacteria (superkingdom)	Proteobacteria superphylum	Proteobacteria	Gammaproteobacteria					Gammaproteobacteria
SWARM_6226	Bacteria (superkingdom)	Proteobacteria superphylum	Bdellovibrionota	Bdellovibrionia	Bdellovibrionales	Bdellovibrionaceae	OM27 clade		OM27 clade
SWARM_11668	Archaea (superkingdom)	DPANN	Nanoarchaeota	Nanoarchaeia	Woesearchaeales				Woesearchaeales
SWARM_11669	Bacteria (superkingdom)	FCB group	Bacteroidota	Bacteroidia	Cytophagales	Cyclobacteriaceae	Ekhidna		Ekhidna
SWARM_11665	Bacteria (superkingdom)	FCB group	Bacteroidota	Bacteroidia	Cytophagales	Cyclobacteriaceae	Marinoscillum		Marinoscillum
SWARM_5138	Bacteria (superkingdom)	Proteobacteria superphylum	Proteobacteria						Proteobacteria
SWARM_5137	Bacteria (superkingdom)	FCB group	Bacteroidota	Bacteroidia	Flavobacteriales	Flavobacteriaceae	Pseudofulvibacter		Pseudofulvibacter
SWARM_4158	Bacteria (superkingdom)	Proteobacteria superphylum	Bdellovibrionota	Oligoflexia	Oligoflexales				Oligoflexales
SWARM_5132	Bacteria (superkingdom)	Proteobacteria superphylum	Proteobacteria	Gammaproteobacteria	Pseudomonadales	Halieaceae	Luminiphilus		Luminiphilus
SWARM_1690	Bacteria (superkingdom)	Proteobacteria superphylum	Bdellovibrionota	Bdellovibrionia	Bdellovibrionales	Bdellovibrionaceae	OM27 clade		OM27 clade
SWARM_1696	Bacteria (superkingdom)	Proteobacteria superphylum	Proteobacteria	Alphaproteobacteria	Pelagibacterales				Pelagibacterales
SWARM_4408	Bacteria (superkingdom)	Margulisbacteria superphylum	Margulisbacteria						Margulisbacteria
SWARM_4155	Bacteria (superkingdom)	Terrabacteria	Actinobacteriota	Actinobacteria	Corynebacteriales	Mycobacteriaceae	Mycobacterium		Mycobacterium
SWARM_6318	Bacteria (superkingdom)	FCB group	Bacteroidota	Bacteroidia	Flavobacteriales	Flavobacteriaceae			Flavobacteriaceae
SWARM_4621	Bacteria (superkingdom)	Margulisbacteria superphylum	Margulisbacteria						Margulisbacteria
SWARM_4622	Bacteria (superkingdom)	Proteobacteria superphylum	Proteobacteria	Gammaproteobacteria	Coxiellales	Coxiellaceae	Coxiella		Coxiella
SWARM_15144	Bacteria (superkingdom)	Proteobacteria superphylum	SAR324 clade(Marine group B)						SAR324 clade(Marine group B)
SWARM_2808	Bacteria (superkingdom)	Proteobacteria superphylum	SAR324 clade(Marine group B)						SAR324 clade(Marine group B)
SWARM_10516	Bacteria (superkingdom)	Proteobacteria superphylum	Proteobacteria	Gammaproteobacteria	Coxiellales	Coxiellaceae	Coxiella		Coxiella
SWARM_350	Bacteria (superkingdom)	Proteobacteria superphylum	Proteobacteria	Alphaproteobacteria	Pelagibacterales				Pelagibacterales
SWARM_1341	Bacteria (superkingdom)	Proteobacteria superphylum	Proteobacteria	Gammaproteobacteria	Enterobacterales	Pseudoalteromonadaceae	Pseudoalteromonas		Pseudoalteromonas
SWARM_1342	Bacteria (superkingdom)	Proteobacteria superphylum	Proteobacteria	Alphaproteobacteria	Rhodobacterales	Rhodobacteraceae			Rhodobacteraceae
SWARM_1020	Bacteria (superkingdom)	PVC group (Planctobacteria)	Planctomycetota	Phycisphaerae	Phycisphaerales	Phycisphaeraceae	CL500-3		CL500-3
SWARM_5049	Bacteria (superkingdom)	Spirochaetes superphylum	Spirochaetota	Leptospirae	Leptospirales	Leptospiraceae			Leptospiraceae
SWARM_1348	Bacteria (superkingdom)	Proteobacteria superphylum	Proteobacteria	Alphaproteobacteria	Puniceispirillales	SAR116 clade			SAR116 clade
SWARM_1021	Bacteria (superkingdom)	FCB group	Marinimicrobia (SAR406 clade)						Marinimicrobia (SAR406 clade)
SWARM_1530	Bacteria (superkingdom)	FCB group	Marinimicrobia (SAR406 clade)						Marinimicrobia (SAR406 clade)
SWARM_5153	Bacteria (superkingdom)	Proteobacteria superphylum	Bdellovibrionota	Bdellovibrionia	Bdellovibrionales	Bdellovibrionaceae	OM27 clade		OM27 clade
SWARM_5664	Bacteria (superkingdom)	FCB group	Marinimicrobia (SAR406 clade)						Marinimicrobia (SAR406 clade)
SWARM_1901	Bacteria (superkingdom)	Proteobacteria superphylum	Proteobacteria	Alphaproteobacteria	Puniceispirillales	SAR116 clade			SAR116 clade
SWARM_1907	Bacteria (superkingdom)	Proteobacteria superphylum	Proteobacteria	Alphaproteobacteria	Rickettsiales				Rickettsiales
SWARM_1904	Bacteria (superkingdom)	Proteobacteria superphylum	Proteobacteria	Alphaproteobacteria	Alphaproteobacteria Incertae Sedis	Acuticoccus family incertae sedis	Acuticoccus		Acuticoccus
SWARM_6004	Bacteria (superkingdom)	FCB group	Marinimicrobia (SAR406 clade)						Marinimicrobia (SAR406 clade)
SWARM_6003	Bacteria (superkingdom)	Proteobacteria superphylum	Proteobacteria	Gammaproteobacteria	Enterobacterales	Vibrionaceae			Vibrionaceae
SWARM_6002	Bacteria (superkingdom)	Proteobacteria superphylum	Proteobacteria	Gammaproteobacteria	Pseudomonadales	SAR86 clade			SAR86 clade
SWARM_8489	Bacteria (superkingdom)	Margulisbacteria superphylum	Margulisbacteria						Margulisbacteria
SWARM_6455	Bacteria (superkingdom)	Terrabacteria	Firmicutes	Bacilli	Bacillales	Bacillaceae	Anaerobacillus		Anaerobacillus
SWARM_8324	Bacteria (superkingdom)	Proteobacteria superphylum	Proteobacteria	Gammaproteobacteria	Pseudomonadales	Pseudohongiellaceae	Pseudohongiella		Pseudohongiella
SWARM_1538	Bacteria (superkingdom)	PVC group (Planctobacteria)	Verrucomicrobiota	Verrucomicrobiae	Opitutales	Puniceicoccaceae	MB11C04 marine group		MB11C04 marine group
SWARM_5592	Bacteria (superkingdom)	Proteobacteria superphylum	Desulfobacterota	Desulfuromonadia	PB19				PB19
SWARM_2486	Bacteria (superkingdom)	Proteobacteria superphylum	Proteobacteria	Alphaproteobacteria	Rhodobacterales	Rhodobacteraceae	Pontivivens		Pontivivens
SWARM_825	Bacteria (superkingdom)	Proteobacteria superphylum	Desulfobacterota	Desulfuromonadia	PB19				PB19
SWARM_2061	Bacteria (superkingdom)	Terrabacteria	Firmicutes	Bacilli	Bacillales	Bacillaceae	Bacillus		Bacillus
SWARM_2062	Bacteria (superkingdom)	FCB group	Bacteroidota	Bacteroidia	Flavobacteriales	NS9 marine group			NS9 marine group
SWARM_8627	Bacteria (superkingdom)	Terrabacteria	Saccharimonadia	Saccharimonadales class incertae sedis	Saccharimonadales				Saccharimonadales
SWARM_7523	Bacteria (superkingdom)	Terrabacteria	Firmicutes	Bacilli	Lactobacillales	Carnobacteriaceae			Carnobacteriaceae
SWARM_4729	Bacteria (superkingdom)	PVC group (Planctobacteria)	Verrucomicrobiota	Kiritimatiellae	WCHB1-41				WCHB1-41
SWARM_7279	Bacteria (superkingdom)	Proteobacteria superphylum	Bdellovibrionota	Bdellovibrionia	Bdellovibrionales	Bdellovibrionaceae	OM27 clade		OM27 clade
SWARM_2660	Bacteria (superkingdom)	FCB group	Bacteroidota	Bacteroidia	Flavobacteriales	Flavobacteriaceae	NS4 marine group		NS4 marine group
SWARM_4725	Bacteria (superkingdom)	Proteobacteria superphylum	Proteobacteria	Gammaproteobacteria	Arenicellales	Arenicellaceae	Arenicella		Arenicella
SWARM_2521	Bacteria (superkingdom)	Proteobacteria superphylum	Bdellovibrionota	Bdellovibrionia	Bacteriovoracales	Bacteriovoracaceae			Bacteriovoracaceae
SWARM_358	Bacteria (superkingdom)	Proteobacteria superphylum	Proteobacteria	Alphaproteobacteria	Puniceispirillales	SAR116 clade			SAR116 clade
SWARM_2111	Archaea (superkingdom)	Euryarchaea sensu lato superphylum	Thermoplasmatota	Thermoplasmata	Marine Group II				Marine Group II
SWARM_2110	Bacteria (superkingdom)	FCB group	Bacteroidota	Rhodothermia	Balneolales	Balneolaceae	Balneola		Balneola
SWARM_2113	Bacteria (superkingdom)	Proteobacteria superphylum	Proteobacteria	Alphaproteobacteria	Pelagibacterales				Pelagibacterales
SWARM_2115	Bacteria (superkingdom)	FCB group	Marinimicrobia (SAR406 clade)						Marinimicrobia (SAR406 clade)
SWARM_2114	Bacteria (superkingdom)	PVC group (Planctobacteria)	Planctomycetota	Planctomycetes	Planctomycetales	Rubinisphaeraceae			Rubinisphaeraceae
SWARM_356	Bacteria (superkingdom)	Proteobacteria superphylum	Proteobacteria	Gammaproteobacteria	Burkholderiales	MWH-UniP1 aquatic group			MWH-UniP1 aquatic group
SWARM_7190	Bacteria (superkingdom)	Terrabacteria	Actinobacteriota	Actinobacteria	Micrococcales	Microbacteriaceae	Candidatus Aquiluna		Candidatus Aquiluna
SWARM_685	Bacteria (superkingdom)	Terrabacteria	Chloroflexi	Dehalococcoidia	SAR202 clade				SAR202 clade
SWARM_683	Bacteria (superkingdom)	FCB group	Bacteroidota	Bacteroidia	Chitinophagales				Chitinophagales
SWARM_688	Bacteria (superkingdom)	Proteobacteria superphylum	Proteobacteria	Alphaproteobacteria	Rhodobacterales	Rhodobacteraceae	Rhodovulum		Rhodovulum
SWARM_689	Bacteria (superkingdom)	Terrabacteria	Chloroflexi	Dehalococcoidia	SAR202 clade				SAR202 clade
SWARM_4883	Bacteria (superkingdom)	FCB group	Gemmatimonadota	BD2-11 terrestrial group					BD2-11 terrestrial group
SWARM_7757	Bacteria (superkingdom)	PVC group (Planctobacteria)	Planctomycetota	vadinHA49					vadinHA49
SWARM_754	Bacteria (superkingdom)	PVC group (Planctobacteria)	Planctomycetota	Phycisphaerae	Phycisphaerales	Phycisphaeraceae	CL500-3		CL500-3
SWARM_757	Archaea (superkingdom)	Euryarchaea sensu lato superphylum	Thermoplasmatota	Thermoplasmata	Marine Group II				Marine Group II
SWARM_750	Bacteria (superkingdom)	Proteobacteria superphylum	Proteobacteria	Alphaproteobacteria	Caulobacterales	Caulobacteraceae			Caulobacteraceae
SWARM_751	Bacteria (superkingdom)	Proteobacteria superphylum	Proteobacteria	Gammaproteobacteria	Burkholderiales	Methylophilaceae	OM43 clade		OM43 clade
SWARM_752	Bacteria (superkingdom)	Proteobacteria superphylum	Proteobacteria	Alphaproteobacteria					Alphaproteobacteria
SWARM_753	Bacteria (superkingdom)	PVC group (Planctobacteria)	Planctomycetota	OM190					OM190
SWARM_758	Bacteria (superkingdom)	Proteobacteria superphylum	Proteobacteria	Gammaproteobacteria	Pseudomonadales	SAR86 clade			SAR86 clade
SWARM_538	Bacteria (superkingdom)	Proteobacteria superphylum	Proteobacteria	Alphaproteobacteria	Sphingomonadales	Sphingomonadaceae	Erythrobacter		Erythrobacter
SWARM_534	Bacteria (superkingdom)	FCB group	Marinimicrobia (SAR406 clade)						Marinimicrobia (SAR406 clade)
SWARM_530	Bacteria (superkingdom)	FCB group	Bacteroidota	Bacteroidia	Flavobacteriales	Flavobacteriaceae			Flavobacteriaceae
SWARM_531	Bacteria (superkingdom)	Proteobacteria superphylum	Proteobacteria	Gammaproteobacteria	Pseudomonadales	Pseudohongiellaceae	Pseudohongiella		Pseudohongiella
SWARM_8574	Bacteria (superkingdom)	Proteobacteria superphylum	Proteobacteria	Alphaproteobacteria	Caulobacterales	Caulobacteraceae	Brevundimonas		Brevundimonas
SWARM_3045	Bacteria (superkingdom)	Proteobacteria superphylum	Proteobacteria	Alphaproteobacteria	Pelagibacterales				Pelagibacterales
SWARM_6566	Bacteria (superkingdom)	Terrabacteria							Terrabacteria
SWARM_6568	Bacteria (superkingdom)	Proteobacteria superphylum	Proteobacteria	Gammaproteobacteria	Enterobacterales	Vibrionaceae	Vibrio		Vibrio
SWARM_6569	Bacteria (superkingdom)	Proteobacteria superphylum							Proteobacteria superphylum
SWARM_12	Bacteria (superkingdom)	FCB group	Bacteroidota	Bacteroidia	Flavobacteriales	Flavobacteriaceae	NS5 marine group		NS5 marine group
SWARM_13	Bacteria (superkingdom)	Terrabacteria	Cyanobacteria	Cyanobacteriia	Synechococcales	Cyanobiaceae			Cyanobiaceae
SWARM_15	Archaea (superkingdom)	TACK	Thaumarchaeota	Nitrososphaeria	Nitrosopumilales	Nitrosopumilaceae			Nitrosopumilaceae
SWARM_16	Archaea (superkingdom)	TACK	Thaumarchaeota	Nitrososphaeria	Nitrosopumilales	Nitrosopumilaceae	Candidatus Nitrosopelagicus		Candidatus Nitrosopelagicus
SWARM_17	Bacteria (superkingdom)	Terrabacteria	Cyanobacteria	Cyanobacteriia	Synechococcales	Cyanobiaceae	Synechococcus CC9902		Synechococcus CC9902
SWARM_18	Bacteria (superkingdom)	FCB group	Bacteroidota	Bacteroidia	Flavobacteriales	Flavobacteriaceae	NS5 marine group		NS5 marine group
SWARM_19	Bacteria (superkingdom)	FCB group	Bacteroidota	Bacteroidia	Flavobacteriales	Flavobacteriaceae	NS5 marine group		NS5 marine group
SWARM_618	Bacteria (superkingdom)	Terrabacteria	Actinobacteriota	Acidimicrobiia	Microtrichales	Microtrichaceae	Sva0996 marine group		Sva0996 marine group
SWARM_3818	Bacteria (superkingdom)	Proteobacteria superphylum	Proteobacteria	Alphaproteobacteria	Rhodospirillales	AEGEAN-169 marine group			AEGEAN-169 marine group
SWARM_220	Bacteria (superkingdom)	Proteobacteria superphylum	Proteobacteria	Alphaproteobacteria	Parvibaculales	OCS116 clade			OCS116 clade
SWARM_221	Bacteria (superkingdom)	FCB group	Bacteroidota	Bacteroidia	Flavobacteriales	NS9 marine group			NS9 marine group
SWARM_222	Bacteria (superkingdom)	FCB group	Bacteroidota	Bacteroidia	Flavobacteriales	Flavobacteriaceae	NS5 marine group		NS5 marine group
SWARM_223	Bacteria (superkingdom)	FCB group	Bacteroidota	Bacteroidia	Flavobacteriales	Flavobacteriaceae	Formosa		Formosa
SWARM_225	Bacteria (superkingdom)	FCB group	Bacteroidota	Bacteroidia	Flavobacteriales	Flavobacteriaceae	NS5 marine group		NS5 marine group
SWARM_228	Bacteria (superkingdom)	FCB group	Marinimicrobia (SAR406 clade)						Marinimicrobia (SAR406 clade)
SWARM_229	Bacteria (superkingdom)	Terrabacteria	Actinobacteriota	Acidimicrobiia	Actinomarinales	Actinomarinaceae	Candidatus Actinomarina		Candidatus Actinomarina
SWARM_617	Bacteria (superkingdom)	FCB group	Bacteroidota	Bacteroidia	Cytophagales	Cyclobacteriaceae			Cyclobacteriaceae
SWARM_7363	Bacteria (superkingdom)	FCB group	Bacteroidota	Bacteroidia	Flavobacteriales	Crocinitomicaceae	Crocinitomix		Crocinitomix
SWARM_2824	Bacteria (superkingdom)	PVC group (Planctobacteria)	Planctomycetota	OM190					OM190
SWARM_616	Bacteria (superkingdom)	Terrabacteria	Chloroflexi	Dehalococcoidia	SAR202 clade				SAR202 clade
SWARM_3442	Bacteria (superkingdom)	FCB group	Bacteroidota	Bacteroidia	Chitinophagales	Chitinophagaceae			Chitinophagaceae
SWARM_3443	Bacteria (superkingdom)	Proteobacteria superphylum	Proteobacteria	Gammaproteobacteria	Enterobacterales	Idiomarinaceae	Idiomarina		Idiomarina
SWARM_6559	Bacteria (superkingdom)	FCB group	Bacteroidota	Bacteroidia	Chitinophagales	Saprospiraceae	Aureispira		Aureispira
SWARM_944	Bacteria (superkingdom)	Proteobacteria superphylum	Proteobacteria	Gammaproteobacteria	Pseudomonadales	OM182 clade			OM182 clade
SWARM_2433	Bacteria (superkingdom)	Proteobacteria superphylum	Bdellovibrionota	Oligoflexia	Oligoflexales	Oligoflexaceae			Oligoflexaceae
SWARM_2430	Bacteria (superkingdom)	Proteobacteria superphylum	Proteobacteria	Gammaproteobacteria	Pseudomonadales	Spongiibacteraceae	BD1-7 clade		BD1-7 clade
SWARM_4336	Bacteria (superkingdom)	FCB group	Bacteroidota	Bacteroidia	Cytophagales	Cyclobacteriaceae			Cyclobacteriaceae
SWARM_9374	Bacteria (superkingdom)	Proteobacteria superphylum	Proteobacteria	Alphaproteobacteria	Rhodobacterales	Rhodobacteraceae			Rhodobacteraceae
SWARM_5997	Bacteria (superkingdom)	Terrabacteria	Actinobacteriota	Actinobacteria	Propionibacteriales	Nocardioidaceae	Nocardioides		Nocardioides
SWARM_3228	Bacteria (superkingdom)	Proteobacteria superphylum	Proteobacteria	Alphaproteobacteria	Parvibaculales	Parvibaculaceae			Parvibaculaceae
SWARM_3229	Bacteria (superkingdom)	PVC group (Planctobacteria)	Verrucomicrobiota	Verrucomicrobiae	Verrucomicrobiales	DEV007			DEV007
SWARM_3998	Bacteria (superkingdom)	Terrabacteria	Armatimonadota						Armatimonadota
SWARM_3995	Bacteria (superkingdom)	FCB group	Bacteroidota	Bacteroidia	Flavobacteriales	Flavobacteriaceae	Mesoflavibacter		Mesoflavibacter
SWARM_341	Bacteria (superkingdom)	Proteobacteria superphylum	Proteobacteria	Alphaproteobacteria	Puniceispirillales	SAR116 clade			SAR116 clade
SWARM_3226	Bacteria (superkingdom)	FCB group	Bacteroidota	Bacteroidia	Flavobacteriales	Crocinitomicaceae	Fluviicola		Fluviicola
SWARM_12019	Bacteria (superkingdom)	Terrabacteria	Actinobacteriota	Actinobacteria	Corynebacteriales	Corynebacteriaceae	Corynebacterium		Corynebacterium
SWARM_81	Bacteria (superkingdom)	FCB group	Bacteroidota	Bacteroidia	Flavobacteriales	NS7 marine group			NS7 marine group
SWARM_3393	Bacteria (superkingdom)	Terrabacteria	Chloroflexi	Dehalococcoidia	SAR202 clade				SAR202 clade
SWARM_7989	Bacteria (superkingdom)	Proteobacteria superphylum	SAR324 clade(Marine group B)						SAR324 clade(Marine group B)
SWARM_80	Bacteria (superkingdom)	FCB group	Bacteroidota	Bacteroidia	Chitinophagales				Chitinophagales
SWARM_4797	Bacteria (superkingdom)	Proteobacteria superphylum	Proteobacteria	Alphaproteobacteria	Rhizobiales	Xanthobacteraceae			Xanthobacteraceae
SWARM_1593	Bacteria (superkingdom)	Proteobacteria superphylum	Bdellovibrionota	Oligoflexia	Oligoflexales				Oligoflexales
SWARM_1595	Bacteria (superkingdom)	Proteobacteria superphylum	Proteobacteria	Gammaproteobacteria	Pseudomonadales	Halieaceae	OM60(NOR5) clade		OM60(NOR5) clade
SWARM_1598	Bacteria (superkingdom)	Proteobacteria superphylum	Bdellovibrionota	Bdellovibrionia	Bdellovibrionales	Bdellovibrionaceae	OM27 clade		OM27 clade
SWARM_4320	Bacteria (superkingdom)	Proteobacteria superphylum	Proteobacteria	Alphaproteobacteria	Rhodobacterales	Rhodobacteraceae	Paracoccus		Paracoccus
SWARM_4321	Bacteria (superkingdom)	FCB group	Bacteroidota	Bacteroidia	Flavobacteriales	Flavobacteriaceae			Flavobacteriaceae
SWARM_1750	Bacteria (superkingdom)	Proteobacteria superphylum	Proteobacteria	Alphaproteobacteria	Rhodospirillales	Rhodospirillaceae			Rhodospirillaceae
SWARM_1203	Bacteria (superkingdom)	PVC group (Planctobacteria)	Planctomycetota	Phycisphaerae	Phycisphaerales	Phycisphaeraceae	FS140-16B-02 marine group		FS140-16B-02 marine group
SWARM_4325	Bacteria (superkingdom)	Proteobacteria superphylum	Proteobacteria	Gammaproteobacteria	Coxiellales	Coxiellaceae	Coxiella		Coxiella
SWARM_4326	Bacteria (superkingdom)	Proteobacteria superphylum	Proteobacteria	Alphaproteobacteria	Puniceispirillales	SAR116 clade			SAR116 clade
SWARM_1207	Bacteria (superkingdom)	Proteobacteria superphylum	Proteobacteria	Alphaproteobacteria	Pelagibacterales				Pelagibacterales
SWARM_436	Bacteria (superkingdom)	FCB group	Bacteroidota	Bacteroidia	Flavobacteriales	NS9 marine group			NS9 marine group
SWARM_3538	Bacteria (superkingdom)	Proteobacteria superphylum	Bdellovibrionota	Bdellovibrionia	Bdellovibrionales	Bdellovibrionaceae	OM27 clade		OM27 clade
SWARM_9521	Bacteria (superkingdom)	FCB group	Bacteroidota	Bacteroidia	Bacteroidales	Prevotellaceae	Prevotella		Prevotella
SWARM_3531	Bacteria (superkingdom)	FCB group	Bacteroidota	Bacteroidia	Flavobacteriales	NS9 marine group			NS9 marine group
SWARM_3532	Bacteria (superkingdom)	Fusobacteria superphylum	Fusobacteriota	Fusobacteriia	Fusobacteriales	Fusobacteriaceae	Propionigenium		Propionigenium
SWARM_3533	Bacteria (superkingdom)	Proteobacteria superphylum	Proteobacteria	Gammaproteobacteria	Coxiellales	Coxiellaceae	Coxiella		Coxiella
SWARM_3046	Bacteria (superkingdom)	FCB group	Bacteroidota	Bacteroidia					Bacteroidia
SWARM_8475	Bacteria (superkingdom)	Proteobacteria superphylum	Proteobacteria	Alphaproteobacteria	Rhodobacterales	Rhodobacteraceae			Rhodobacteraceae
SWARM_11309	Bacteria (superkingdom)	Proteobacteria superphylum	Proteobacteria	Gammaproteobacteria	Coxiellales	Coxiellaceae			Coxiellaceae
SWARM_11308	Bacteria (superkingdom)	Spirochaetes superphylum	Spirochaetota	Spirochaetia	Spirochaetales	Spirochaetaceae			Spirochaetaceae
SWARM_3884	Bacteria (superkingdom)	Proteobacteria superphylum	Proteobacteria	Gammaproteobacteria	Pseudomonadales	Halieaceae	Parahaliea		Parahaliea
SWARM_5128	Bacteria (superkingdom)	FCB group	Bacteroidota	Bacteroidia	Flavobacteriales	Flavobacteriaceae	NS4 marine group		NS4 marine group
SWARM_5124	Bacteria (superkingdom)	Proteobacteria superphylum	Bdellovibrionota	Bdellovibrionia	Bdellovibrionales	Bdellovibrionaceae	OM27 clade		OM27 clade
SWARM_5126	Bacteria (superkingdom)	Proteobacteria superphylum	Proteobacteria	Alphaproteobacteria	Puniceispirillales	SAR116 clade			SAR116 clade
SWARM_4434	Bacteria (superkingdom)	FCB group	Fibrobacterota	Fibrobacteria	Fibrobacterales				Fibrobacterales
SWARM_1116	Bacteria (superkingdom)	PVC group (Planctobacteria)	Planctomycetota	Planctomycetes	Pirellulales	Pirellulaceae	Blastopirellula		Blastopirellula
SWARM_4437	Bacteria (superkingdom)	Proteobacteria superphylum	Proteobacteria	Alphaproteobacteria	Tistrellales	Tistrellaceae	Tistrella		Tistrella
SWARM_1113	Bacteria (superkingdom)	PVC group (Planctobacteria)	Planctomycetota	Phycisphaerae	Phycisphaerales	Phycisphaeraceae	FS140-16B-02 marine group		FS140-16B-02 marine group
SWARM_4438	Bacteria (superkingdom)	Proteobacteria superphylum	Proteobacteria	Gammaproteobacteria	Pseudomonadales	Marinobacteraceae	Marinobacter		Marinobacter
SWARM_1119	Bacteria (superkingdom)	Proteobacteria superphylum	Desulfobacterota	Desulfuromonadia	PB19				PB19
SWARM_6362	Bacteria (superkingdom)	Proteobacteria superphylum	Proteobacteria	Alphaproteobacteria	Rhodobacterales	Rhodobacteraceae			Rhodobacteraceae
SWARM_4611	Bacteria (superkingdom)	Proteobacteria superphylum	Proteobacteria	Gammaproteobacteria	Legionellales	Legionellaceae			Legionellaceae
SWARM_6556	Bacteria (superkingdom)	Proteobacteria superphylum	Proteobacteria	Alphaproteobacteria					Alphaproteobacteria
SWARM_5692	Bacteria (superkingdom)	Margulisbacteria superphylum	Margulisbacteria						Margulisbacteria
SWARM_1371	Bacteria (superkingdom)	Proteobacteria superphylum	Proteobacteria	Alphaproteobacteria	Puniceispirillales	SAR116 clade			SAR116 clade
SWARM_1372	Bacteria (superkingdom)	FCB group	Marinimicrobia (SAR406 clade)						Marinimicrobia (SAR406 clade)
SWARM_3996	Bacteria (superkingdom)	Proteobacteria superphylum	Bdellovibrionota	Bdellovibrionia	Bdellovibrionales	Bdellovibrionaceae	OM27 clade		OM27 clade
SWARM_2798	Bacteria (superkingdom)	Proteobacteria superphylum	Proteobacteria	Alphaproteobacteria	Pelagibacterales				Pelagibacterales
SWARM_5054	Bacteria (superkingdom)	Proteobacteria superphylum	Proteobacteria	Alphaproteobacteria	Sphingomonadales	Sphingomonadaceae	Sphingomonas		Sphingomonas
SWARM_4500	Bacteria (superkingdom)	Proteobacteria superphylum	Proteobacteria	Gammaproteobacteria	Coxiellales				Coxiellales
SWARM_4501	Bacteria (superkingdom)	Margulisbacteria superphylum	Margulisbacteria						Margulisbacteria
SWARM_4502	Bacteria (superkingdom)	Margulisbacteria superphylum	Margulisbacteria						Margulisbacteria
SWARM_4507	Bacteria (superkingdom)	Proteobacteria superphylum	Proteobacteria	Gammaproteobacteria	Pseudomonadales	SAR86 clade			SAR86 clade
SWARM_2582	Bacteria (superkingdom)	FCB group	Marinimicrobia (SAR406 clade)						Marinimicrobia (SAR406 clade)
SWARM_2580	Bacteria (superkingdom)	Proteobacteria superphylum	Proteobacteria	Gammaproteobacteria	Pseudomonadales	Moraxellaceae	Psychrobacter		Psychrobacter
SWARM_2581	Bacteria (superkingdom)	Proteobacteria superphylum	Proteobacteria	Gammaproteobacteria	Pseudomonadales	Halieaceae	OM60(NOR5) clade		OM60(NOR5) clade
SWARM_14840	Bacteria (superkingdom)	PVC group (Planctobacteria)	Planctomycetota	Planctomycetes	Planctomycetales				Planctomycetales
SWARM_4033	Bacteria (superkingdom)	Terrabacteria	Actinobacteriota	Actinobacteria	Micrococcales	Microbacteriaceae	Microbacterium		Microbacterium
SWARM_1971	Bacteria (superkingdom)	Terrabacteria	Actinobacteriota	Actinobacteria	Micrococcales	Microbacteriaceae	Candidatus Aquiluna		Candidatus Aquiluna
SWARM_5588	Bacteria (superkingdom)	Proteobacteria superphylum	Proteobacteria	Alphaproteobacteria	Kordiimonadales	Kordiimonadaceae			Kordiimonadaceae
SWARM_2275	Bacteria (superkingdom)	PVC group (Planctobacteria)	Planctomycetota	Phycisphaerae	Phycisphaerales	Phycisphaeraceae	FS140-16B-02 marine group		FS140-16B-02 marine group
SWARM_2909	Bacteria (superkingdom)	Proteobacteria superphylum	Proteobacteria	Alphaproteobacteria	Rhodobacterales	Rhodobacteraceae			Rhodobacteraceae
SWARM_5274	Bacteria (superkingdom)	Proteobacteria superphylum							Proteobacteria superphylum
SWARM_2470	Bacteria (superkingdom)	Proteobacteria superphylum	Proteobacteria	Gammaproteobacteria					Gammaproteobacteria
SWARM_2476	Bacteria (superkingdom)	Proteobacteria superphylum	Bdellovibrionota	Bdellovibrionia	Bdellovibrionales	Bdellovibrionaceae	OM27 clade		OM27 clade
SWARM_1927	Bacteria (superkingdom)	Margulisbacteria superphylum	Margulisbacteria						Margulisbacteria
SWARM_818	Archaea (superkingdom)	TACK	Thaumarchaeota	Nitrososphaeria	Nitrosopumilales	Nitrosopumilaceae			Nitrosopumilaceae
SWARM_815	Archaea (superkingdom)	Euryarchaea sensu lato superphylum	Thermoplasmatota	Thermoplasmata	Marine Group II				Marine Group II
SWARM_814	Bacteria (superkingdom)	Proteobacteria superphylum	Proteobacteria	Gammaproteobacteria	UBA10353 marine group				UBA10353 marine group
SWARM_812	Bacteria (superkingdom)	FCB group	Marinimicrobia (SAR406 clade)						Marinimicrobia (SAR406 clade)
SWARM_2298	Bacteria (superkingdom)	Proteobacteria superphylum	Proteobacteria	Alphaproteobacteria	Rhodobacterales	Rhodobacteraceae			Rhodobacteraceae
SWARM_2299	Bacteria (superkingdom)	Proteobacteria superphylum	Proteobacteria	Alphaproteobacteria	Rhodospirillales	Magnetospiraceae			Magnetospiraceae
SWARM_1452	Bacteria (superkingdom)	FCB group	Marinimicrobia (SAR406 clade)						Marinimicrobia (SAR406 clade)
SWARM_1808	Bacteria (superkingdom)	Margulisbacteria superphylum	Margulisbacteria						Margulisbacteria
SWARM_1802	Bacteria (superkingdom)	PVC group (Planctobacteria)	Planctomycetota	Phycisphaerae	Phycisphaerales	Phycisphaeraceae	CL500-3		CL500-3
SWARM_1803	Bacteria (superkingdom)	Proteobacteria superphylum	Proteobacteria	Alphaproteobacteria	Rhodospirillales	AEGEAN-169 marine group			AEGEAN-169 marine group
SWARM_1801	Bacteria (superkingdom)	Proteobacteria superphylum	Bdellovibrionota	Bdellovibrionia	Bacteriovoracales	Bacteriovoracaceae			Bacteriovoracaceae
SWARM_1807	Bacteria (superkingdom)	Proteobacteria superphylum	Proteobacteria	Gammaproteobacteria					Gammaproteobacteria
SWARM_1805	Bacteria (superkingdom)	Proteobacteria superphylum	Proteobacteria	Alphaproteobacteria	Pelagibacterales				Pelagibacterales
SWARM_6104	Bacteria (superkingdom)	Proteobacteria superphylum	Proteobacteria	Alphaproteobacteria	Caulobacterales	Parvularculaceae	Parvularcula		Parvularcula
SWARM_6101	Bacteria (superkingdom)	Proteobacteria superphylum	Proteobacteria	Alphaproteobacteria	Parvibaculales	PS1 clade			PS1 clade
SWARM_6108	Bacteria (superkingdom)	FCB group	Bacteroidota	Bacteroidia	Cytophagales	Cyclobacteriaceae			Cyclobacteriaceae
SWARM_2617	Bacteria (superkingdom)	Proteobacteria superphylum	Proteobacteria	Alphaproteobacteria	Rhodospirillales	AEGEAN-169 marine group			AEGEAN-169 marine group
SWARM_2610	Bacteria (superkingdom)	Proteobacteria superphylum	Proteobacteria	Gammaproteobacteria	Enterobacterales	Vibrionaceae	Vibrio		Vibrio
SWARM_2611	Bacteria (superkingdom)	Proteobacteria superphylum	Desulfobacterota	Desulfobulbia					Desulfobulbia
SWARM_2619	Bacteria (superkingdom)	Proteobacteria superphylum							Proteobacteria superphylum
SWARM_329	Bacteria (superkingdom)	Proteobacteria superphylum	Proteobacteria	Alphaproteobacteria	Parvibaculales	OCS116 clade			OCS116 clade
SWARM_328	Bacteria (superkingdom)	Proteobacteria superphylum	Proteobacteria	Gammaproteobacteria	Enterobacterales	Alteromonadaceae	Aestuariibacter		Aestuariibacter
SWARM_325	Bacteria (superkingdom)	Terrabacteria							Terrabacteria
SWARM_327	Bacteria (superkingdom)	PVC group (Planctobacteria)	Planctomycetota	Planctomycetes	Planctomycetales	Gimesiaceae			Gimesiaceae
SWARM_321	Bacteria (superkingdom)	Proteobacteria superphylum	Proteobacteria	Alphaproteobacteria	Rhodobacterales	Rhodobacteraceae			Rhodobacteraceae
SWARM_2121	Bacteria (superkingdom)	Proteobacteria superphylum	Proteobacteria	Alphaproteobacteria	Pelagibacterales				Pelagibacterales
SWARM_1486	Bacteria (superkingdom)	PVC group (Planctobacteria)	Verrucomicrobiota	Verrucomicrobiae	Verrucomicrobiales	Rubritaleaceae	Roseibacillus		Roseibacillus
SWARM_7184	Bacteria (superkingdom)	FCB group	Bacteroidota	Bacteroidia					Bacteroidia
SWARM_127	Bacteria (superkingdom)	Proteobacteria superphylum	Proteobacteria	Alphaproteobacteria	Rhodobacterales	Rhodobacteraceae			Rhodobacteraceae
SWARM_2128	Bacteria (superkingdom)	Proteobacteria superphylum	Proteobacteria	Alphaproteobacteria	Pelagibacterales				Pelagibacterales
SWARM_405	Bacteria (superkingdom)	Terrabacteria	Cyanobacteria	Cyanobacteriia	Synechococcales	Cyanobiaceae	Cyanobium PCC-6307		Cyanobium PCC-6307
SWARM_2059	Bacteria (superkingdom)	Proteobacteria superphylum	Proteobacteria	Alphaproteobacteria	Sphingomonadales	Sphingomonadaceae	Sphingomonas		Sphingomonas
SWARM_2050	Bacteria (superkingdom)	Proteobacteria superphylum	Proteobacteria	Gammaproteobacteria	Pseudomonadales	Pseudohongiellaceae	Pseudohongiella		Pseudohongiella
SWARM_2723	Bacteria (superkingdom)	Margulisbacteria superphylum	Margulisbacteria						Margulisbacteria
SWARM_2056	Bacteria (superkingdom)	Proteobacteria superphylum	Bdellovibrionota	Bdellovibrionia	Bdellovibrionales	Bdellovibrionaceae	OM27 clade		OM27 clade
SWARM_2725									root
SWARM_5593	Bacteria (superkingdom)	PVC group (Planctobacteria)	Planctomycetota	OM190					OM190
SWARM_8545	Bacteria (superkingdom)	Terrabacteria	Firmicutes	Bacilli	Erysipelotrichales	Erysipelotrichaceae	Turicibacter		Turicibacter
SWARM_3053	Bacteria (superkingdom)	Proteobacteria superphylum	Proteobacteria	Gammaproteobacteria	Burkholderiales	Nitrosomonadaceae	mle1-7		mle1-7
SWARM_3052	Bacteria (superkingdom)	Proteobacteria superphylum	Desulfobacterota	Desulfuromonadia	Bradymonadales				Bradymonadales
SWARM_3051	Bacteria (superkingdom)	Terrabacteria	Firmicutes	Bacilli	Bacillales	Bacillaceae	Bacillus		Bacillus
SWARM_787	Bacteria (superkingdom)	Proteobacteria superphylum	Proteobacteria	Alphaproteobacteria	Rhodobacterales	Rhodobacteraceae			Rhodobacteraceae
SWARM_784	Bacteria (superkingdom)	Proteobacteria superphylum	Proteobacteria	Alphaproteobacteria	Sphingomonadales	Sphingomonadaceae			Sphingomonadaceae
SWARM_925	Bacteria (superkingdom)	Proteobacteria superphylum	Proteobacteria	Alphaproteobacteria	Sphingomonadales	Sphingomonadaceae	Sphingobium		Sphingobium
SWARM_3058	Bacteria (superkingdom)	PVC group (Planctobacteria)	Planctomycetota	OM190					OM190
SWARM_6806	Bacteria (superkingdom)	Proteobacteria superphylum	Bdellovibrionota	Bdellovibrionia	Bdellovibrionales	Bdellovibrionaceae			Bdellovibrionaceae
SWARM_6777	Bacteria (superkingdom)	Proteobacteria superphylum	Proteobacteria	Gammaproteobacteria	Burkholderiales	Comamonadaceae	Tepidimonas		Tepidimonas
SWARM_8745	Bacteria (superkingdom)	FCB group	Bacteroidota	Bacteroidia	Flavobacteriales	NS7 marine group			NS7 marine group
SWARM_4987	Bacteria (superkingdom)	Terrabacteria							Terrabacteria
SWARM_921	Bacteria (superkingdom)	Proteobacteria superphylum	Proteobacteria	Gammaproteobacteria	UBA4486				UBA4486
SWARM_5689	Bacteria (superkingdom)	FCB group	Bacteroidota	Rhodothermia	Balneolales	Balneolaceae	Balneola		Balneola
SWARM_675	Bacteria (superkingdom)	Proteobacteria superphylum	Proteobacteria	Gammaproteobacteria	Pseudomonadales	Halieaceae	OM60(NOR5) clade		OM60(NOR5) clade
SWARM_257	Bacteria (superkingdom)	PVC group (Planctobacteria)	Verrucomicrobiota	Verrucomicrobiae	Opitutales	Puniceicoccaceae	MB11C04 marine group		MB11C04 marine group
SWARM_251	Bacteria (superkingdom)	FCB group	Bacteroidota	Bacteroidia	Flavobacteriales	Flavobacteriaceae	NS4 marine group		NS4 marine group
SWARM_4978	Bacteria (superkingdom)	Proteobacteria superphylum	Proteobacteria	Gammaproteobacteria	Coxiellales	Coxiellaceae	Coxiella		Coxiella
SWARM_3459	Bacteria (superkingdom)	FCB group	Bacteroidota	Bacteroidia	Flavobacteriales	Weeksellaceae	Cloacibacterium		Cloacibacterium
SWARM_1860	Bacteria (superkingdom)	Proteobacteria superphylum	Proteobacteria	Gammaproteobacteria	Pseudomonadales	Porticoccaceae	SAR92 clade		SAR92 clade
SWARM_9895	Bacteria (superkingdom)	FCB group	Bacteroidota	Bacteroidia	Flavobacteriales	Flavobacteriaceae			Flavobacteriaceae
SWARM_3457	Bacteria (superkingdom)	Proteobacteria superphylum	Bdellovibrionota	Bdellovibrionia	Bacteriovoracales	Bacteriovoracaceae	Halobacteriovorax		Halobacteriovorax
SWARM_3186	Bacteria (superkingdom)	Proteobacteria superphylum	Myxococcota	Myxococcia	Myxococcales	Myxococcaceae	P3OB-42		P3OB-42
SWARM_5916	Bacteria (superkingdom)	FCB group	Marinimicrobia (SAR406 clade)						Marinimicrobia (SAR406 clade)
SWARM_406	Bacteria (superkingdom)	Proteobacteria superphylum	Proteobacteria	Gammaproteobacteria	UBA10353 marine group				UBA10353 marine group
SWARM_3188	Bacteria (superkingdom)	FCB group	Bacteroidota	Bacteroidia	Flavobacteriales	Flavobacteriaceae	NS4 marine group		NS4 marine group
SWARM_679	Bacteria (superkingdom)	PVC group (Planctobacteria)	Planctomycetota	Phycisphaerae	Phycisphaerales	Phycisphaeraceae	CL500-3		CL500-3
SWARM_5876	Bacteria (superkingdom)	Proteobacteria superphylum	Bdellovibrionota	Bdellovibrionia	Bdellovibrionales	Bdellovibrionaceae			Bdellovibrionaceae
SWARM_3239	Bacteria (superkingdom)	FCB group	Bacteroidota	Bacteroidia	Flavobacteriales	Crocinitomicaceae	Crocinitomix		Crocinitomix
SWARM_3235	Bacteria (superkingdom)	Proteobacteria superphylum	Bdellovibrionota	Oligoflexia	Oligoflexales				Oligoflexales
SWARM_3234	Bacteria (superkingdom)	Proteobacteria superphylum	Proteobacteria	Gammaproteobacteria	Pseudomonadales	Spongiibacteraceae	BD1-7 clade		BD1-7 clade
SWARM_9386	Bacteria (superkingdom)	FCB group	Bacteroidota	Bacteroidia					Bacteroidia
SWARM_6590	Bacteria (superkingdom)	Proteobacteria superphylum	Proteobacteria	Alphaproteobacteria	Rhizobiales	Rhizobiaceae	Fulvimarina	Fulvimarina manganoxydans	Fulvimarina manganoxydans
SWARM_4578	Bacteria (superkingdom)	PVC group (Planctobacteria)	Planctomycetota	Phycisphaerae	Phycisphaerales				Phycisphaerales
SWARM_7708	Bacteria (superkingdom)	Proteobacteria superphylum	Bdellovibrionota	Bdellovibrionia	Bacteriovoracales	Bacteriovoracaceae	Peredibacter		Peredibacter
SWARM_11263	Bacteria (superkingdom)	FCB group	Bacteroidota	Bacteroidia	Flavobacteriales	Flavobacteriaceae	Leeuwenhoekiella		Leeuwenhoekiella
SWARM_1587	Bacteria (superkingdom)	Proteobacteria superphylum	Proteobacteria	Alphaproteobacteria	Pelagibacterales	Clade II			Clade II
SWARM_1583	Bacteria (superkingdom)	Proteobacteria superphylum	Proteobacteria	Alphaproteobacteria	Pelagibacterales				Pelagibacterales
SWARM_1217	Bacteria (superkingdom)	FCB group	Bacteroidota	Bacteroidia	Flavobacteriales	Flavobacteriaceae			Flavobacteriaceae
SWARM_1742	Bacteria (superkingdom)	FCB group	Bacteroidota	Bacteroidia	Flavobacteriales	Flavobacteriaceae			Flavobacteriaceae
SWARM_1213	Bacteria (superkingdom)	Proteobacteria superphylum	Proteobacteria	Gammaproteobacteria	Enterobacterales	Alteromonadaceae	Alteromonas		Alteromonas
SWARM_1212	Bacteria (superkingdom)	FCB group	Bacteroidota	Bacteroidia	Flavobacteriales	NS9 marine group			NS9 marine group
SWARM_1747	Bacteria (superkingdom)	FCB group	Bacteroidota	Bacteroidia	Flavobacteriales	Flavobacteriaceae	Mesonia		Mesonia
SWARM_11468	Bacteria (superkingdom)	Proteobacteria superphylum	Desulfobacterota	Desulfovibrionia	Desulfovibrionales	Desulfovibrionaceae			Desulfovibrionaceae
SWARM_3195	Bacteria (superkingdom)	Proteobacteria superphylum	Proteobacteria	Alphaproteobacteria	Caulobacterales	Hyphomonadaceae			Hyphomonadaceae
SWARM_3525	Bacteria (superkingdom)	Proteobacteria superphylum	Proteobacteria	Gammaproteobacteria	Pseudomonadales	Halieaceae	Luminiphilus		Luminiphilus
SWARM_11083	Bacteria (superkingdom)	FCB group	Bacteroidota	Bacteroidia	Cytophagales	Cyclobacteriaceae			Cyclobacteriaceae
SWARM_11310	Bacteria (superkingdom)	PVC group (Planctobacteria)	Planctomycetota	OM190					OM190
SWARM_6265	Bacteria (superkingdom)	Proteobacteria superphylum							Proteobacteria superphylum
SWARM_4192	Bacteria (superkingdom)	Proteobacteria superphylum	Proteobacteria	Alphaproteobacteria	Puniceispirillales	SAR116 clade			SAR116 clade
SWARM_4195	Bacteria (superkingdom)	PVC group (Planctobacteria)	Verrucomicrobiota	Verrucomicrobiae	Arctic97B-4 marine group				Arctic97B-4 marine group
SWARM_1109	Bacteria (superkingdom)	Terrabacteria	Firmicutes	Bacilli	Bacillales	Bacillaceae	Bacillus		Bacillus
SWARM_9703	Bacteria (superkingdom)	FCB group	Bacteroidota	Bacteroidia					Bacteroidia
SWARM_1103	Bacteria (superkingdom)	FCB group	Bacteroidota	Bacteroidia	Flavobacteriales	Flavobacteriaceae	Gramella		Gramella
SWARM_1101	Bacteria (superkingdom)	FCB group	Bacteroidota	Bacteroidia	Flavobacteriales	Cryomorphaceae	Vicingus		Vicingus
SWARM_1100	Bacteria (superkingdom)	Proteobacteria superphylum	Proteobacteria	Gammaproteobacteria	Pseudomonadales	Halomonadaceae	Salinicola		Salinicola
SWARM_1107	Bacteria (superkingdom)	Proteobacteria superphylum	Proteobacteria	Alphaproteobacteria	Pelagibacterales				Pelagibacterales
SWARM_1105	Archaea (superkingdom)	Euryarchaea sensu lato superphylum	Thermoplasmatota	Thermoplasmata	Marine Group II				Marine Group II
SWARM_1104	Bacteria (superkingdom)	FCB group	Bacteroidota	Bacteroidia	Flavobacteriales	Crocinitomicaceae	Salinirepens		Salinirepens
SWARM_3982	Bacteria (superkingdom)	Proteobacteria superphylum	Proteobacteria	Gammaproteobacteria	Enterobacterales	Alteromonadaceae			Alteromonadaceae
SWARM_4602	Bacteria (superkingdom)	Proteobacteria superphylum	Proteobacteria	Gammaproteobacteria	Pseudomonadales	Marinomonadaceae	Marinomonas		Marinomonas
SWARM_4601	Bacteria (superkingdom)	Proteobacteria superphylum	Proteobacteria	Gammaproteobacteria	Burkholderiales	Comamonadaceae			Comamonadaceae
SWARM_4605	Bacteria (superkingdom)	Proteobacteria superphylum	Proteobacteria	Alphaproteobacteria	Rhodobacterales	Rhodobacteraceae	Jannaschia		Jannaschia
SWARM_2863	Bacteria (superkingdom)	Proteobacteria superphylum	Proteobacteria	Alphaproteobacteria	Pelagibacterales				Pelagibacterales
SWARM_10285	Bacteria (superkingdom)	FCB group	Bacteroidota	Bacteroidia	Flavobacteriales	Cryomorphaceae	NS10 marine group		NS10 marine group
SWARM_1363	Bacteria (superkingdom)	Proteobacteria superphylum	Proteobacteria	Alphaproteobacteria	AT-s3-44				AT-s3-44
SWARM_2764	Bacteria (superkingdom)	Proteobacteria superphylum	Proteobacteria	Alphaproteobacteria	Pelagibacterales	Clade III			Clade III
SWARM_2765	Bacteria (superkingdom)	FCB group	Bacteroidota	Bacteroidia	Flavobacteriales	Cryomorphaceae			Cryomorphaceae
SWARM_2057	Bacteria (superkingdom)	Proteobacteria superphylum	Proteobacteria	Alphaproteobacteria	Defluviicoccales				Defluviicoccales
SWARM_1560	Bacteria (superkingdom)	FCB group	Bacteroidota	Bacteroidia	Flavobacteriales	Flavobacteriaceae	NS5 marine group		NS5 marine group
SWARM_5644	Bacteria (superkingdom)	FCB group	Bacteroidota	Bacteroidia	Flavobacteriales	NS9 marine group			NS9 marine group
SWARM_1961	Bacteria (superkingdom)	FCB group	Bacteroidota	Bacteroidia	Flavobacteriales	NS9 marine group			NS9 marine group
SWARM_10352	Bacteria (superkingdom)	PVC group (Planctobacteria)	Planctomycetota	Pla3 lineage					Pla3 lineage
SWARM_1962	Bacteria (superkingdom)	FCB group	Bacteroidota	Bacteroidia	Flavobacteriales	Flavobacteriaceae	NS5 marine group		NS5 marine group
SWARM_1968	Bacteria (superkingdom)	Proteobacteria superphylum	Proteobacteria	Gammaproteobacteria	Piscirickettsiales	Piscirickettsiaceae	Candidatus Endoecteinascidia		Candidatus Endoecteinascidia
SWARM_2263	Bacteria (superkingdom)	Proteobacteria superphylum	Proteobacteria	Alphaproteobacteria	Rhodobacterales	Rhodobacteraceae			Rhodobacteraceae
SWARM_2917	Bacteria (superkingdom)	FCB group	Marinimicrobia (SAR406 clade)						Marinimicrobia (SAR406 clade)
SWARM_5240	Bacteria (superkingdom)	PVC group (Planctobacteria)	Verrucomicrobiota	Verrucomicrobiae	Pedosphaerales				Pedosphaerales
SWARM_5241	Bacteria (superkingdom)	Spirochaetes superphylum	Spirochaetota	Leptospirae	Leptospirales	Leptospiraceae	Turneriella		Turneriella
SWARM_7308	Bacteria (superkingdom)	Proteobacteria superphylum	Bdellovibrionota	Oligoflexia	Oligoflexales	Oligoflexaceae			Oligoflexaceae
SWARM_800	Bacteria (superkingdom)	PVC group (Planctobacteria)	Verrucomicrobiota	Verrucomicrobiae	Opitutales	Puniceicoccaceae	Pelagicoccus		Pelagicoccus
SWARM_801	Bacteria (superkingdom)	Proteobacteria superphylum	Bdellovibrionota	Bdellovibrionia	Bdellovibrionales	Bdellovibrionaceae	OM27 clade		OM27 clade
SWARM_803	Bacteria (superkingdom)	Proteobacteria superphylum	Proteobacteria	Alphaproteobacteria	Defluviicoccales				Defluviicoccales
SWARM_804	Bacteria (superkingdom)	FCB group	Bacteroidota	Bacteroidia	Flavobacteriales	NS7 marine group			NS7 marine group
SWARM_805	Bacteria (superkingdom)	Proteobacteria superphylum	Myxococcota	Polyangia	Blfdi19				Blfdi19
SWARM_806	Bacteria (superkingdom)	Proteobacteria superphylum	Proteobacteria	Alphaproteobacteria	Puniceispirillales	SAR116 clade			SAR116 clade
SWARM_808	Bacteria (superkingdom)	FCB group	Bacteroidota	Bacteroidia	Flavobacteriales	Flavobacteriaceae	NS5 marine group		NS5 marine group
SWARM_809	Bacteria (superkingdom)	FCB group	Bacteroidota	Bacteroidia	Flavobacteriales	Flavobacteriaceae	Gramella		Gramella
SWARM_2310	Bacteria (superkingdom)	Proteobacteria superphylum	Proteobacteria	Gammaproteobacteria	Ga0077536				Ga0077536
SWARM_2284	Bacteria (superkingdom)	PVC group (Planctobacteria)	Planctomycetota	Planctomycetes	Planctomycetales				Planctomycetales
SWARM_7426	Bacteria (superkingdom)	Proteobacteria superphylum	Proteobacteria	Gammaproteobacteria	Coxiellales	Coxiellaceae	Coxiella		Coxiella
SWARM_6116	Bacteria (superkingdom)	FCB group	Bacteroidota	Bacteroidia	Flavobacteriales	NS7 marine group			NS7 marine group
SWARM_1414	Bacteria (superkingdom)	FCB group	Bacteroidota	Bacteroidia	Flavobacteriales	Flavobacteriaceae	NS2b marine group		NS2b marine group
SWARM_4964	Bacteria (superkingdom)	PVC group (Planctobacteria)	Verrucomicrobiota	Lentisphaeria	Lentisphaerales	Lentisphaeraceae	Lentisphaera		Lentisphaera
SWARM_6118	Bacteria (superkingdom)	PVC group (Planctobacteria)	Verrucomicrobiota	Verrucomicrobiae	Opitutales	Puniceicoccaceae	Lentimonas		Lentimonas
SWARM_5486	Bacteria (superkingdom)	Proteobacteria superphylum	Proteobacteria	Gammaproteobacteria	Pseudomonadales	Porticoccaceae	SAR92 clade		SAR92 clade
SWARM_2600	Bacteria (superkingdom)	Proteobacteria superphylum	Myxococcota	Polyangia	Nannocystales				Nannocystales
SWARM_4078	Bacteria (superkingdom)	PVC group (Planctobacteria)	Planctomycetota	Phycisphaerae	Phycisphaerales	Phycisphaeraceae	CL500-3		CL500-3
SWARM_2609	Bacteria (superkingdom)	Proteobacteria superphylum	Proteobacteria	Alphaproteobacteria	Rhizobiales	Stappiaceae	Stappia		Stappia
SWARM_1007	Bacteria (superkingdom)	FCB group	Bacteroidota	Bacteroidia	Flavobacteriales	Cryomorphaceae	NS10 marine group		NS10 marine group
SWARM_2133	Bacteria (superkingdom)	FCB group	Bacteroidota	Bacteroidia	Flavobacteriales	NS9 marine group			NS9 marine group
SWARM_2132	Bacteria (superkingdom)	Proteobacteria superphylum	Proteobacteria	Alphaproteobacteria	Pelagibacterales				Pelagibacterales
SWARM_2131	Bacteria (superkingdom)	Proteobacteria superphylum	Desulfobacterota	Desulfuromonadia	PB19				PB19
SWARM_339	Archaea (superkingdom)	Euryarchaea sensu lato superphylum	Thermoplasmatota	Thermoplasmata	Marine Group II				Marine Group II
SWARM_1582	Bacteria (superkingdom)	FCB group	Bacteroidota	Bacteroidia	Chitinophagales	Saprospiraceae	Aureispira		Aureispira
SWARM_337	Archaea (superkingdom)	Euryarchaea sensu lato superphylum	Thermoplasmatota	Thermoplasmata	Marine Group II				Marine Group II
SWARM_334	Bacteria (superkingdom)	Proteobacteria superphylum	Proteobacteria	Gammaproteobacteria	Burkholderiales	MWH-UniP1 aquatic group			MWH-UniP1 aquatic group
SWARM_335	Bacteria (superkingdom)	Proteobacteria superphylum	Proteobacteria	Alphaproteobacteria	Pelagibacterales	Clade II			Clade II
SWARM_332	Archaea (superkingdom)	Euryarchaea sensu lato superphylum	Thermoplasmatota	Thermoplasmata	Marine Group II				Marine Group II
SWARM_333	Bacteria (superkingdom)	Terrabacteria	Chloroflexi	Dehalococcoidia	SAR202 clade				SAR202 clade
SWARM_8774	Bacteria (superkingdom)	Proteobacteria superphylum	Proteobacteria	Gammaproteobacteria	Burkholderiales	Burkholderiaceae	Burkholderia-Caballeronia-Paraburkholderia		Burkholderia-Caballeronia-Paraburkholderia
SWARM_4074	Bacteria (superkingdom)	Proteobacteria superphylum	Proteobacteria	Gammaproteobacteria	Coxiellales	Coxiellaceae	Coxiella		Coxiella
SWARM_3475	Bacteria (superkingdom)	Proteobacteria superphylum	Bdellovibrionota	Oligoflexia	Oligoflexales				Oligoflexales
SWARM_8	Bacteria (superkingdom)	Proteobacteria superphylum	Proteobacteria	Alphaproteobacteria	Pelagibacterales				Pelagibacterales
SWARM_9	Bacteria (superkingdom)	Proteobacteria superphylum	Proteobacteria	Alphaproteobacteria	Pelagibacterales				Pelagibacterales
SWARM_6	Bacteria (superkingdom)	Terrabacteria	Actinobacteriota	Acidimicrobiia	Actinomarinales	Actinomarinaceae	Candidatus Actinomarina		Candidatus Actinomarina
SWARM_7	Bacteria (superkingdom)	Proteobacteria superphylum	SAR324 clade(Marine group B)						SAR324 clade(Marine group B)
SWARM_4	Bacteria (superkingdom)	Terrabacteria	Actinobacteriota	Acidimicrobiia	Actinomarinales	Actinomarinaceae	Candidatus Actinomarina		Candidatus Actinomarina
SWARM_5	Bacteria (superkingdom)	Terrabacteria	Actinobacteriota	Acidimicrobiia	Actinomarinales	Actinomarinaceae	Candidatus Actinomarina		Candidatus Actinomarina
SWARM_2	Bacteria (superkingdom)	Terrabacteria	Cyanobacteria	Cyanobacteriia	Synechococcales	Cyanobiaceae			Cyanobiaceae
SWARM_4076	Bacteria (superkingdom)	Proteobacteria superphylum	Desulfobacterota	Desulfuromonadia	Bradymonadales				Bradymonadales
SWARM_0	Bacteria (superkingdom)	Terrabacteria	Cyanobacteria	Cyanobacteriia	Synechococcales	Cyanobiaceae			Cyanobiaceae
SWARM_1	Bacteria (superkingdom)	Proteobacteria superphylum	Proteobacteria	Alphaproteobacteria	Pelagibacterales				Pelagibacterales
SWARM_6600	Bacteria (superkingdom)	FCB group	Marinimicrobia (SAR406 clade)						Marinimicrobia (SAR406 clade)
SWARM_4071	Bacteria (superkingdom)	Proteobacteria superphylum	Bdellovibrionota	Oligoflexia	Oligoflexales				Oligoflexales
SWARM_2046	Bacteria (superkingdom)	Proteobacteria superphylum	Proteobacteria	Gammaproteobacteria	Pseudomonadales	Halomonadaceae	Halomonas		Halomonas
SWARM_2042	Bacteria (superkingdom)	Margulisbacteria superphylum	Margulisbacteria						Margulisbacteria
SWARM_1958	Bacteria (superkingdom)	Proteobacteria superphylum	Proteobacteria	Gammaproteobacteria	Enterobacterales	Alteromonadaceae			Alteromonadaceae
SWARM_790	Bacteria (superkingdom)	Proteobacteria superphylum	Proteobacteria	Gammaproteobacteria	Enterobacterales	Alteromonadaceae	Aestuariibacter		Aestuariibacter
SWARM_791	Bacteria (superkingdom)	Proteobacteria superphylum	Proteobacteria	Alphaproteobacteria	Rhodospirillales	Magnetospiraceae			Magnetospiraceae
SWARM_794	Bacteria (superkingdom)	FCB group	Bacteroidota	Bacteroidia	Flavobacteriales	Cryomorphaceae			Cryomorphaceae
SWARM_797	Bacteria (superkingdom)	Proteobacteria superphylum	Proteobacteria	Gammaproteobacteria					Gammaproteobacteria
SWARM_798	Bacteria (superkingdom)	FCB group	Marinimicrobia (SAR406 clade)						Marinimicrobia (SAR406 clade)
SWARM_799	Bacteria (superkingdom)	Proteobacteria superphylum	Proteobacteria	Alphaproteobacteria	Rhodospirillales	Magnetospiraceae			Magnetospiraceae
SWARM_2429	Bacteria (superkingdom)	Proteobacteria superphylum	Proteobacteria	Alphaproteobacteria	Micavibrionales				Micavibrionales
SWARM_6744	Bacteria (superkingdom)	FCB group	Bacteroidota	Bacteroidia	Flavobacteriales	Cryomorphaceae			Cryomorphaceae
SWARM_6740	Bacteria (superkingdom)	Proteobacteria superphylum	Proteobacteria	Alphaproteobacteria	Rhodobacterales	Rhodobacteraceae	Tranquillimonas	Tranquillimonas alkanivorans	Tranquillimonas alkanivorans
SWARM_4996	Bacteria (superkingdom)	Proteobacteria superphylum	Proteobacteria	Alphaproteobacteria	Caulobacterales	Parvularculaceae	Parvularcula		Parvularcula
SWARM_3512	Bacteria (superkingdom)	FCB group	Bacteroidota	Bacteroidia	Bacteroidales	Bacteroidaceae	Bacteroides		Bacteroides
SWARM_1478	Bacteria (superkingdom)	Proteobacteria superphylum	Proteobacteria	Alphaproteobacteria	Pelagibacterales				Pelagibacterales
SWARM_36	Bacteria (superkingdom)	Proteobacteria superphylum	Proteobacteria	Alphaproteobacteria	Rhodobacterales	Rhodobacteraceae			Rhodobacteraceae
SWARM_1899	Bacteria (superkingdom)	Proteobacteria superphylum	Proteobacteria	Alphaproteobacteria	Rhodobacterales	Rhodobacteraceae			Rhodobacteraceae
SWARM_34	Bacteria (superkingdom)	FCB group	Bacteroidota	Bacteroidia	Flavobacteriales	Flavobacteriaceae	NS5 marine group		NS5 marine group
SWARM_32	Bacteria (superkingdom)	FCB group	Bacteroidota	Bacteroidia	Flavobacteriales	Flavobacteriaceae	NS5 marine group		NS5 marine group
SWARM_33	Bacteria (superkingdom)	Proteobacteria superphylum	Proteobacteria	Gammaproteobacteria	Pseudomonadales	Nitrincolaceae			Nitrincolaceae
SWARM_30	Bacteria (superkingdom)	Proteobacteria superphylum	Proteobacteria	Alphaproteobacteria	Rhodobacterales	Rhodobacteraceae			Rhodobacteraceae
SWARM_1898	Bacteria (superkingdom)	PVC group (Planctobacteria)	Verrucomicrobiota	Verrucomicrobiae	Opitutales	Puniceicoccaceae	MB11C04 marine group		MB11C04 marine group
SWARM_1158	Bacteria (superkingdom)	FCB group	Bacteroidota	Bacteroidia	Flavobacteriales	NS9 marine group			NS9 marine group
SWARM_38	Bacteria (superkingdom)	Proteobacteria superphylum	Proteobacteria	Alphaproteobacteria	Pelagibacterales	Clade Ib			Clade Ib
SWARM_39	Bacteria (superkingdom)	Terrabacteria	Cyanobacteria	Cyanobacteriia	Synechococcales	Cyanobiaceae			Cyanobiaceae
SWARM_1953	Bacteria (superkingdom)	PVC group (Planctobacteria)	Verrucomicrobiota	Verrucomicrobiae	Pedosphaerales				Pedosphaerales
SWARM_242	Archaea (superkingdom)	Euryarchaea sensu lato superphylum	Thermoplasmatota	Thermoplasmata	Marine Group II				Marine Group II
SWARM_243	Archaea (superkingdom)	TACK	Thaumarchaeota	Nitrososphaeria	Nitrosopumilales	Nitrosopumilaceae	Candidatus Nitrosopumilus		Candidatus Nitrosopumilus
SWARM_240	Bacteria (superkingdom)	Proteobacteria superphylum	Proteobacteria	Alphaproteobacteria	Puniceispirillales	SAR116 clade			SAR116 clade
SWARM_241	Archaea (superkingdom)	TACK	Thaumarchaeota	Nitrososphaeria	Nitrosopumilales	Nitrosopumilaceae			Nitrosopumilaceae
SWARM_8398	Bacteria (superkingdom)	Proteobacteria superphylum	Proteobacteria	Gammaproteobacteria	Ga0077536				Ga0077536
SWARM_3427	Bacteria (superkingdom)	Proteobacteria superphylum	Desulfobacterota						Desulfobacterota
SWARM_3422	Bacteria (superkingdom)	Proteobacteria superphylum	Desulfobacterota	Desulfuromonadia	PB19				PB19
SWARM_3421	Bacteria (superkingdom)	Proteobacteria superphylum	Desulfobacterota	Desulfuromonadia	PB19				PB19
SWARM_5713	Bacteria (superkingdom)	Proteobacteria superphylum	Bdellovibrionota	Oligoflexia	Oligoflexales				Oligoflexales
SWARM_40	Bacteria (superkingdom)	FCB group	Marinimicrobia (SAR406 clade)						Marinimicrobia (SAR406 clade)
SWARM_7236	Bacteria (superkingdom)	Proteobacteria superphylum	Proteobacteria	Alphaproteobacteria	Sphingomonadales	Sphingomonadaceae	Erythrobacter		Erythrobacter
SWARM_2530	Bacteria (superkingdom)	Proteobacteria superphylum	Proteobacteria	Alphaproteobacteria	Pelagibacterales				Pelagibacterales
SWARM_5802	Bacteria (superkingdom)	Proteobacteria superphylum	Proteobacteria	Gammaproteobacteria	Ga0077536				Ga0077536
SWARM_5803	Bacteria (superkingdom)	PVC group (Planctobacteria)	Planctomycetota	Planctomycetes	Pirellulales	Pirellulaceae	Blastopirellula		Blastopirellula
SWARM_4312	Bacteria (superkingdom)	FCB group	Bacteroidota	Bacteroidia	Flavobacteriales	Flavobacteriaceae	NS5 marine group		NS5 marine group
SWARM_3088	Bacteria (superkingdom)	FCB group	Marinimicrobia (SAR406 clade)						Marinimicrobia (SAR406 clade)
SWARM_3737	Bacteria (superkingdom)	FCB group	Bacteroidota	Bacteroidia	Cytophagales	Cyclobacteriaceae			Cyclobacteriaceae
SWARM_3082	Bacteria (superkingdom)	PVC group (Planctobacteria)	Planctomycetota	Planctomycetes	Pirellulales	Pirellulaceae	Blastopirellula		Blastopirellula
SWARM_7345	Bacteria (superkingdom)	Proteobacteria superphylum	Proteobacteria	Alphaproteobacteria	Rhodobacterales	Rhodobacteraceae	Roseovarius		Roseovarius
SWARM_1770	Bacteria (superkingdom)	Proteobacteria superphylum	Proteobacteria	Gammaproteobacteria	Pseudomonadales	Halieaceae	OM60(NOR5) clade		OM60(NOR5) clade
SWARM_1773	Bacteria (superkingdom)	PVC group (Planctobacteria)	Planctomycetota	Planctomycetes	Pirellulales	Pirellulaceae	Rhodopirellula		Rhodopirellula
SWARM_5258	Bacteria (superkingdom)	Proteobacteria superphylum	Proteobacteria	Gammaproteobacteria	Pseudomonadales	OM182 clade			OM182 clade
SWARM_5113	Bacteria (superkingdom)	Proteobacteria superphylum							Proteobacteria superphylum
SWARM_3556	Bacteria (superkingdom)	Proteobacteria superphylum	Proteobacteria	Gammaproteobacteria	Enterobacterales	Alteromonadaceae			Alteromonadaceae
SWARM_10191	Bacteria (superkingdom)	Proteobacteria superphylum	Proteobacteria	Alphaproteobacteria	Rhizobiales	Xanthobacteraceae	Rhodopseudomonas		Rhodopseudomonas
SWARM_293	Bacteria (superkingdom)	PVC group (Planctobacteria)	Planctomycetota	OM190					OM190
SWARM_5749	Bacteria (superkingdom)	Margulisbacteria superphylum	Margulisbacteria						Margulisbacteria
SWARM_12500	Bacteria (superkingdom)	FCB group	Bacteroidota	Bacteroidia	Sphingobacteriales	Sphingobacteriaceae	Pedobacter		Pedobacter
SWARM_1485	Bacteria (superkingdom)	Proteobacteria superphylum							Proteobacteria superphylum
SWARM_1481	Bacteria (superkingdom)	Proteobacteria superphylum	Desulfobacterota	Desulfuromonadia	PB19				PB19
SWARM_5106	Bacteria (superkingdom)	Proteobacteria superphylum							Proteobacteria superphylum
SWARM_1176	Bacteria (superkingdom)	PVC group (Planctobacteria)	Planctomycetota	Phycisphaerae	Phycisphaerales	Phycisphaeraceae	Urania-1B-19 marine sediment group		Urania-1B-19 marine sediment group
SWARM_1172	Bacteria (superkingdom)	Proteobacteria superphylum	Proteobacteria	Gammaproteobacteria	JTB23				JTB23
SWARM_5109	Bacteria (superkingdom)	Margulisbacteria superphylum	Margulisbacteria						Margulisbacteria
SWARM_4299	Bacteria (superkingdom)	FCB group	Marinimicrobia (SAR406 clade)						Marinimicrobia (SAR406 clade)
SWARM_876	Bacteria (superkingdom)	PVC group (Planctobacteria)	Verrucomicrobiota	Verrucomicrobiae	Pedosphaerales	Pedosphaeraceae	SCGC AAA164-E04		SCGC AAA164-E04
SWARM_4295	Bacteria (superkingdom)								Bacteria (superkingdom)
SWARM_4296	Bacteria (superkingdom)	FCB group	Marinimicrobia (SAR406 clade)						Marinimicrobia (SAR406 clade)
SWARM_2451	Bacteria (superkingdom)	Proteobacteria superphylum	Proteobacteria	Alphaproteobacteria	Pelagibacterales	Clade II			Clade II
SWARM_1752	Bacteria (superkingdom)	Proteobacteria superphylum	Proteobacteria	Gammaproteobacteria	Pseudomonadales	SAR86 clade			SAR86 clade
SWARM_4671	Bacteria (superkingdom)	Proteobacteria superphylum	Proteobacteria	Alphaproteobacteria					Alphaproteobacteria
SWARM_972	Bacteria (superkingdom)	Proteobacteria superphylum	Proteobacteria	Alphaproteobacteria	Puniceispirillales	SAR116 clade	Candidatus Puniceispirillum		Candidatus Puniceispirillum
SWARM_4679	Bacteria (superkingdom)	Proteobacteria superphylum	Proteobacteria	Gammaproteobacteria	Pseudomonadales	Porticoccaceae	Porticoccus		Porticoccus
SWARM_2850	Bacteria (superkingdom)	Proteobacteria superphylum	Bdellovibrionota	Bdellovibrionia	Bdellovibrionales	Bdellovibrionaceae	OM27 clade		OM27 clade
SWARM_2851	Bacteria (superkingdom)	Proteobacteria superphylum	NB1-j						NB1-j
SWARM_2853	Bacteria (superkingdom)	Proteobacteria superphylum	Proteobacteria	Gammaproteobacteria	Piscirickettsiales	Piscirickettsiaceae	Candidatus Endoecteinascidia		Candidatus Endoecteinascidia
SWARM_10126	Bacteria (superkingdom)	Proteobacteria superphylum	Proteobacteria	Gammaproteobacteria	Pseudomonadales	Saccharospirillaceae			Saccharospirillaceae
SWARM_2857	Bacteria (superkingdom)	PVC group (Planctobacteria)	Planctomycetota	OM190					OM190
SWARM_2859	Bacteria (superkingdom)	Proteobacteria superphylum	Proteobacteria	Gammaproteobacteria	Pseudomonadales	Pseudohongiellaceae	Pseudohongiella		Pseudohongiella
SWARM_101	Bacteria (superkingdom)	FCB group	Marinimicrobia (SAR406 clade)						Marinimicrobia (SAR406 clade)
SWARM_1396	Bacteria (superkingdom)	Proteobacteria superphylum	Proteobacteria	Alphaproteobacteria	Rhodospirillales	Magnetospiraceae			Magnetospiraceae
SWARM_1206	Bacteria (superkingdom)	Proteobacteria superphylum	Proteobacteria	Alphaproteobacteria	Pelagibacterales				Pelagibacterales
SWARM_517	Archaea (superkingdom)	Euryarchaea sensu lato superphylum	Thermoplasmatota	Thermoplasmata	Marine Group II				Marine Group II
SWARM_5071	Bacteria (superkingdom)	Proteobacteria superphylum	Proteobacteria	Gammaproteobacteria	Pseudomonadales	Saccharospirillaceae			Saccharospirillaceae
SWARM_1399	Bacteria (superkingdom)	Proteobacteria superphylum	Proteobacteria	Alphaproteobacteria	Pelagibacterales				Pelagibacterales
SWARM_1304	Archaea (superkingdom)	DPANN	Nanoarchaeota	Nanoarchaeia					Nanoarchaeia
SWARM_1003	Bacteria (superkingdom)	FCB group	Bacteroidota	Bacteroidia	Flavobacteriales	NS9 marine group			NS9 marine group
SWARM_1001	Bacteria (superkingdom)	Proteobacteria superphylum	Proteobacteria	Gammaproteobacteria	Pseudomonadales	KI89A clade			KI89A clade
SWARM_1559	Bacteria (superkingdom)	Proteobacteria superphylum	Proteobacteria	Gammaproteobacteria	Nitrosococcales	Nitrosococcaceae	Cm1-21		Cm1-21
SWARM_852	Bacteria (superkingdom)	PVC group (Planctobacteria)	Verrucomicrobiota	Verrucomicrobiae	Pedosphaerales	Pedosphaeraceae	SCGC AAA164-E04		SCGC AAA164-E04
SWARM_1554	Bacteria (superkingdom)	FCB group	Bacteroidota	Bacteroidia	Chitinophagales	Saprospiraceae			Saprospiraceae
SWARM_1555	Bacteria (superkingdom)	Proteobacteria superphylum	Proteobacteria	Alphaproteobacteria	Rickettsiales	S25-593			S25-593
SWARM_4077	Bacteria (superkingdom)	Proteobacteria superphylum	Desulfobacterota	Desulfuromonadia	PB19				PB19
SWARM_4070	Bacteria (superkingdom)	Proteobacteria superphylum	Proteobacteria	Alphaproteobacteria	Rhodobacterales	Rhodobacteraceae	Octadecabacter		Octadecabacter
SWARM_1551	Bacteria (superkingdom)	FCB group	Bacteroidota	Bacteroidia	Flavobacteriales	NS9 marine group			NS9 marine group
SWARM_14680	Bacteria (superkingdom)	Proteobacteria superphylum	Proteobacteria	Alphaproteobacteria	Rickettsiales				Rickettsiales
SWARM_1950	Bacteria (superkingdom)	Proteobacteria superphylum	Bdellovibrionota	Bdellovibrionia	Bdellovibrionales				Bdellovibrionales
SWARM_4703	Bacteria (superkingdom)	Proteobacteria superphylum	Myxococcota	Polyangia	Polyangiales	BIrii41			BIrii41
SWARM_4701	Bacteria (superkingdom)	Proteobacteria superphylum	Proteobacteria	Gammaproteobacteria					Gammaproteobacteria
SWARM_4704	Bacteria (superkingdom)	Proteobacteria superphylum	Proteobacteria	Gammaproteobacteria	Pseudomonadales	OM182 clade			OM182 clade
SWARM_10341	Bacteria (superkingdom)	Proteobacteria superphylum	Proteobacteria	Alphaproteobacteria	Pelagibacterales	Clade IV			Clade IV
SWARM_108	Bacteria (superkingdom)	FCB group	Bacteroidota	Bacteroidia	Flavobacteriales	Flavobacteriaceae	NS5 marine group		NS5 marine group
SWARM_8687	Bacteria (superkingdom)	Terrabacteria							Terrabacteria
SWARM_1410	Bacteria (superkingdom)	FCB group	Bacteroidota	Bacteroidia	Flavobacteriales	Flavobacteriaceae	NS5 marine group		NS5 marine group
SWARM_2921	Bacteria (superkingdom)	Proteobacteria superphylum	Proteobacteria	Gammaproteobacteria	Pseudomonadales	Halieaceae	OM60(NOR5) clade		OM60(NOR5) clade
SWARM_2922	Bacteria (superkingdom)	FCB group	Bacteroidota	Bacteroidia	Cytophagales	Cyclobacteriaceae			Cyclobacteriaceae
SWARM_3062	Bacteria (superkingdom)	Proteobacteria superphylum	Bdellovibrionota	Bdellovibrionia	Bdellovibrionales	Bdellovibrionaceae	OM27 clade		OM27 clade
SWARM_2455	Bacteria (superkingdom)	Proteobacteria superphylum	Proteobacteria	Alphaproteobacteria	Rhizobiales	Beijerinckiaceae	Methylobacterium-Methylorubrum		Methylobacterium-Methylorubrum
SWARM_870	Bacteria (superkingdom)	Proteobacteria superphylum	Proteobacteria	Alphaproteobacteria	Thalassobaculales				Thalassobaculales
SWARM_878	Bacteria (superkingdom)	FCB group	Marinimicrobia (SAR406 clade)						Marinimicrobia (SAR406 clade)
SWARM_8946	Bacteria (superkingdom)	Proteobacteria superphylum	Bdellovibrionota	Bdellovibrionia	Bacteriovoracales	Bacteriovoracaceae	Peredibacter		Peredibacter
SWARM_1565	Bacteria (superkingdom)	FCB group	Bacteroidota	Bacteroidia	Chitinophagales	Saprospiraceae	Aureispira		Aureispira
SWARM_3145	Bacteria (superkingdom)	Proteobacteria superphylum	Proteobacteria	Gammaproteobacteria	Pseudomonadales	KI89A clade			KI89A clade
SWARM_5495	Bacteria (superkingdom)	Proteobacteria superphylum	Proteobacteria	Alphaproteobacteria	Rhodobacterales	Rhodobacteraceae			Rhodobacteraceae
SWARM_5494	Bacteria (superkingdom)	Proteobacteria superphylum	Proteobacteria	Alphaproteobacteria	Sphingomonadales	Sphingomonadaceae	Sphingomonas		Sphingomonas
SWARM_5497	Bacteria (superkingdom)	Proteobacteria superphylum	Bdellovibrionota	Bdellovibrionia	Bdellovibrionales	Bdellovibrionaceae	OM27 clade		OM27 clade
SWARM_901	Bacteria (superkingdom)	PVC group (Planctobacteria)	Planctomycetota	OM190					OM190
SWARM_903	Bacteria (superkingdom)	FCB group	Bacteroidota	Bacteroidia	Flavobacteriales	Flavobacteriaceae	Winogradskyella		Winogradskyella
SWARM_907	Bacteria (superkingdom)	Proteobacteria superphylum	Proteobacteria	Alphaproteobacteria	Rhodobacterales	Rhodobacteraceae			Rhodobacteraceae
SWARM_906	Bacteria (superkingdom)	Proteobacteria superphylum	Myxococcota	Myxococcia	Myxococcales	Myxococcaceae	P3OB-42		P3OB-42
SWARM_302	Bacteria (superkingdom)	PVC group (Planctobacteria)	Verrucomicrobiota	Kiritimatiellae	Kiritimatiellales	Kiritimatiellaceae	R76-B128		R76-B128
SWARM_652	Bacteria (superkingdom)	FCB group	Bacteroidota	Bacteroidia	Flavobacteriales	Flavobacteriaceae	NS4 marine group		NS4 marine group
SWARM_655	Bacteria (superkingdom)	PVC group (Planctobacteria)	Verrucomicrobiota	Verrucomicrobiae	Verrucomicrobiales	DEV007			DEV007
SWARM_306	Bacteria (superkingdom)	PVC group (Planctobacteria)	Planctomycetota	Phycisphaerae	Phycisphaerales	Phycisphaeraceae	CL500-3		CL500-3
SWARM_305	Bacteria (superkingdom)	Proteobacteria superphylum	Proteobacteria	Alphaproteobacteria	Rickettsiales	S25-593			S25-593
SWARM_8709	Bacteria (superkingdom)	Proteobacteria superphylum	Proteobacteria	Gammaproteobacteria	Granulosicoccales	Granulosicoccaceae	Granulosicoccus		Granulosicoccus
SWARM_659	Bacteria (superkingdom)	Proteobacteria superphylum	Bdellovibrionota	Oligoflexia	Oligoflexales	Oligoflexaceae	Pseudobacteriovorax		Pseudobacteriovorax
SWARM_658	Bacteria (superkingdom)	Proteobacteria superphylum	Proteobacteria	Alphaproteobacteria	Rickettsiales	S25-593			S25-593
SWARM_309	Bacteria (superkingdom)	FCB group	Bacteroidota	Bacteroidia	Flavobacteriales	Flavobacteriaceae	NS5 marine group		NS5 marine group
SWARM_308	Bacteria (superkingdom)	FCB group	Marinimicrobia (SAR406 clade)						Marinimicrobia (SAR406 clade)
SWARM_4853	Bacteria (superkingdom)	Proteobacteria superphylum	Proteobacteria	Gammaproteobacteria	Enterobacterales	Alteromonadaceae			Alteromonadaceae
SWARM_4854	Bacteria (superkingdom)	Proteobacteria superphylum	Proteobacteria	Gammaproteobacteria	Pseudomonadales	Moraxellaceae	Psychrobacter		Psychrobacter
SWARM_1827	Bacteria (superkingdom)	Proteobacteria superphylum	Proteobacteria	Gammaproteobacteria	Enterobacterales	Vibrionaceae			Vibrionaceae
SWARM_1184	Archaea (superkingdom)	Euryarchaea sensu lato superphylum	Thermoplasmatota	Thermoplasmata	Marine Group II				Marine Group II
SWARM_1821	Bacteria (superkingdom)	PVC group (Planctobacteria)	Planctomycetota	Planctomycetes	Pirellulales	Pirellulaceae	Blastopirellula		Blastopirellula
SWARM_1822	Bacteria (superkingdom)	Proteobacteria superphylum	Proteobacteria	Alphaproteobacteria	Rhodobacterales	Rhodobacteraceae			Rhodobacteraceae
SWARM_2700	Bacteria (superkingdom)	Proteobacteria superphylum	Proteobacteria	Gammaproteobacteria	Nitrosococcales	Nitrosococcaceae	Cm1-21		Cm1-21
SWARM_2702	Bacteria (superkingdom)	Proteobacteria superphylum	Desulfobacterota	Desulfuromonadia	PB19				PB19
SWARM_8834	Bacteria (superkingdom)	Proteobacteria superphylum	Desulfobacterota	Desulfuromonadia	Bradymonadales				Bradymonadales
SWARM_8831	Bacteria (superkingdom)	Proteobacteria superphylum	Bdellovibrionota	Bdellovibrionia	Bdellovibrionales	Bdellovibrionaceae	OM27 clade		OM27 clade
SWARM_29	Archaea (superkingdom)	Euryarchaea sensu lato superphylum	Thermoplasmatota	Thermoplasmata	Marine Group II				Marine Group II
SWARM_28	Bacteria (superkingdom)	Proteobacteria superphylum	Proteobacteria	Gammaproteobacteria	Enterobacterales	Alteromonadaceae	Alteromonas		Alteromonas
SWARM_20	Bacteria (superkingdom)	FCB group	Bacteroidota	Bacteroidia	Cytophagales	Cyclobacteriaceae	Marinoscillum		Marinoscillum
SWARM_23	Bacteria (superkingdom)	FCB group	Marinimicrobia (SAR406 clade)						Marinimicrobia (SAR406 clade)
SWARM_25	Bacteria (superkingdom)	Proteobacteria superphylum	Proteobacteria	Gammaproteobacteria	HOC36				HOC36
SWARM_24	Bacteria (superkingdom)	FCB group	Bacteroidota	Bacteroidia	Flavobacteriales	Flavobacteriaceae			Flavobacteriaceae
SWARM_27	Bacteria (superkingdom)	FCB group	Bacteroidota	Bacteroidia	Flavobacteriales	Flavobacteriaceae			Flavobacteriaceae
SWARM_26	Bacteria (superkingdom)	Terrabacteria	Cyanobacteria	Cyanobacteriia	Synechococcales	Cyanobiaceae	Cyanobium PCC-6307		Cyanobium PCC-6307
SWARM_493	Bacteria (superkingdom)	PVC group (Planctobacteria)	Verrucomicrobiota	Verrucomicrobiae	Verrucomicrobiales	Rubritaleaceae	Roseibacillus		Roseibacillus
SWARM_492	Bacteria (superkingdom)	PVC group (Planctobacteria)	Planctomycetota	Phycisphaerae	Phycisphaerales	Phycisphaeraceae	CL500-3		CL500-3
SWARM_490	Bacteria (superkingdom)	Proteobacteria superphylum	Proteobacteria	Alphaproteobacteria	Pelagibacterales				Pelagibacterales
SWARM_497	Bacteria (superkingdom)	Terrabacteria							Terrabacteria
SWARM_495	Bacteria (superkingdom)	FCB group	Bacteroidota	Rhodothermia	Balneolales	Balneolaceae			Balneolaceae
SWARM_279	Bacteria (superkingdom)	Proteobacteria superphylum	Proteobacteria	Alphaproteobacteria	Parvibaculales	PS1 clade			PS1 clade
SWARM_278	Bacteria (superkingdom)	Terrabacteria	Chloroflexi	Dehalococcoidia	SAR202 clade				SAR202 clade
SWARM_273	Bacteria (superkingdom)	FCB group	Bacteroidota	Bacteroidia	Flavobacteriales	Cryomorphaceae			Cryomorphaceae
SWARM_272	Bacteria (superkingdom)	PVC group (Planctobacteria)	Verrucomicrobiota	Verrucomicrobiae	Opitutales	Puniceicoccaceae	Lentimonas		Lentimonas
SWARM_276	Bacteria (superkingdom)	Proteobacteria superphylum	Proteobacteria	Gammaproteobacteria	Pseudomonadales	SAR86 clade			SAR86 clade
SWARM_275	Bacteria (superkingdom)	PVC group (Planctobacteria)	Planctomycetota	Planctomycetes	Pirellulales	Pirellulaceae			Pirellulaceae
SWARM_479	Bacteria (superkingdom)	Proteobacteria superphylum	Proteobacteria	Gammaproteobacteria	Pseudomonadales	Nitrincolaceae			Nitrincolaceae
SWARM_100	Archaea (superkingdom)	Euryarchaea sensu lato superphylum	Thermoplasmatota	Thermoplasmata	Marine Group II				Marine Group II
SWARM_2523	Bacteria (superkingdom)	Proteobacteria superphylum	SAR324 clade(Marine group B)						SAR324 clade(Marine group B)
SWARM_471	Bacteria (superkingdom)	PVC group (Planctobacteria)	Verrucomicrobiota	Verrucomicrobiae	Arctic97B-4 marine group				Arctic97B-4 marine group
SWARM_470	Bacteria (superkingdom)	Proteobacteria superphylum	Proteobacteria	Alphaproteobacteria	Parvibaculales	PS1 clade			PS1 clade
SWARM_473	Archaea (superkingdom)	Euryarchaea sensu lato superphylum	Thermoplasmatota	Thermoplasmata	Marine Group II				Marine Group II
SWARM_472	Bacteria (superkingdom)	FCB group	Marinimicrobia (SAR406 clade)						Marinimicrobia (SAR406 clade)
SWARM_474	Bacteria (superkingdom)	Proteobacteria superphylum	Proteobacteria	Gammaproteobacteria	Pseudomonadales	Halieaceae	OM60(NOR5) clade		OM60(NOR5) clade
SWARM_476	Bacteria (superkingdom)	PVC group (Planctobacteria)	Verrucomicrobiota	Verrucomicrobiae	Arctic97B-4 marine group				Arctic97B-4 marine group
SWARM_8121	Bacteria (superkingdom)	FCB group	Bacteroidota	Bacteroidia	Chitinophagales				Chitinophagales
SWARM_103	Bacteria (superkingdom)	Proteobacteria superphylum	Proteobacteria	Alphaproteobacteria	Sphingomonadales	Sphingomonadaceae			Sphingomonadaceae
SWARM_1390	Bacteria (superkingdom)	Proteobacteria superphylum	Proteobacteria	Alphaproteobacteria	Alphaproteobacteria Incertae Sedis	Acuticoccus family incertae sedis	Acuticoccus		Acuticoccus
SWARM_3069	Bacteria (superkingdom)	Spirochaetes superphylum	Spirochaetota	Leptospirae	Leptospirales	Leptospiraceae	Turneriella		Turneriella
SWARM_5499	Bacteria (superkingdom)	FCB group	Bacteroidota	Bacteroidia	Flavobacteriales	Cryomorphaceae			Cryomorphaceae
SWARM_9618	Bacteria (superkingdom)	Proteobacteria superphylum	Bdellovibrionota	Bdellovibrionia	Bacteriovoracales				Bacteriovoracales
SWARM_607	Archaea (superkingdom)	Euryarchaea sensu lato superphylum	Thermoplasmatota	Thermoplasmata	Marine Group II				Marine Group II
SWARM_7243	Bacteria (superkingdom)	FCB group	Bacteroidota	Bacteroidia	Cytophagales	Cyclobacteriaceae	Fulvivirga		Fulvivirga
SWARM_7241	Bacteria (superkingdom)	Terrabacteria	Cyanobacteria	Sericytochromatia					Sericytochromatia
SWARM_7080	Bacteria (superkingdom)	Proteobacteria superphylum	Proteobacteria	Alphaproteobacteria	Rhodobacterales	Rhodobacteraceae	Roseivivax	Roseivivax halodurans	Roseivivax halodurans
SWARM_7081	Bacteria (superkingdom)	Proteobacteria superphylum	Proteobacteria	Alphaproteobacteria	Rhizobiales	Rhizobiaceae	Allorhizobium-Neorhizobium-Pararhizobium-Rhizobium		Allorhizobium-Neorhizobium-Pararhizobium-Rhizobium
SWARM_5819	Bacteria (superkingdom)	Proteobacteria superphylum	Proteobacteria	Gammaproteobacteria	Enterobacterales	Vibrionaceae	Enterovibrio		Enterovibrio
SWARM_105	Bacteria (superkingdom)	Proteobacteria superphylum	Proteobacteria	Alphaproteobacteria	Rhodobacterales	Rhodobacteraceae			Rhodobacteraceae
SWARM_3720	Bacteria (superkingdom)	Proteobacteria superphylum	Proteobacteria	Alphaproteobacteria	Rhodospirillales	Magnetospiraceae			Magnetospiraceae
SWARM_3096	Bacteria (superkingdom)	FCB group	Bacteroidota	Bacteroidia	Flavobacteriales	NS9 marine group			NS9 marine group
SWARM_3095	Bacteria (superkingdom)	Proteobacteria superphylum	Proteobacteria	Alphaproteobacteria	Rickettsiales	S25-593			S25-593
SWARM_3098	Bacteria (superkingdom)	FCB group	Bacteroidota	Bacteroidia	Flavobacteriales	NS9 marine group			NS9 marine group
SWARM_650	Archaea (superkingdom)	Euryarchaea sensu lato superphylum	Thermoplasmatota	Thermoplasmata	Marine Group III				Marine Group III
SWARM_301	Bacteria (superkingdom)	FCB group	Bacteroidota	Bacteroidia	Flavobacteriales	Flavobacteriaceae	NS2b marine group		NS2b marine group
SWARM_11248	Bacteria (superkingdom)	FCB group	Fibrobacterota	Fibrobacteria	Fibrobacterales				Fibrobacterales
SWARM_3946	Bacteria (superkingdom)	FCB group	Marinimicrobia (SAR406 clade)						Marinimicrobia (SAR406 clade)
SWARM_1769	Bacteria (superkingdom)	Proteobacteria superphylum	Proteobacteria	Alphaproteobacteria	AT-s3-44				AT-s3-44
SWARM_1768	Bacteria (superkingdom)	FCB group	Bacteroidota	Bacteroidia	Chitinophagales	Saprospiraceae			Saprospiraceae
SWARM_1767	Bacteria (superkingdom)	FCB group	Bacteroidota	Bacteroidia	Flavobacteriales	Flavobacteriaceae	Salegentibacter		Salegentibacter
SWARM_1764	Bacteria (superkingdom)	Proteobacteria superphylum	Proteobacteria	Gammaproteobacteria	Pseudomonadales	SAR86 clade			SAR86 clade
SWARM_9056	Bacteria (superkingdom)	PVC group (Planctobacteria)	Verrucomicrobiota	Verrucomicrobiae	Verrucomicrobiales	Rubritaleaceae	Rubritalea		Rubritalea
SWARM_7884	Bacteria (superkingdom)	Proteobacteria superphylum	Bdellovibrionota	Bdellovibrionia	Bacteriovoracales	Bacteriovoracaceae			Bacteriovoracaceae
SWARM_3897	Bacteria (superkingdom)	Proteobacteria superphylum	Proteobacteria	Alphaproteobacteria	Rhodospirillales	Magnetospiraceae	Magnetospira		Magnetospira
SWARM_4436	Bacteria (superkingdom)	Proteobacteria superphylum	Proteobacteria	Gammaproteobacteria	Pseudomonadales	Halieaceae	OM60(NOR5) clade		OM60(NOR5) clade
SWARM_3545	Bacteria (superkingdom)	Proteobacteria superphylum	Desulfobacterota	Desulfuromonadia	PB19				PB19
SWARM_3544	Bacteria (superkingdom)	Proteobacteria superphylum	NB1-j						NB1-j
SWARM_7396	Bacteria (superkingdom)	FCB group	Bacteroidota	Bacteroidia	Flavobacteriales	Flavobacteriaceae	Maribacter		Maribacter
SWARM_1111	Bacteria (superkingdom)	FCB group	Bacteroidota	Bacteroidia	Flavobacteriales	Flavobacteriaceae	Formosa		Formosa
SWARM_3065	Bacteria (superkingdom)	Proteobacteria superphylum	Proteobacteria	Gammaproteobacteria	HglApr721				HglApr721
SWARM_5936	Bacteria (superkingdom)	Proteobacteria superphylum	Bdellovibrionota	Bdellovibrionia	Bdellovibrionales	Bdellovibrionaceae	OM27 clade		OM27 clade
SWARM_106	Archaea (superkingdom)	TACK	Thaumarchaeota	Nitrososphaeria	Nitrosopumilales	Nitrosopumilaceae			Nitrosopumilaceae
SWARM_5934	Bacteria (superkingdom)	Proteobacteria superphylum	Proteobacteria	Alphaproteobacteria	Rickettsiales				Rickettsiales
SWARM_1495	Bacteria (superkingdom)	FCB group	Marinimicrobia (SAR406 clade)						Marinimicrobia (SAR406 clade)
SWARM_1497	Bacteria (superkingdom)	PVC group (Planctobacteria)	Verrucomicrobiota	Verrucomicrobiae	Opitutales	Puniceicoccaceae	MB11C04 marine group		MB11C04 marine group
SWARM_1490	Bacteria (superkingdom)	Proteobacteria superphylum	Proteobacteria	Gammaproteobacteria	Piscirickettsiales	Piscirickettsiaceae	Candidatus Endoecteinascidia		Candidatus Endoecteinascidia
SWARM_1492	Bacteria (superkingdom)	PVC group (Planctobacteria)	Planctomycetota	OM190					OM190
SWARM_1168	Bacteria (superkingdom)	Proteobacteria superphylum	Proteobacteria	Alphaproteobacteria	Rhodospirillales	AEGEAN-169 marine group			AEGEAN-169 marine group
SWARM_1118	Bacteria (superkingdom)	Proteobacteria superphylum	Proteobacteria	Alphaproteobacteria	Rickettsiales	S25-593			S25-593
SWARM_1166	Bacteria (superkingdom)	PVC group (Planctobacteria)	Planctomycetota	Phycisphaerae	Phycisphaerales				Phycisphaerales
SWARM_1163	Bacteria (superkingdom)	Proteobacteria superphylum	Proteobacteria	Alphaproteobacteria	Pelagibacterales				Pelagibacterales
SWARM_1162	Bacteria (superkingdom)	FCB group	Bacteroidota	Bacteroidia	Flavobacteriales	NS9 marine group			NS9 marine group
SWARM_3668	Bacteria (superkingdom)	Proteobacteria superphylum	Proteobacteria	Alphaproteobacteria	Rhizobiales	Hyphomicrobiaceae	Filomicrobium		Filomicrobium
SWARM_3669	Bacteria (superkingdom)	Proteobacteria superphylum	Proteobacteria	Alphaproteobacteria	Parvibaculales	PS1 clade			PS1 clade
SWARM_4280	Bacteria (superkingdom)	FCB group	Bacteroidota	Bacteroidia	Flavobacteriales	Crocinitomicaceae			Crocinitomicaceae
SWARM_4664	Bacteria (superkingdom)	Proteobacteria superphylum	Desulfobacterota	Desulfuromonadia	PB19				PB19
SWARM_6904	Bacteria (superkingdom)	FCB group	Bacteroidota	Bacteroidia	Flavobacteriales	Cryomorphaceae	NS10 marine group		NS10 marine group
SWARM_2846	Bacteria (superkingdom)	Proteobacteria superphylum	Bdellovibrionota	Bdellovibrionia	Bacteriovoracales				Bacteriovoracales
SWARM_2844	Bacteria (superkingdom)	Proteobacteria superphylum	Proteobacteria						Proteobacteria
SWARM_1383	Bacteria (superkingdom)	Proteobacteria superphylum	Proteobacteria	Alphaproteobacteria	Parvibaculales	PS1 clade			PS1 clade
SWARM_1382	Bacteria (superkingdom)	Proteobacteria superphylum	Proteobacteria	Alphaproteobacteria	Rickettsiales	S25-593			S25-593
SWARM_1385	Bacteria (superkingdom)	Terrabacteria	Chloroflexi	Dehalococcoidia	SAR202 clade				SAR202 clade
SWARM_1384	Bacteria (superkingdom)	Proteobacteria superphylum	Proteobacteria	Alphaproteobacteria	Puniceispirillales	SAR116 clade			SAR116 clade
SWARM_1389	Archaea (superkingdom)								Archaea (superkingdom)
SWARM_1388	Bacteria (superkingdom)	FCB group	Bacteroidota	Bacteroidia	Flavobacteriales	Crocinitomicaceae	Crocinitomix		Crocinitomix
SWARM_5004	Bacteria (superkingdom)	Proteobacteria superphylum	Proteobacteria	Gammaproteobacteria	Piscirickettsiales	Piscirickettsiaceae	Candidatus Endoecteinascidia		Candidatus Endoecteinascidia
SWARM_5001	Bacteria (superkingdom)	Proteobacteria superphylum	Bdellovibrionota	Bdellovibrionia	Bdellovibrionales	Bdellovibrionaceae	OM27 clade		OM27 clade
SWARM_4063	Bacteria (superkingdom)	Proteobacteria superphylum	Proteobacteria	Alphaproteobacteria	Rhodospirillales	AEGEAN-169 marine group			AEGEAN-169 marine group
SWARM_1012	Bacteria (superkingdom)	Proteobacteria superphylum	Proteobacteria	Alphaproteobacteria	Sphingomonadales	Sphingomonadaceae			Sphingomonadaceae
SWARM_1547	Bacteria (superkingdom)	Proteobacteria superphylum	Proteobacteria	Gammaproteobacteria	Steroidobacterales	Woeseiaceae	Woeseia		Woeseia
SWARM_1017	Bacteria (superkingdom)	Proteobacteria superphylum							Proteobacteria superphylum
SWARM_1548	Bacteria (superkingdom)	PVC group (Planctobacteria)	Planctomycetota	Planctomycetes	Pirellulales	Pirellulaceae	Blastopirellula		Blastopirellula
SWARM_5625	Bacteria (superkingdom)	Proteobacteria superphylum	Desulfobacterota	Desulfuromonadia	PB19				PB19
SWARM_1949	Bacteria (superkingdom)	Proteobacteria superphylum	Proteobacteria	Alphaproteobacteria	Sphingomonadales	Sphingomonadaceae			Sphingomonadaceae
SWARM_1947	Bacteria (superkingdom)	FCB group	Bacteroidota	Bacteroidia	Flavobacteriales	Flavobacteriaceae	NS5 marine group		NS5 marine group
SWARM_7539	Bacteria (superkingdom)	Proteobacteria superphylum	Proteobacteria	Gammaproteobacteria	Enterobacterales	Aeromonadaceae	Aeromonas		Aeromonas
SWARM_10375	Bacteria (superkingdom)	PVC group (Planctobacteria)	Planctomycetota	Planctomycetes	Planctomycetales	Rubinisphaeraceae			Rubinisphaeraceae
SWARM_1458	Bacteria (superkingdom)	PVC group (Planctobacteria)	Planctomycetota	Phycisphaerae	Phycisphaerales	Phycisphaeraceae	CL500-3		CL500-3
SWARM_2449	Bacteria (superkingdom)	FCB group	Bacteroidota	Bacteroidia	Chitinophagales				Chitinophagales
SWARM_2443	Bacteria (superkingdom)	Margulisbacteria superphylum	Margulisbacteria						Margulisbacteria
SWARM_2444	Bacteria (superkingdom)	FCB group	Bacteroidota	Bacteroidia	Flavobacteriales	Flavobacteriaceae	NS5 marine group		NS5 marine group
SWARM_866	Bacteria (superkingdom)	Proteobacteria superphylum							Proteobacteria superphylum
SWARM_864	Bacteria (superkingdom)	FCB group	Bacteroidota	Bacteroidia	Flavobacteriales	Flavobacteriaceae	NS5 marine group		NS5 marine group
SWARM_865	Bacteria (superkingdom)	Terrabacteria	Chloroflexi	JG30-KF-CM66					JG30-KF-CM66
SWARM_4162	Bacteria (superkingdom)	Terrabacteria	Firmicutes	Bacilli	Paenibacillales	Paenibacillaceae	Paenibacillus		Paenibacillus
SWARM_4427	Bacteria (superkingdom)	Margulisbacteria superphylum	Margulisbacteria						Margulisbacteria
SWARM_868	Bacteria (superkingdom)	PVC group (Planctobacteria)	Planctomycetota	Phycisphaerae	Phycisphaerales	Phycisphaeraceae	CL500-3		CL500-3
SWARM_6637	Bacteria (superkingdom)	Proteobacteria superphylum	Proteobacteria	Alphaproteobacteria	Rickettsiales				Rickettsiales
SWARM_605	Bacteria (superkingdom)	Proteobacteria superphylum	Proteobacteria	Alphaproteobacteria	Puniceispirillales	SAR116 clade			SAR116 clade
SWARM_1833	Bacteria (superkingdom)	Proteobacteria superphylum	Proteobacteria	Alphaproteobacteria	Caulobacterales	Hyphomonadaceae	Henriciella		Henriciella
SWARM_1830	Bacteria (superkingdom)	Proteobacteria superphylum	Proteobacteria	Alphaproteobacteria	Rhodospirillales	AEGEAN-169 marine group			AEGEAN-169 marine group
SWARM_1837	Bacteria (superkingdom)	Proteobacteria superphylum	Proteobacteria	Alphaproteobacteria	Rhodobacterales	Rhodobacteraceae	Maribius		Maribius
SWARM_1835	Bacteria (superkingdom)	Terrabacteria	Cyanobacteria	Cyanobacteriia	Cyanobacteriales	Xenococcaceae	Pleurocapsa PCC-7319		Pleurocapsa PCC-7319
SWARM_1838	Bacteria (superkingdom)	Proteobacteria superphylum	Proteobacteria	Gammaproteobacteria	Burkholderiales	MWH-UniP1 aquatic group			MWH-UniP1 aquatic group
SWARM_6132	Archaea (superkingdom)	DPANN	Nanoarchaeota	Nanoarchaeia					Nanoarchaeia
SWARM_2629	Bacteria (superkingdom)	Proteobacteria superphylum	Proteobacteria	Alphaproteobacteria	Rickettsiales	S25-593			S25-593
SWARM_2628	Bacteria (superkingdom)	PVC group (Planctobacteria)	Verrucomicrobiota	Verrucomicrobiae	Opitutales	Puniceicoccaceae	MB11C04 marine group		MB11C04 marine group
SWARM_2622	Bacteria (superkingdom)	FCB group	Bacteroidota	Bacteroidia	Flavobacteriales	NS9 marine group			NS9 marine group
SWARM_2621	Bacteria (superkingdom)	FCB group	Bacteroidota	Bacteroidia	Flavobacteriales	Flavobacteriaceae	Formosa		Formosa
SWARM_2620	Bacteria (superkingdom)	FCB group	Bacteroidota	Bacteroidia	Chitinophagales	Saprospiraceae			Saprospiraceae
SWARM_919	Archaea (superkingdom)	Euryarchaea sensu lato superphylum	Thermoplasmatota	Thermoplasmata	Marine Group II				Marine Group II
SWARM_912	Bacteria (superkingdom)	PVC group (Planctobacteria)	Verrucomicrobiota	Verrucomicrobiae	Opitutales	Puniceicoccaceae			Puniceicoccaceae
SWARM_913	Bacteria (superkingdom)	Margulisbacteria superphylum	Margulisbacteria						Margulisbacteria
SWARM_917	Bacteria (superkingdom)	FCB group	Bacteroidota	Bacteroidia	Chitinophagales	Saprospiraceae			Saprospiraceae
SWARM_642	Bacteria (superkingdom)	Proteobacteria superphylum	Proteobacteria	Alphaproteobacteria	Pelagibacterales	Clade II			Clade II
SWARM_315	Bacteria (superkingdom)	PVC group (Planctobacteria)	Planctomycetota	Phycisphaerae	Phycisphaerales	Phycisphaeraceae	FS140-16B-02 marine group		FS140-16B-02 marine group
SWARM_640	Bacteria (superkingdom)	Proteobacteria superphylum	Proteobacteria	Gammaproteobacteria	Burkholderiales	MWH-UniP1 aquatic group			MWH-UniP1 aquatic group
SWARM_641	Bacteria (superkingdom)	Proteobacteria superphylum	Proteobacteria	Alphaproteobacteria	Rhizobiales	Beijerinckiaceae	Methylobacterium-Methylorubrum		Methylobacterium-Methylorubrum
SWARM_2151	Bacteria (superkingdom)	FCB group	Bacteroidota	Bacteroidia	Flavobacteriales	NS9 marine group			NS9 marine group
SWARM_644	Bacteria (superkingdom)	Proteobacteria superphylum	Proteobacteria	Alphaproteobacteria	Sphingomonadales	Sphingomonadaceae	Stakelama		Stakelama
SWARM_2152	Bacteria (superkingdom)	PVC group (Planctobacteria)	Verrucomicrobiota	Verrucomicrobiae	Opitutales	Puniceicoccaceae	MB11C04 marine group		MB11C04 marine group
SWARM_648	Bacteria (superkingdom)	PVC group (Planctobacteria)	Planctomycetota	OM190					OM190
SWARM_318	Bacteria (superkingdom)	FCB group	Bacteroidota	Bacteroidia	Flavobacteriales	Crocinitomicaceae	Fluviicola		Fluviicola
SWARM_319	Bacteria (superkingdom)	Proteobacteria superphylum	Bdellovibrionota	Bdellovibrionia	Bacteriovoracales	Bacteriovoracaceae			Bacteriovoracaceae
SWARM_4842	Bacteria (superkingdom)	Proteobacteria superphylum	Desulfobacterota	Desulfuromonadia	PB19				PB19
SWARM_2711	Bacteria (superkingdom)	Proteobacteria superphylum	Proteobacteria	Alphaproteobacteria	Rhodobacterales	Rhodobacteraceae			Rhodobacteraceae
SWARM_13055	Bacteria (superkingdom)	Terrabacteria	Firmicutes	Bacilli	Lactobacillales	Streptococcaceae	Streptococcus		Streptococcus
SWARM_58	Bacteria (superkingdom)	Proteobacteria superphylum	Proteobacteria	Alphaproteobacteria	Puniceispirillales	SAR116 clade			SAR116 clade
SWARM_59	Bacteria (superkingdom)	Proteobacteria superphylum	Proteobacteria	Gammaproteobacteria	Thiotrichales	Thiotrichaceae			Thiotrichaceae
SWARM_55	Bacteria (superkingdom)	Proteobacteria superphylum	Proteobacteria	Gammaproteobacteria					Gammaproteobacteria
SWARM_50	Bacteria (superkingdom)	Proteobacteria superphylum	Proteobacteria	Alphaproteobacteria	Rhodobacterales	Rhodobacteraceae			Rhodobacteraceae
SWARM_51	Bacteria (superkingdom)	FCB group	Bacteroidota	Bacteroidia	Flavobacteriales	Flavobacteriaceae	NS4 marine group		NS4 marine group
SWARM_484	Bacteria (superkingdom)	Proteobacteria superphylum	Proteobacteria	Gammaproteobacteria	Pseudomonadales	SAR86 clade			SAR86 clade
SWARM_485	Bacteria (superkingdom)	PVC group (Planctobacteria)	Planctomycetota	Planctomycetes	Pirellulales	Pirellulaceae	Rubripirellula		Rubripirellula
SWARM_4059	Bacteria (superkingdom)	Proteobacteria superphylum	Proteobacteria	Alphaproteobacteria	Puniceispirillales				Puniceispirillales
SWARM_480	Bacteria (superkingdom)	Proteobacteria superphylum	Proteobacteria	Alphaproteobacteria	Pelagibacterales	Clade II			Clade II
SWARM_481	Bacteria (superkingdom)	Terrabacteria	Actinobacteriota	Acidimicrobiia	Microtrichales	Microtrichaceae	Sva0996 marine group		Sva0996 marine group
SWARM_482	Bacteria (superkingdom)	FCB group	Bacteroidota	Bacteroidia	Flavobacteriales	Flavobacteriaceae	NS5 marine group		NS5 marine group
SWARM_483	Bacteria (superkingdom)	Terrabacteria	Actinobacteriota	Acidimicrobiia	Microtrichales	Ilumatobacteraceae			Ilumatobacteraceae
SWARM_407	Bacteria (superkingdom)	Terrabacteria	Actinobacteriota	Actinobacteria	Propionibacteriales	Propionibacteriaceae	Cutibacterium		Cutibacterium
SWARM_269	Bacteria (superkingdom)	FCB group	Marinimicrobia (SAR406 clade)						Marinimicrobia (SAR406 clade)
SWARM_9287	Bacteria (superkingdom)	FCB group	Bacteroidota	Bacteroidia	Cytophagales	Spirosomaceae	Dyadobacter		Dyadobacter
SWARM_265	Bacteria (superkingdom)	FCB group	Bacteroidota	Bacteroidia	Flavobacteriales	Flavobacteriaceae	NS5 marine group		NS5 marine group
SWARM_260	Bacteria (superkingdom)	FCB group	Bacteroidota	Bacteroidia	Flavobacteriales	Cryomorphaceae			Cryomorphaceae
SWARM_262	Bacteria (superkingdom)	Proteobacteria superphylum							Proteobacteria superphylum
SWARM_3391	Bacteria (superkingdom)	FCB group	Bacteroidota	Bacteroidia	Flavobacteriales	Cryomorphaceae	Phaeocystidibacter		Phaeocystidibacter
SWARM_3392	Bacteria (superkingdom)	FCB group	Bacteroidota	Bacteroidia	Flavobacteriales	Cryomorphaceae			Cryomorphaceae
SWARM_463	Bacteria (superkingdom)	FCB group	Bacteroidota	Bacteroidia	Flavobacteriales	Flavobacteriaceae	NS5 marine group		NS5 marine group
SWARM_461	Bacteria (superkingdom)	Proteobacteria superphylum	Proteobacteria	Alphaproteobacteria	Parvibaculales	PS1 clade			PS1 clade
SWARM_467	Bacteria (superkingdom)	Terrabacteria	Firmicutes	Bacilli					Bacilli
SWARM_464	Bacteria (superkingdom)	FCB group	Bacteroidota	Bacteroidia	Chitinophagales	Saprospiraceae			Saprospiraceae
SWARM_465	Bacteria (superkingdom)	FCB group	Marinimicrobia (SAR406 clade)						Marinimicrobia (SAR406 clade)
SWARM_3400	Bacteria (superkingdom)	FCB group	Bacteroidota	Bacteroidia	Cytophagales	Cyclobacteriaceae			Cyclobacteriaceae
SWARM_3157	Bacteria (superkingdom)	Proteobacteria superphylum	Proteobacteria	Gammaproteobacteria	Ectothiorhodospirales	Ectothiorhodospiraceae			Ectothiorhodospiraceae
SWARM_3409	Bacteria (superkingdom)	Proteobacteria superphylum	Proteobacteria	Gammaproteobacteria	Salinisphaerales	Salinisphaeraceae	Salinisphaera		Salinisphaera
SWARM_4744	Bacteria (superkingdom)	FCB group	Bacteroidota	Bacteroidia	Flavobacteriales	Flavobacteriaceae	NS5 marine group		NS5 marine group
SWARM_3134	Bacteria (superkingdom)	Proteobacteria superphylum	Proteobacteria	Gammaproteobacteria	Coxiellales	Coxiellaceae	Coxiella		Coxiella
SWARM_11960	Archaea (superkingdom)								Archaea (superkingdom)
SWARM_4536	Bacteria (superkingdom)	Proteobacteria superphylum	Proteobacteria	Alphaproteobacteria	Defluviicoccales				Defluviicoccales
SWARM_12181	Bacteria (superkingdom)	Proteobacteria superphylum	Proteobacteria	Alphaproteobacteria	Rhizobiales	Xanthobacteraceae			Xanthobacteraceae
SWARM_3139	Bacteria (superkingdom)	Proteobacteria superphylum	Proteobacteria	Gammaproteobacteria	Enterobacterales	Vibrionaceae	Photobacterium		Photobacterium
SWARM_5823	Bacteria (superkingdom)	FCB group	Bacteroidota	Bacteroidia	Flavobacteriales	Flavobacteriaceae			Flavobacteriaceae
SWARM_1455	Bacteria (superkingdom)	Terrabacteria	Cyanobacteria	Cyanobacteriia	Synechococcales	Cyanobiaceae	Cyanobium PCC-6307		Cyanobium PCC-6307
SWARM_3715	Bacteria (superkingdom)	Proteobacteria superphylum	Proteobacteria	Alphaproteobacteria	Sneathiellales	Sneathiellaceae	Sneathiella		Sneathiella
SWARM_3716	Bacteria (superkingdom)	Proteobacteria superphylum	Proteobacteria	Gammaproteobacteria	Coxiellales	Coxiellaceae	Coxiella		Coxiella
SWARM_17575	Archaea (superkingdom)	DPANN	Nanoarchaeota	Nanoarchaeia	Woesearchaeales				Woesearchaeales
SWARM_3710	Bacteria (superkingdom)	PVC group (Planctobacteria)	Planctomycetota	OM190					OM190
SWARM_3711	Bacteria (superkingdom)	Proteobacteria superphylum	Proteobacteria	Alphaproteobacteria	Rickettsiales				Rickettsiales
SWARM_10963									root
SWARM_3719	Bacteria (superkingdom)	Proteobacteria superphylum	Proteobacteria	Gammaproteobacteria	Coxiellales				Coxiellales
SWARM_17579	Bacteria (superkingdom)	Proteobacteria superphylum	Proteobacteria	Gammaproteobacteria	Burkholderiales	Oxalobacteraceae			Oxalobacteraceae
SWARM_3979	Bacteria (superkingdom)	Proteobacteria superphylum	Proteobacteria	Gammaproteobacteria	Xanthomonadales	Rhodanobacteraceae			Rhodanobacteraceae
SWARM_12239	Bacteria (superkingdom)	Margulisbacteria superphylum	Margulisbacteria						Margulisbacteria
SWARM_3976	Bacteria (superkingdom)	Terrabacteria	Actinobacteriota	Actinobacteria	Propionibacteriales	Nocardioidaceae	Nocardioides		Nocardioides
SWARM_3970	Bacteria (superkingdom)	Proteobacteria superphylum	Proteobacteria	Gammaproteobacteria	Coxiellales	Coxiellaceae	Coxiella		Coxiella
SWARM_8796	Bacteria (superkingdom)	FCB group	Bacteroidota	Bacteroidia	Flavobacteriales				Flavobacteriales
SWARM_1717	Bacteria (superkingdom)	Proteobacteria superphylum	Proteobacteria	Alphaproteobacteria	Pelagibacterales				Pelagibacterales
SWARM_1710	Bacteria (superkingdom)	Proteobacteria superphylum	Proteobacteria	Gammaproteobacteria	Pseudomonadales	Saccharospirillaceae	Oleibacter		Oleibacter
SWARM_3579	Bacteria (superkingdom)	Proteobacteria superphylum	Proteobacteria	Gammaproteobacteria	Enterobacterales	Pseudoalteromonadaceae			Pseudoalteromonadaceae
SWARM_3570	Bacteria (superkingdom)	Spirochaetes superphylum	Spirochaetota	Leptospirae	Leptospirales	Leptospiraceae	Turneriella		Turneriella
SWARM_3573	Bacteria (superkingdom)	Terrabacteria	Actinobacteriota	Actinobacteria	Micrococcales	Microbacteriaceae	Microbacterium		Microbacterium
SWARM_3372	Bacteria (superkingdom)	FCB group	Bacteroidota	Bacteroidia	Flavobacteriales	NS9 marine group			NS9 marine group
SWARM_5306	Bacteria (superkingdom)	Proteobacteria superphylum	Proteobacteria	Gammaproteobacteria	Pseudomonadales	Nitrincolaceae	Marinobacterium		Marinobacterium
SWARM_3376	Bacteria (superkingdom)	Proteobacteria superphylum	Proteobacteria	Gammaproteobacteria	Pseudomonadales	SAR86 clade			SAR86 clade
SWARM_3377	Bacteria (superkingdom)	Proteobacteria superphylum	Proteobacteria	Alphaproteobacteria	Rhodobacterales	Rhodobacteraceae			Rhodobacteraceae
SWARM_3717	Bacteria (superkingdom)	PVC group (Planctobacteria)	Planctomycetota	Planctomycetes	Pirellulales	Pirellulaceae	Rhodopirellula		Rhodopirellula
SWARM_4384	Bacteria (superkingdom)	Proteobacteria superphylum	Proteobacteria	Gammaproteobacteria	Xanthomonadales	Xanthomonadaceae	Stenotrophomonas		Stenotrophomonas
SWARM_4385	Bacteria (superkingdom)	PVC group (Planctobacteria)	Planctomycetota	Phycisphaerae	Phycisphaerales	Phycisphaeraceae	CL500-3		CL500-3
SWARM_3166	Bacteria (superkingdom)	Elusimicrobiota superphylum	Elusimicrobiota	Rs-M47					Rs-M47
SWARM_10218	Bacteria (superkingdom)	Proteobacteria superphylum	Proteobacteria	Gammaproteobacteria	Pseudomonadales	Pseudohongiellaceae	Pseudohongiella		Pseudohongiella
SWARM_4475	Bacteria (superkingdom)	Proteobacteria superphylum	Bdellovibrionota	Bdellovibrionia	Bdellovibrionales	Bdellovibrionaceae	OM27 clade		OM27 clade
SWARM_4478	Bacteria (superkingdom)	Proteobacteria superphylum	Proteobacteria	Alphaproteobacteria	Rickettsiales				Rickettsiales
SWARM_1159	Bacteria (superkingdom)	Proteobacteria superphylum	Proteobacteria	Alphaproteobacteria	Defluviicoccales				Defluviicoccales
SWARM_1629	Bacteria (superkingdom)	Proteobacteria superphylum	Proteobacteria	Alphaproteobacteria	Pelagibacterales	Clade II			Clade II
SWARM_183	Bacteria (superkingdom)	FCB group	Bacteroidota	Bacteroidia	Sphingobacteriales	NS11-12 marine group			NS11-12 marine group
SWARM_2270	Bacteria (superkingdom)	Proteobacteria superphylum	Desulfobacterota	Desulfuromonadia	PB19				PB19
SWARM_4490	Bacteria (superkingdom)	Spirochaetes superphylum	Spirochaetota	Spirochaetia	Spirochaetales				Spirochaetales
SWARM_5589	Bacteria (superkingdom)	FCB group	Bacteroidota	Rhodothermia	Balneolales	Balneolaceae			Balneolaceae
SWARM_1536	Bacteria (superkingdom)	Terrabacteria	Firmicutes	Bacilli	Bacillales	Bacillaceae	Bacillus		Bacillus
SWARM_1535	Bacteria (superkingdom)	Proteobacteria superphylum	Proteobacteria	Alphaproteobacteria	Puniceispirillales	SAR116 clade			SAR116 clade
SWARM_1533	Bacteria (superkingdom)	Proteobacteria superphylum	Proteobacteria	Alphaproteobacteria	Rickettsiales	S25-593			S25-593
SWARM_4018	Bacteria (superkingdom)	Proteobacteria superphylum	Proteobacteria	Alphaproteobacteria	Kiloniellales				Kiloniellales
SWARM_5635	Bacteria (superkingdom)	FCB group	Bacteroidota	Bacteroidia	Flavobacteriales	Flavobacteriaceae	NS3a marine group		NS3a marine group
SWARM_7522	Bacteria (superkingdom)	Proteobacteria superphylum	Proteobacteria	Alphaproteobacteria					Alphaproteobacteria
SWARM_4724	Bacteria (superkingdom)	Proteobacteria superphylum	Proteobacteria	Alphaproteobacteria	Rhizobiales	Rhizobiaceae			Rhizobiaceae
SWARM_1691	Bacteria (superkingdom)	Proteobacteria superphylum	Proteobacteria	Gammaproteobacteria	Pseudomonadales	SAR86 clade			SAR86 clade
SWARM_10185	Bacteria (superkingdom)	Margulisbacteria superphylum	Margulisbacteria						Margulisbacteria
SWARM_2944	Bacteria (superkingdom)	Proteobacteria superphylum	Proteobacteria	Gammaproteobacteria	Piscirickettsiales	Piscirickettsiaceae	Candidatus Endoecteinascidia		Candidatus Endoecteinascidia
SWARM_643	Bacteria (superkingdom)	FCB group	Marinimicrobia (SAR406 clade)						Marinimicrobia (SAR406 clade)
SWARM_859	Bacteria (superkingdom)	Proteobacteria superphylum	Proteobacteria	Gammaproteobacteria	Enterobacterales	Vibrionaceae			Vibrionaceae
SWARM_851	Bacteria (superkingdom)	PVC group (Planctobacteria)	Planctomycetota	Planctomycetes	Planctomycetales	Rubinisphaeraceae			Rubinisphaeraceae
SWARM_2432	Bacteria (superkingdom)	Proteobacteria superphylum	Myxococcota	Myxococcia	Myxococcales	Myxococcaceae	P3OB-42		P3OB-42
SWARM_856	Bacteria (superkingdom)	FCB group	Bacteroidota	Bacteroidia	Flavobacteriales	Flavobacteriaceae	Winogradskyella		Winogradskyella
SWARM_855	Bacteria (superkingdom)	Proteobacteria superphylum	Proteobacteria						Proteobacteria
SWARM_1448	Bacteria (superkingdom)	Proteobacteria superphylum	Proteobacteria	Alphaproteobacteria	Puniceispirillales	SAR116 clade			SAR116 clade
SWARM_1441	Bacteria (superkingdom)	Proteobacteria superphylum	Proteobacteria	Gammaproteobacteria	Salinisphaerales	Salinisphaeraceae	Salinisphaera		Salinisphaera
SWARM_1445	Bacteria (superkingdom)	Proteobacteria superphylum	Proteobacteria	Gammaproteobacteria	Pseudomonadales	Moraxellaceae			Moraxellaceae
SWARM_1841	Bacteria (superkingdom)	PVC group (Planctobacteria)	Planctomycetota	BD7-11					BD7-11
SWARM_2384	Bacteria (superkingdom)	PVC group (Planctobacteria)	Planctomycetota	Phycisphaerae	Phycisphaerales	Phycisphaeraceae	CL500-3		CL500-3
SWARM_6389	Bacteria (superkingdom)	Proteobacteria superphylum	Proteobacteria	Gammaproteobacteria	Coxiellales				Coxiellales
SWARM_2386	Bacteria (superkingdom)	Proteobacteria superphylum	Bdellovibrionota	Bdellovibrionia	Bdellovibrionales	Bdellovibrionaceae	OM27 clade		OM27 clade
SWARM_2387	Bacteria (superkingdom)	Proteobacteria superphylum	Proteobacteria	Alphaproteobacteria	Rhodobacterales	Rhodobacteraceae			Rhodobacteraceae
SWARM_1140	Bacteria (superkingdom)	PVC group (Planctobacteria)	Planctomycetota	OM190					OM190
SWARM_1503	Bacteria (superkingdom)	FCB group	Bacteroidota	Bacteroidia	Flavobacteriales	NS7 marine group			NS7 marine group
SWARM_2540	Bacteria (superkingdom)	FCB group	Bacteroidota	Bacteroidia	Chitinophagales	Saprospiraceae			Saprospiraceae
SWARM_929	Bacteria (superkingdom)	FCB group	Bacteroidota	Bacteroidia	Chitinophagales	Saprospiraceae	Aureispira		Aureispira
SWARM_926	Bacteria (superkingdom)	Margulisbacteria superphylum	Margulisbacteria						Margulisbacteria
SWARM_2548	Bacteria (superkingdom)	Proteobacteria superphylum	Proteobacteria	Gammaproteobacteria	Pseudomonadales	KI89A clade			KI89A clade
SWARM_2892	Bacteria (superkingdom)	Proteobacteria superphylum	Proteobacteria						Proteobacteria
SWARM_676	Bacteria (superkingdom)	Proteobacteria superphylum	Proteobacteria	Gammaproteobacteria	Pseudomonadales	Halieaceae	OM60(NOR5) clade		OM60(NOR5) clade
SWARM_674	Bacteria (superkingdom)	Proteobacteria superphylum	Proteobacteria	Gammaproteobacteria	HOC36				HOC36
SWARM_673	Bacteria (superkingdom)	FCB group	Bacteroidota	Bacteroidia	Flavobacteriales	Flavobacteriaceae	NS5 marine group		NS5 marine group
SWARM_671	Bacteria (superkingdom)	FCB group	Marinimicrobia (SAR406 clade)						Marinimicrobia (SAR406 clade)
SWARM_670	Bacteria (superkingdom)	FCB group	Marinimicrobia (SAR406 clade)						Marinimicrobia (SAR406 clade)
SWARM_2360	Bacteria (superkingdom)	Proteobacteria superphylum	Bdellovibrionota	Bdellovibrionia	Bdellovibrionales	Bdellovibrionaceae	OM27 clade		OM27 clade
SWARM_8960	Bacteria (superkingdom)	PVC group (Planctobacteria)	Planctomycetota	Phycisphaerae	Phycisphaerales	Phycisphaeraceae	Urania-1B-19 marine sediment group		Urania-1B-19 marine sediment group
SWARM_2364	Bacteria (superkingdom)	Terrabacteria	Cyanobacteria	Cyanobacteriia	Cyanobacteriales	Xenococcaceae	Pleurocapsa PCC-7319		Pleurocapsa PCC-7319
SWARM_4873	Bacteria (superkingdom)	FCB group	Bacteroidota	Bacteroidia	Flavobacteriales	Flavobacteriaceae	Flavobacterium		Flavobacterium
SWARM_4878	Bacteria (superkingdom)	FCB group	Bacteroidota	Bacteroidia	Cytophagales				Cytophagales
SWARM_7702	Bacteria (superkingdom)	PVC group (Planctobacteria)	Planctomycetota	Phycisphaerae	Phycisphaerales	Phycisphaeraceae			Phycisphaeraceae
SWARM_14648	Bacteria (superkingdom)	Terrabacteria	Firmicutes	Bacilli	Lactobacillales	Lactobacillaceae	Lactobacillus		Lactobacillus
SWARM_2096	Bacteria (superkingdom)	FCB group	Bacteroidota	Bacteroidia	Flavobacteriales	Flavobacteriaceae	NS5 marine group		NS5 marine group
SWARM_2097	Bacteria (superkingdom)	Proteobacteria superphylum	Proteobacteria	Alphaproteobacteria	Rhizobiales	Stappiaceae			Stappiaceae
SWARM_1050	Bacteria (superkingdom)	Terrabacteria	Chloroflexi	Dehalococcoidia	SAR202 clade				SAR202 clade
SWARM_5400	Bacteria (superkingdom)	Proteobacteria superphylum	Proteobacteria	Gammaproteobacteria	UBA10353 marine group				UBA10353 marine group
SWARM_4806	Bacteria (superkingdom)	Proteobacteria superphylum	Proteobacteria	Gammaproteobacteria	Pseudomonadales	Pseudomonadaceae			Pseudomonadaceae
SWARM_9527	Bacteria (superkingdom)	Proteobacteria superphylum	Proteobacteria	Gammaproteobacteria	Coxiellales	Coxiellaceae	Coxiella		Coxiella
SWARM_9526	Bacteria (superkingdom)	Proteobacteria superphylum	Proteobacteria	Gammaproteobacteria	Ectothiorhodospirales	Ectothiorhodospiraceae			Ectothiorhodospiraceae
SWARM_8588	Bacteria (superkingdom)	Proteobacteria superphylum	Bdellovibrionota	Bdellovibrionia	Bdellovibrionales	Bdellovibrionaceae	OM27 clade		OM27 clade
SWARM_6735	Bacteria (superkingdom)	FCB group	Bacteroidota	Bacteroidia	Chitinophagales	Saprospiraceae	Lewinella		Lewinella
SWARM_6734	Bacteria (superkingdom)	Proteobacteria superphylum	Proteobacteria	Gammaproteobacteria	Legionellales	Legionellaceae			Legionellaceae
SWARM_13735	Bacteria (superkingdom)	Proteobacteria superphylum	Proteobacteria	Gammaproteobacteria	Burkholderiales	Methylophilaceae			Methylophilaceae
SWARM_185	Bacteria (superkingdom)	Proteobacteria superphylum	Proteobacteria	Alphaproteobacteria	Parvibaculales	OCS116 clade			OCS116 clade
SWARM_49	Bacteria (superkingdom)	Terrabacteria	Cyanobacteria	Cyanobacteriia	Synechococcales	Cyanobiaceae	Prochlorococcus MIT9313		Prochlorococcus MIT9313
SWARM_47	Bacteria (superkingdom)	Proteobacteria superphylum	Proteobacteria	Gammaproteobacteria	UBA10353 marine group				UBA10353 marine group
SWARM_46	Bacteria (superkingdom)	Proteobacteria superphylum	Proteobacteria	Alphaproteobacteria	Pelagibacterales				Pelagibacterales
SWARM_45	Bacteria (superkingdom)	Proteobacteria superphylum	Proteobacteria	Alphaproteobacteria	Rhodobacterales	Rhodobacteraceae			Rhodobacteraceae
SWARM_44	Bacteria (superkingdom)	FCB group	Bacteroidota	Bacteroidia	Flavobacteriales	Flavobacteriaceae	NS5 marine group		NS5 marine group
SWARM_43	Bacteria (superkingdom)	FCB group	Bacteroidota	Bacteroidia	Flavobacteriales	Flavobacteriaceae	NS5 marine group		NS5 marine group
SWARM_42	Bacteria (superkingdom)	Proteobacteria superphylum	Proteobacteria	Alphaproteobacteria	Parvibaculales	OCS116 clade			OCS116 clade
SWARM_41	Archaea (superkingdom)	Euryarchaea sensu lato superphylum	Thermoplasmatota	Thermoplasmata	Marine Group II				Marine Group II
SWARM_13127	Bacteria (superkingdom)	Proteobacteria superphylum	Proteobacteria	Gammaproteobacteria	Enterobacterales	Alteromonadaceae	Aestuariibacter		Aestuariibacter
SWARM_2160	Bacteria (superkingdom)	Proteobacteria superphylum	Proteobacteria	Gammaproteobacteria	Pseudomonadales	Halieaceae	Halioglobus	Halioglobus japonicus	Halioglobus japonicus
SWARM_2162	Bacteria (superkingdom)	Proteobacteria superphylum	Bdellovibrionota	Oligoflexia	Oligoflexales				Oligoflexales
SWARM_2166	Bacteria (superkingdom)	Proteobacteria superphylum	Bdellovibrionota	Bdellovibrionia	Bacteriovoracales	Bacteriovoracaceae			Bacteriovoracaceae
SWARM_2167	Bacteria (superkingdom)	Proteobacteria superphylum	Proteobacteria	Gammaproteobacteria	Pseudomonadales	SAR86 clade			SAR86 clade
SWARM_291	Bacteria (superkingdom)	FCB group	Bacteroidota	Bacteroidia	Flavobacteriales	NS9 marine group			NS9 marine group
SWARM_290	Bacteria (superkingdom)	PVC group (Planctobacteria)	Planctomycetota	Planctomycetes	Pirellulales	Pirellulaceae			Pirellulaceae
SWARM_294	Bacteria (superkingdom)	Proteobacteria superphylum	Proteobacteria	Alphaproteobacteria	Puniceispirillales	SAR116 clade			SAR116 clade
SWARM_296	Bacteria (superkingdom)	Proteobacteria superphylum	Proteobacteria	Alphaproteobacteria	Rickettsiales	S25-593			S25-593
SWARM_299	Bacteria (superkingdom)	FCB group	Bacteroidota	Bacteroidia	Flavobacteriales	NS9 marine group			NS9 marine group
SWARM_3386	Bacteria (superkingdom)	Proteobacteria superphylum	Proteobacteria	Gammaproteobacteria	Pseudomonadales	KI89A clade			KI89A clade
SWARM_3385	Bacteria (superkingdom)	FCB group							FCB group
SWARM_459	Bacteria (superkingdom)	Proteobacteria superphylum	Bdellovibrionota	Oligoflexia	Oligoflexales	Oligoflexaceae			Oligoflexaceae
SWARM_109	Bacteria (superkingdom)	Proteobacteria superphylum	Proteobacteria	Alphaproteobacteria	Rickettsiales	S25-593			S25-593
SWARM_455	Bacteria (superkingdom)	PVC group (Planctobacteria)	Verrucomicrobiota	Kiritimatiellae	Kiritimatiellales	Kiritimatiellaceae	R76-B128		R76-B128
SWARM_454	Bacteria (superkingdom)	PVC group (Planctobacteria)	Planctomycetota	Phycisphaerae	Phycisphaerales	Phycisphaeraceae	JL-ETNP-F27		JL-ETNP-F27
SWARM_6423	Bacteria (superkingdom)	Fusobacteria superphylum	Fusobacteriota	Fusobacteriia	Fusobacteriales	Leptotrichiaceae	Hypnocyclicus		Hypnocyclicus
SWARM_3142	Archaea (superkingdom)	Euryarchaea sensu lato superphylum	Thermoplasmatota	Thermoplasmata	Marine Group II				Marine Group II
SWARM_3413	Bacteria (superkingdom)	PVC group (Planctobacteria)	Planctomycetota	Planctomycetes	Pirellulales	Pirellulaceae			Pirellulaceae
SWARM_3146	Bacteria (superkingdom)	Proteobacteria superphylum	Proteobacteria	Gammaproteobacteria	Pseudomonadales	Porticoccaceae	SAR92 clade		SAR92 clade
SWARM_4481	Bacteria (superkingdom)	Proteobacteria superphylum	Bdellovibrionota	Bdellovibrionia	Bdellovibrionales	Bdellovibrionaceae	OM27 clade		OM27 clade
SWARM_584	Bacteria (superkingdom)	Proteobacteria superphylum	Proteobacteria	Gammaproteobacteria	Burkholderiales	Methylophilaceae	OM43 clade		OM43 clade
SWARM_587	Bacteria (superkingdom)	Proteobacteria superphylum	Proteobacteria	Alphaproteobacteria	Defluviicoccales				Defluviicoccales
SWARM_583	Bacteria (superkingdom)	PVC group (Planctobacteria)	Planctomycetota	Planctomycetes	Pirellulales	Pirellulaceae	Rhodopirellula		Rhodopirellula
SWARM_582	Bacteria (superkingdom)	FCB group	Bacteroidota	Bacteroidia	Flavobacteriales	Flavobacteriaceae	NS5 marine group		NS5 marine group
SWARM_7423	Bacteria (superkingdom)	Proteobacteria superphylum	Proteobacteria	Gammaproteobacteria					Gammaproteobacteria
SWARM_3709	Bacteria (superkingdom)	Proteobacteria superphylum	Proteobacteria	Gammaproteobacteria					Gammaproteobacteria
SWARM_7066	Bacteria (superkingdom)	Proteobacteria superphylum	Proteobacteria	Gammaproteobacteria	Pseudomonadales	Pseudomonadaceae	Pseudomonas		Pseudomonas
SWARM_3707	Bacteria (superkingdom)	FCB group	Bacteroidota	Bacteroidia	Cytophagales	Cyclobacteriaceae	Marinoscillum		Marinoscillum
SWARM_3963	Bacteria (superkingdom)	Proteobacteria superphylum	Proteobacteria	Alphaproteobacteria	Rhodospirillales	AEGEAN-169 marine group			AEGEAN-169 marine group
SWARM_3960	Bacteria (superkingdom)	FCB group	Bacteroidota	Bacteroidia	Flavobacteriales	Flavobacteriaceae	NS5 marine group		NS5 marine group
SWARM_3969	Bacteria (superkingdom)	Proteobacteria superphylum	Bdellovibrionota	Bdellovibrionia	Bdellovibrionales	Bdellovibrionaceae	OM27 clade		OM27 clade
SWARM_6064	Bacteria (superkingdom)	PVC group (Planctobacteria)	Planctomycetota	Phycisphaerae	Phycisphaerales	Phycisphaeraceae	SM1A02		SM1A02
SWARM_1707	Bacteria (superkingdom)	Proteobacteria superphylum	Desulfobacterota	Desulfuromonadia	PB19				PB19
SWARM_1706	Bacteria (superkingdom)	FCB group	Bacteroidota	Bacteroidia	Flavobacteriales	Cryomorphaceae	NS10 marine group		NS10 marine group
SWARM_1701	Bacteria (superkingdom)	Proteobacteria superphylum	Myxococcota	Polyangia	Blfdi19				Blfdi19
SWARM_3569	Bacteria (superkingdom)	Proteobacteria superphylum	Bdellovibrionota	Oligoflexia	Oligoflexales				Oligoflexales
SWARM_3565	Bacteria (superkingdom)	PVC group (Planctobacteria)	Verrucomicrobiota	Verrucomicrobiae	Opitutales	Puniceicoccaceae	MB11C04 marine group		MB11C04 marine group
SWARM_9276	Bacteria (superkingdom)	Proteobacteria superphylum	Proteobacteria	Gammaproteobacteria	Enterobacterales	Alteromonadaceae			Alteromonadaceae
SWARM_3369	Bacteria (superkingdom)	FCB group	Bacteroidota	Bacteroidia	Flavobacteriales	NS7 marine group			NS7 marine group
SWARM_16343	Bacteria (superkingdom)	Margulisbacteria superphylum	Margulisbacteria						Margulisbacteria
SWARM_3361	Bacteria (superkingdom)	FCB group	Bacteroidota	Bacteroidia	Flavobacteriales	Flavobacteriaceae	NS5 marine group		NS5 marine group
SWARM_3365	Bacteria (superkingdom)	Proteobacteria superphylum	Proteobacteria						Proteobacteria
SWARM_4393	Bacteria (superkingdom)	FCB group	Bacteroidota	Bacteroidia	Cytophagales	Cyclobacteriaceae	Algoriphagus		Algoriphagus
SWARM_398	Bacteria (superkingdom)	PVC group (Planctobacteria)	Planctomycetota	OM190					OM190
SWARM_7846	Bacteria (superkingdom)	Proteobacteria superphylum	Bdellovibrionota	Bdellovibrionia	Bacteriovoracales				Bacteriovoracales
SWARM_5478	Bacteria (superkingdom)	Proteobacteria superphylum	Proteobacteria	Gammaproteobacteria	Coxiellales	Coxiellaceae	Coxiella		Coxiella
SWARM_3791	Bacteria (superkingdom)	Proteobacteria superphylum	Desulfobacterota	Desulfuromonadia	PB19				PB19
SWARM_6517	Bacteria (superkingdom)	Proteobacteria superphylum	Proteobacteria	Gammaproteobacteria	Enterobacterales	Pseudoalteromonadaceae	Psychrosphaera		Psychrosphaera
SWARM_4467	Bacteria (superkingdom)	Proteobacteria superphylum	Proteobacteria	Alphaproteobacteria	Sphingomonadales	Sphingomonadaceae	Sphingomonas		Sphingomonas
SWARM_1634	Bacteria (superkingdom)	FCB group	Bacteroidota	Bacteroidia	Flavobacteriales	Flavobacteriaceae	NS4 marine group		NS4 marine group
SWARM_399	Bacteria (superkingdom)	Proteobacteria superphylum	Proteobacteria						Proteobacteria
SWARM_1636	Bacteria (superkingdom)	Margulisbacteria superphylum	Margulisbacteria						Margulisbacteria
SWARM_4439	Bacteria (superkingdom)	Proteobacteria superphylum	Proteobacteria	Gammaproteobacteria					Gammaproteobacteria
SWARM_4266	Bacteria (superkingdom)	FCB group	Bacteroidota	Bacteroidia	Cytophagales	Cyclobacteriaceae	Ekhidna		Ekhidna
SWARM_7286	Bacteria (superkingdom)	FCB group	Bacteroidota	Bacteroidia					Bacteroidia
SWARM_2862	Bacteria (superkingdom)	Proteobacteria superphylum	Proteobacteria	Gammaproteobacteria	Enterobacterales	Alteromonadaceae	Aliiglaciecola		Aliiglaciecola
SWARM_10178	Bacteria (superkingdom)	Proteobacteria superphylum	Proteobacteria	Gammaproteobacteria	Coxiellales				Coxiellales
SWARM_10177	Archaea (superkingdom)	DPANN	Nanoarchaeota	Nanoarchaeia					Nanoarchaeia
SWARM_736	Bacteria (superkingdom)	Proteobacteria superphylum	Proteobacteria	Gammaproteobacteria	Pseudomonadales	SAR86 clade			SAR86 clade
SWARM_1039	Bacteria (superkingdom)	Proteobacteria superphylum	Proteobacteria	Gammaproteobacteria	Burkholderiales	Methylophilaceae	OM43 clade		OM43 clade
SWARM_1032	Bacteria (superkingdom)	Proteobacteria superphylum	Proteobacteria	Alphaproteobacteria	Pelagibacterales	Clade IV			Clade IV
SWARM_1034	Bacteria (superkingdom)	PVC group (Planctobacteria)	Planctomycetota	OM190					OM190
SWARM_1526	Bacteria (superkingdom)	Proteobacteria superphylum	Proteobacteria	Alphaproteobacteria	Rhizobiales	Stappiaceae			Stappiaceae
SWARM_2504	Bacteria (superkingdom)	Proteobacteria superphylum	Proteobacteria	Gammaproteobacteria	Burkholderiales	Burkholderiaceae	Ralstonia		Ralstonia
SWARM_4739	Bacteria (superkingdom)	Proteobacteria superphylum	Bdellovibrionota	Bdellovibrionia	Bacteriovoracales				Bacteriovoracales
SWARM_2956	Bacteria (superkingdom)	Proteobacteria superphylum	Desulfobacterota	Desulfuromonadia	PB19				PB19
SWARM_2953	Bacteria (superkingdom)	Proteobacteria superphylum	Bdellovibrionota	Bdellovibrionia	Bdellovibrionales	Bdellovibrionaceae	OM27 clade		OM27 clade
SWARM_5287	Bacteria (superkingdom)	Proteobacteria superphylum	Bdellovibrionota	Oligoflexia	Oligoflexales				Oligoflexales
SWARM_5283	Bacteria (superkingdom)	FCB group	Gemmatimonadota	BD2-11 terrestrial group					BD2-11 terrestrial group
SWARM_844	Bacteria (superkingdom)	Proteobacteria superphylum	Proteobacteria	Gammaproteobacteria	Salinisphaerales	Salinisphaeraceae	Salinisphaera		Salinisphaera
SWARM_840	Bacteria (superkingdom)	PVC group (Planctobacteria)	Verrucomicrobiota	Verrucomicrobiae	Opitutales	Puniceicoccaceae	MB11C04 marine group		MB11C04 marine group
SWARM_841	Bacteria (superkingdom)	FCB group	Bacteroidota	Bacteroidia	Flavobacteriales	Flavobacteriaceae	NS4 marine group		NS4 marine group
SWARM_5735	Bacteria (superkingdom)	Proteobacteria superphylum	Proteobacteria	Gammaproteobacteria	Pseudomonadales	Halieaceae	OM60(NOR5) clade		OM60(NOR5) clade
SWARM_4649	Bacteria (superkingdom)	FCB group	Bacteroidota	Bacteroidia	Flavobacteriales	Flavobacteriaceae	Maribacter		Maribacter
SWARM_4645	Bacteria (superkingdom)	Margulisbacteria superphylum	Margulisbacteria						Margulisbacteria
SWARM_4134	Bacteria (superkingdom)	Proteobacteria superphylum	Bdellovibrionota	Bdellovibrionia	Bdellovibrionales	Bdellovibrionaceae	OM27 clade		OM27 clade
SWARM_5516	Bacteria (superkingdom)	Margulisbacteria superphylum	Margulisbacteria						Margulisbacteria
SWARM_5513	Bacteria (superkingdom)	Proteobacteria superphylum	Proteobacteria	Gammaproteobacteria	Pseudomonadales	KI89A clade			KI89A clade
SWARM_1855	Bacteria (superkingdom)	Proteobacteria superphylum	Bdellovibrionota	Oligoflexia	Oligoflexales	Oligoflexaceae			Oligoflexaceae
SWARM_7607	Bacteria (superkingdom)	Terrabacteria	Chloroflexi	Dehalococcoidia	SAR202 clade				SAR202 clade
SWARM_7342	Bacteria (superkingdom)	PVC group (Planctobacteria)	Planctomycetota	Phycisphaerae	Phycisphaerales				Phycisphaerales
SWARM_6396	Bacteria (superkingdom)	Margulisbacteria superphylum	Margulisbacteria						Margulisbacteria
SWARM_6394	Bacteria (superkingdom)	Proteobacteria superphylum	Proteobacteria	Alphaproteobacteria	Sphingomonadales	Sphingomonadaceae	Sphingopyxis		Sphingopyxis
SWARM_6399	Bacteria (superkingdom)	Proteobacteria superphylum	Proteobacteria	Gammaproteobacteria	Pseudomonadales	Halomonadaceae	Chromohalobacter		Chromohalobacter
SWARM_6398	Bacteria (superkingdom)	FCB group	Bacteroidota	Bacteroidia	Cytophagales	Cyclobacteriaceae	Reichenbachiella		Reichenbachiella
SWARM_3091	Bacteria (superkingdom)	Proteobacteria superphylum	Myxococcota	Polyangia	Polyangiales	Sandaracinaceae			Sandaracinaceae
SWARM_932	Bacteria (superkingdom)	Proteobacteria superphylum	Bdellovibrionota	Oligoflexia	Oligoflexales				Oligoflexales
SWARM_2555	Bacteria (superkingdom)	Proteobacteria superphylum	Proteobacteria	Alphaproteobacteria	Rickettsiales	S25-593			S25-593
SWARM_2554	Bacteria (superkingdom)	FCB group	Bacteroidota	Bacteroidia	Flavobacteriales	Cryomorphaceae			Cryomorphaceae
SWARM_936	Bacteria (superkingdom)	Proteobacteria superphylum	Proteobacteria	Gammaproteobacteria	Pseudomonadales	SAR86 clade			SAR86 clade
SWARM_937	Bacteria (superkingdom)	Proteobacteria superphylum	Proteobacteria	Alphaproteobacteria	Rickettsiales	S25-593			S25-593
SWARM_939	Bacteria (superkingdom)	Proteobacteria superphylum	Proteobacteria	Alphaproteobacteria	Thalassobaculales	Nisaeaceae	OM75 clade		OM75 clade
SWARM_5354	Bacteria (superkingdom)	Margulisbacteria superphylum	Margulisbacteria						Margulisbacteria
SWARM_2379	Bacteria (superkingdom)	Proteobacteria superphylum	Proteobacteria	Gammaproteobacteria	Enterobacterales	Vibrionaceae			Vibrionaceae
SWARM_8736	Bacteria (superkingdom)	Terrabacteria	Actinobacteriota	Actinobacteria	Micrococcales				Micrococcales
SWARM_4863	Bacteria (superkingdom)	Proteobacteria superphylum	Bdellovibrionota	Oligoflexia	Oligoflexales				Oligoflexales
SWARM_2373	Bacteria (superkingdom)	PVC group (Planctobacteria)	Verrucomicrobiota	Verrucomicrobiae	Arctic97B-4 marine group				Arctic97B-4 marine group
SWARM_4860	Bacteria (superkingdom)	Proteobacteria superphylum	Desulfobacterota	Desulfuromonadia	PB19				PB19
SWARM_976	Bacteria (superkingdom)	PVC group (Planctobacteria)	Verrucomicrobiota	Verrucomicrobiae	Opitutales	Puniceicoccaceae	Pelagicoccus		Pelagicoccus
SWARM_2722	Bacteria (superkingdom)	Proteobacteria superphylum	Proteobacteria	Alphaproteobacteria	Rhodobacterales	Rhodobacteraceae			Rhodobacteraceae
SWARM_2082	Bacteria (superkingdom)	Proteobacteria superphylum	Proteobacteria	Alphaproteobacteria	Pelagibacterales				Pelagibacterales
SWARM_2087	Bacteria (superkingdom)	FCB group	Bacteroidota	Bacteroidia	Flavobacteriales	Flavobacteriaceae	Aureitalea	Aureitalea marina	Aureitalea marina
SWARM_6648	Bacteria (superkingdom)	Proteobacteria superphylum	Proteobacteria	Alphaproteobacteria	Rickettsiales				Rickettsiales
SWARM_2085	Bacteria (superkingdom)	PVC group (Planctobacteria)	Verrucomicrobiota	Verrucomicrobiae	Opitutales	Puniceicoccaceae	Coraliomargarita		Coraliomargarita
SWARM_2771	Bacteria (superkingdom)	FCB group	Bacteroidota	Bacteroidia	Flavobacteriales	NS9 marine group			NS9 marine group
SWARM_8938	Bacteria (superkingdom)	PVC group (Planctobacteria)	Planctomycetota	vadinHA49					vadinHA49
SWARM_8847	Bacteria (superkingdom)	PVC group (Planctobacteria)	Planctomycetota	Phycisphaerae	Phycisphaerales	Phycisphaeraceae	CL500-3		CL500-3
SWARM_9515	Bacteria (superkingdom)	Proteobacteria superphylum	Proteobacteria	Alphaproteobacteria	Caulobacterales	Caulobacteraceae	Caulobacter		Caulobacter
SWARM_6702	Bacteria (superkingdom)	Proteobacteria superphylum	Proteobacteria	Alphaproteobacteria	Rhodospirillales	AEGEAN-169 marine group			AEGEAN-169 marine group
SWARM_684	Bacteria (superkingdom)	Proteobacteria superphylum	Proteobacteria	Alphaproteobacteria	Puniceispirillales	SAR116 clade			SAR116 clade
SWARM_7606	Bacteria (superkingdom)	Proteobacteria superphylum	Bdellovibrionota	Oligoflexia	Oligoflexales	Oligoflexaceae			Oligoflexaceae
SWARM_73	Bacteria (superkingdom)	FCB group	Bacteroidota	Bacteroidia	Flavobacteriales	Cryomorphaceae			Cryomorphaceae
SWARM_71	Bacteria (superkingdom)	Terrabacteria	Actinobacteriota	Acidimicrobiia	Actinomarinales	Actinomarinaceae	Candidatus Actinomarina		Candidatus Actinomarina
SWARM_76	Bacteria (superkingdom)	Proteobacteria superphylum	Proteobacteria	Gammaproteobacteria	Pseudomonadales	SAR86 clade			SAR86 clade
SWARM_77	Bacteria (superkingdom)	Terrabacteria	Actinobacteriota	Acidimicrobiia	Actinomarinales	Actinomarinaceae	Candidatus Actinomarina		Candidatus Actinomarina
SWARM_74	Bacteria (superkingdom)	FCB group	Bacteroidota	Bacteroidia	Flavobacteriales	Cryomorphaceae			Cryomorphaceae
SWARM_78	Bacteria (superkingdom)	Proteobacteria superphylum	Proteobacteria	Alphaproteobacteria	Rhodobacterales	Rhodobacteraceae			Rhodobacteraceae
SWARM_669	Bacteria (superkingdom)	Proteobacteria superphylum	Proteobacteria	Alphaproteobacteria	Puniceispirillales	SAR116 clade			SAR116 clade
SWARM_660	Bacteria (superkingdom)	FCB group	Marinimicrobia (SAR406 clade)						Marinimicrobia (SAR406 clade)
SWARM_2176	Bacteria (superkingdom)	Proteobacteria superphylum	Proteobacteria	Gammaproteobacteria	Burkholderiales	Nitrosomonadaceae			Nitrosomonadaceae
SWARM_663	Bacteria (superkingdom)	Proteobacteria superphylum	Proteobacteria	Alphaproteobacteria	Rhizobiales	Stappiaceae			Stappiaceae
SWARM_98	Bacteria (superkingdom)	FCB group	Marinimicrobia (SAR406 clade)						Marinimicrobia (SAR406 clade)
SWARM_281	Bacteria (superkingdom)	FCB group	Bacteroidota	Bacteroidia	Flavobacteriales	Flavobacteriaceae	NS5 marine group		NS5 marine group
SWARM_286	Bacteria (superkingdom)	FCB group	Bacteroidota	Bacteroidia	Flavobacteriales	Cryomorphaceae			Cryomorphaceae
SWARM_90	Bacteria (superkingdom)	FCB group	Bacteroidota	Bacteroidia	Flavobacteriales	Flavobacteriaceae	NS4 marine group		NS4 marine group
SWARM_91	Bacteria (superkingdom)	FCB group	Marinimicrobia (SAR406 clade)						Marinimicrobia (SAR406 clade)
SWARM_288	Archaea (superkingdom)	Euryarchaea sensu lato superphylum	Thermoplasmatota	Thermoplasmata	Marine Group II				Marine Group II
SWARM_94	Bacteria (superkingdom)	FCB group	Marinimicrobia (SAR406 clade)						Marinimicrobia (SAR406 clade)
SWARM_96	Bacteria (superkingdom)	PVC group (Planctobacteria)	Planctomycetota	Phycisphaerae	Phycisphaerales	Phycisphaeraceae	Urania-1B-19 marine sediment group		Urania-1B-19 marine sediment group
SWARM_97	Archaea (superkingdom)	Euryarchaea sensu lato superphylum	Thermoplasmatota	Thermoplasmata	Marine Group II				Marine Group II
SWARM_112	Bacteria (superkingdom)	FCB group	Bacteroidota	Bacteroidia	Flavobacteriales	Flavobacteriaceae	NS4 marine group		NS4 marine group
SWARM_110	Bacteria (superkingdom)	FCB group	Marinimicrobia (SAR406 clade)						Marinimicrobia (SAR406 clade)
SWARM_444	Bacteria (superkingdom)	Proteobacteria superphylum	Proteobacteria	Alphaproteobacteria	Rhizobiales				Rhizobiales
SWARM_117	Archaea (superkingdom)	Euryarchaea sensu lato superphylum	Thermoplasmatota	Thermoplasmata	Marine Group III				Marine Group III
SWARM_114	Bacteria (superkingdom)	Terrabacteria	Actinobacteriota	Acidimicrobiia	Actinomarinales	Actinomarinaceae	Candidatus Actinomarina		Candidatus Actinomarina
SWARM_448	Bacteria (superkingdom)	FCB group	Bacteroidota	Bacteroidia	Flavobacteriales	Flavobacteriaceae	NS2b marine group		NS2b marine group
SWARM_449	Bacteria (superkingdom)	Proteobacteria superphylum	Myxococcota	Myxococcia	Myxococcales	Myxococcaceae	P3OB-42		P3OB-42
SWARM_118	Bacteria (superkingdom)	Proteobacteria superphylum	Proteobacteria	Alphaproteobacteria	Rhodobacterales	Rhodobacteraceae			Rhodobacteraceae
SWARM_119	Bacteria (superkingdom)	PVC group (Planctobacteria)	Planctomycetota	Planctomycetes	Pirellulales	Pirellulaceae	Rubripirellula		Rubripirellula
SWARM_8444	Bacteria (superkingdom)	Proteobacteria superphylum	Proteobacteria	Gammaproteobacteria	Enterobacterales				Enterobacterales
SWARM_404	Bacteria (superkingdom)	FCB group	Bacteroidota	Bacteroidia	Flavobacteriales	Flavobacteriaceae	NS5 marine group		NS5 marine group
SWARM_1829	Bacteria (superkingdom)	FCB group	Bacteroidota	Bacteroidia	Flavobacteriales	NS9 marine group			NS9 marine group
SWARM_3177	Bacteria (superkingdom)	Proteobacteria superphylum	Proteobacteria	Gammaproteobacteria	Coxiellales				Coxiellales
SWARM_3170	Bacteria (superkingdom)	Terrabacteria	Firmicutes	Bacilli	Bacillales	Bacillaceae	Bacillus		Bacillus
SWARM_2813	Bacteria (superkingdom)	Proteobacteria superphylum	Proteobacteria	Alphaproteobacteria	Defluviicoccales				Defluviicoccales
SWARM_2055	Bacteria (superkingdom)	Proteobacteria superphylum	Proteobacteria	Alphaproteobacteria	Defluviicoccales				Defluviicoccales
SWARM_600	Bacteria (superkingdom)	FCB group	Bacteroidota	Bacteroidia	Flavobacteriales	NS9 marine group			NS9 marine group
SWARM_598	Bacteria (superkingdom)	Proteobacteria superphylum	Proteobacteria	Alphaproteobacteria	Pelagibacterales				Pelagibacterales
SWARM_594	Bacteria (superkingdom)	WPS-2							WPS-2
SWARM_591	Bacteria (superkingdom)	FCB group	Bacteroidota	Bacteroidia	Flavobacteriales	Flavobacteriaceae	NS5 marine group		NS5 marine group
SWARM_9649	Bacteria (superkingdom)	Proteobacteria superphylum	Proteobacteria	Alphaproteobacteria	Rhodospirillales				Rhodospirillales
SWARM_12433	Bacteria (superkingdom)	Proteobacteria superphylum	Proteobacteria	Gammaproteobacteria	Salinisphaerales	Salinisphaeraceae	Salinisphaera		Salinisphaera
SWARM_7277	Bacteria (superkingdom)	Proteobacteria superphylum	Bdellovibrionota	Oligoflexia					Oligoflexia
SWARM_3288	Bacteria (superkingdom)	Proteobacteria superphylum	Proteobacteria	Gammaproteobacteria	Pseudomonadales	Porticoccaceae	Porticoccus		Porticoccus
SWARM_3289	Bacteria (superkingdom)	Proteobacteria superphylum	Proteobacteria	Alphaproteobacteria	Puniceispirillales	SAR116 clade			SAR116 clade
SWARM_3286	Bacteria (superkingdom)	Terrabacteria	Firmicutes	Bacilli	Lactobacillales	Streptococcaceae	Streptococcus		Streptococcus
SWARM_3287	Archaea (superkingdom)	DPANN	Nanoarchaeota	Nanoarchaeia					Nanoarchaeia
SWARM_3284	Bacteria (superkingdom)	Proteobacteria superphylum	Bdellovibrionota	Oligoflexia	Oligoflexales				Oligoflexales
SWARM_7074	Bacteria (superkingdom)	PVC group (Planctobacteria)	Planctomycetota	Planctomycetes					Planctomycetes
SWARM_7077	Bacteria (superkingdom)	FCB group	Bacteroidota	Bacteroidia	Flavobacteriales	Flavobacteriaceae	Marixanthomonas		Marixanthomonas
SWARM_3774	Bacteria (superkingdom)	Margulisbacteria superphylum	Margulisbacteria						Margulisbacteria
SWARM_3770	Bacteria (superkingdom)	Proteobacteria superphylum	Proteobacteria	Alphaproteobacteria	Rhodospirillales	AEGEAN-169 marine group			AEGEAN-169 marine group
SWARM_131	Bacteria (superkingdom)	FCB group	Bacteroidota	Bacteroidia	Flavobacteriales	Flavobacteriaceae	NS4 marine group		NS4 marine group
SWARM_1229	Bacteria (superkingdom)	PVC group (Planctobacteria)	Planctomycetota	Phycisphaerae	Phycisphaerales	Phycisphaeraceae	FS140-16B-02 marine group		FS140-16B-02 marine group
SWARM_3911	Bacteria (superkingdom)	Proteobacteria superphylum	Proteobacteria	Gammaproteobacteria	Enterobacterales	Vibrionaceae	Vibrio		Vibrio
SWARM_3918	Bacteria (superkingdom)	Proteobacteria superphylum	Proteobacteria	Gammaproteobacteria	Pseudomonadales	Cellvibrionaceae			Cellvibrionaceae
SWARM_1730	Bacteria (superkingdom)	Proteobacteria superphylum	Proteobacteria	Gammaproteobacteria	Pseudomonadales	Oceanospirillales	Litoricolaceae	Litoricola	Litoricola
SWARM_4131	Bacteria (superkingdom)	Proteobacteria superphylum	Proteobacteria	Alphaproteobacteria	Sphingomonadales	Sphingomonadaceae	Sphingobium		Sphingobium
SWARM_1736	Bacteria (superkingdom)	Proteobacteria superphylum	Proteobacteria	Alphaproteobacteria	Rhodospirillales	Magnetospiraceae			Magnetospiraceae
SWARM_427	Bacteria (superkingdom)	Proteobacteria superphylum	Proteobacteria	Alphaproteobacteria	Puniceispirillales	SAR116 clade			SAR116 clade
SWARM_5738	Bacteria (superkingdom)	Proteobacteria superphylum	Proteobacteria	Alphaproteobacteria	Rhizobiales	Rhizobiaceae	Hoeflea		Hoeflea
SWARM_9242	Bacteria (superkingdom)	Hydrogenedentes superphylum	Hydrogenedentes	Hydrogenedentia	Hydrogenedentiales				Hydrogenedentiales
SWARM_3603	Bacteria (superkingdom)	FCB group	Bacteroidota	Bacteroidia	Flavobacteriales	NS9 marine group			NS9 marine group
SWARM_3358	Bacteria (superkingdom)	Proteobacteria superphylum	Proteobacteria	Alphaproteobacteria	Rhodobacterales	Rhodobacteraceae	Yoonia-Loktanella		Yoonia-Loktanella
SWARM_3359	Bacteria (superkingdom)	Proteobacteria superphylum	Proteobacteria	Gammaproteobacteria	Pseudomonadales	Spongiibacteraceae	BD1-7 clade		BD1-7 clade
SWARM_8467	Bacteria (superkingdom)	FCB group	Bacteroidota	Bacteroidia	Chitinophagales				Chitinophagales
SWARM_3608	Bacteria (superkingdom)	Margulisbacteria superphylum	Margulisbacteria						Margulisbacteria
SWARM_1456	Bacteria (superkingdom)	FCB group	Marinimicrobia (SAR406 clade)						Marinimicrobia (SAR406 clade)
SWARM_3350	Archaea (superkingdom)	DPANN	Nanoarchaeota	Nanoarchaeia	Woesearchaeales				Woesearchaeales
SWARM_3351	Bacteria (superkingdom)	Proteobacteria superphylum	Proteobacteria	Alphaproteobacteria	Rhodospirillales	Magnetospiraceae			Magnetospiraceae
SWARM_3352	Bacteria (superkingdom)	FCB group	Bacteroidota	Bacteroidia	Flavobacteriales	NS9 marine group			NS9 marine group
SWARM_3823	Bacteria (superkingdom)	Proteobacteria superphylum	SAR324 clade(Marine group B)						SAR324 clade(Marine group B)
SWARM_3820	Bacteria (superkingdom)	Proteobacteria superphylum	Proteobacteria	Gammaproteobacteria	Coxiellales				Coxiellales
SWARM_3821	Bacteria (superkingdom)	Proteobacteria superphylum	Bdellovibrionota	Oligoflexia	Oligoflexales				Oligoflexales
SWARM_3824	Bacteria (superkingdom)	PVC group (Planctobacteria)	Verrucomicrobiota	Verrucomicrobiae	Opitutales	Puniceicoccaceae	Coraliomargarita		Coraliomargarita
SWARM_15696	Bacteria (superkingdom)	PVC group (Planctobacteria)	Verrucomicrobiota	Verrucomicrobiae	Opitutales	Puniceicoccaceae	Verruc-01		Verruc-01
SWARM_1606	Bacteria (superkingdom)	Proteobacteria superphylum	Bdellovibrionota	Bdellovibrionia	Bdellovibrionales	Bdellovibrionaceae	OM27 clade		OM27 clade
SWARM_1607	Bacteria (superkingdom)	FCB group	Bacteroidota	Bacteroidia	Flavobacteriales	Cryomorphaceae	Owenweeksia		Owenweeksia
SWARM_1600	Bacteria (superkingdom)	FCB group	Marinimicrobia (SAR406 clade)						Marinimicrobia (SAR406 clade)
SWARM_1601	Bacteria (superkingdom)	Proteobacteria superphylum	Proteobacteria	Gammaproteobacteria	Coxiellales	Coxiellaceae	Coxiella		Coxiella
SWARM_1609	Bacteria (superkingdom)	Proteobacteria superphylum	Desulfobacterota	Desulfuromonadia	PB19				PB19
SWARM_403	Bacteria (superkingdom)	PVC group (Planctobacteria)	Verrucomicrobiota	Verrucomicrobiae	Opitutales	Puniceicoccaceae	Coraliomargarita		Coraliomargarita
SWARM_4250	Bacteria (superkingdom)	FCB group	Bacteroidota	Bacteroidia	Flavobacteriales	Weeksellaceae	Chryseobacterium		Chryseobacterium
SWARM_428	Bacteria (superkingdom)								Bacteria (superkingdom)
SWARM_7290	Bacteria (superkingdom)	FCB group	Marinimicrobia (SAR406 clade)						Marinimicrobia (SAR406 clade)
SWARM_1198	Bacteria (superkingdom)	FCB group	Bacteroidota	Bacteroidia	Flavobacteriales	Flavobacteriaceae			Flavobacteriaceae
SWARM_1195	Bacteria (superkingdom)	FCB group	Marinimicrobia (SAR406 clade)						Marinimicrobia (SAR406 clade)
SWARM_1190	Bacteria (superkingdom)	Proteobacteria superphylum	Proteobacteria	Alphaproteobacteria	Pelagibacterales				Pelagibacterales
SWARM_1191	Bacteria (superkingdom)	Proteobacteria superphylum	Proteobacteria	Alphaproteobacteria	Defluviicoccales				Defluviicoccales
SWARM_14253	Archaea (superkingdom)	DPANN	Nanoarchaeota						Nanoarchaeota
SWARM_5037	Bacteria (superkingdom)	Margulisbacteria superphylum	Margulisbacteria						Margulisbacteria
SWARM_1022	Archaea (superkingdom)	Euryarchaea sensu lato superphylum	Thermoplasmatota	Thermoplasmata	Marine Group II				Marine Group II
SWARM_1048	Bacteria (superkingdom)	Proteobacteria superphylum	Proteobacteria	Alphaproteobacteria	Puniceispirillales	SAR116 clade			SAR116 clade
SWARM_1049	Bacteria (superkingdom)	FCB group	Bacteroidota	Bacteroidia	Flavobacteriales	Flavobacteriaceae	NS5 marine group		NS5 marine group
SWARM_1510	Bacteria (superkingdom)	Proteobacteria superphylum							Proteobacteria superphylum
SWARM_1047	Bacteria (superkingdom)	Proteobacteria superphylum	Proteobacteria	Alphaproteobacteria	Rickettsiales	S25-593			S25-593
SWARM_1045	Bacteria (superkingdom)	FCB group	Bacteroidota	Bacteroidia	Sphingobacteriales	NS11-12 marine group			NS11-12 marine group
SWARM_1042	Bacteria (superkingdom)	Proteobacteria superphylum	Proteobacteria	Alphaproteobacteria	Defluviicoccales				Defluviicoccales
SWARM_1515	Bacteria (superkingdom)	Proteobacteria superphylum	Proteobacteria	Alphaproteobacteria	Rhodobacterales	Rhodobacteraceae	Sulfitobacter		Sulfitobacter
SWARM_1280	Bacteria (superkingdom)	FCB group	Marinimicrobia (SAR406 clade)						Marinimicrobia (SAR406 clade)
SWARM_6091	Bacteria (superkingdom)	Proteobacteria superphylum	Desulfobacterota	Desulfuromonadia	PB19				PB19
SWARM_1996	Bacteria (superkingdom)	Proteobacteria superphylum	Bdellovibrionota	Oligoflexia	Oligoflexales	Oligoflexaceae			Oligoflexaceae
SWARM_4745	Bacteria (superkingdom)	FCB group	Bacteroidota	Bacteroidia	Flavobacteriales	Flavobacteriaceae			Flavobacteriaceae
SWARM_10385	Bacteria (superkingdom)	Proteobacteria superphylum	Proteobacteria	Gammaproteobacteria	Enterobacterales				Enterobacterales
SWARM_4740	Bacteria (superkingdom)	FCB group	Bacteroidota	Bacteroidia	Flavobacteriales	Cryomorphaceae	Owenweeksia		Owenweeksia
SWARM_4741	Bacteria (superkingdom)	FCB group	Bacteroidota	Bacteroidia	Cytophagales	Flammeovirgaceae			Flammeovirgaceae
SWARM_1999	Bacteria (superkingdom)	Margulisbacteria superphylum	Margulisbacteria						Margulisbacteria
SWARM_2960	Bacteria (superkingdom)	PVC group (Planctobacteria)	Planctomycetota	Phycisphaerae	Phycisphaerales	Phycisphaeraceae	CL500-3		CL500-3
SWARM_2963	Bacteria (superkingdom)	Proteobacteria superphylum	Desulfobacterota	Desulfuromonadia	PB19				PB19
SWARM_2964	Bacteria (superkingdom)	PVC group (Planctobacteria)	Verrucomicrobiota	Verrucomicrobiae	Pedosphaerales				Pedosphaerales
SWARM_2965	Bacteria (superkingdom)	Proteobacteria superphylum	Proteobacteria	Gammaproteobacteria	Pseudomonadales	Spongiibacteraceae	BD1-7 clade		BD1-7 clade
SWARM_5291	Bacteria (superkingdom)	Proteobacteria superphylum	Proteobacteria	Gammaproteobacteria	Pseudomonadales	Moraxellaceae	Acinetobacter		Acinetobacter
SWARM_2412	Bacteria (superkingdom)	Proteobacteria superphylum	Bdellovibrionota	Bdellovibrionia	Bacteriovoracales	Bacteriovoracaceae			Bacteriovoracaceae
SWARM_2414	Bacteria (superkingdom)	FCB group	Marinimicrobia (SAR406 clade)						Marinimicrobia (SAR406 clade)
SWARM_5727	Bacteria (superkingdom)	Proteobacteria superphylum	Proteobacteria	Alphaproteobacteria					Alphaproteobacteria
SWARM_5724	Bacteria (superkingdom)	FCB group	Bacteroidota	Bacteroidia	Flavobacteriales	Flavobacteriaceae	Psychroflexus		Psychroflexus
SWARM_1465	Bacteria (superkingdom)	PAUC34f							PAUC34f
SWARM_1466	Bacteria (superkingdom)	Proteobacteria superphylum	Proteobacteria	Gammaproteobacteria	Pseudomonadales	Porticoccaceae	SAR92 clade		SAR92 clade
SWARM_1461	Bacteria (superkingdom)	Proteobacteria superphylum	Proteobacteria	Alphaproteobacteria	Defluviicoccales				Defluviicoccales
SWARM_1462	Bacteria (superkingdom)	Proteobacteria superphylum	Proteobacteria	Gammaproteobacteria	Pseudomonadales	SAR86 clade			SAR86 clade
SWARM_1868	Bacteria (superkingdom)	FCB group	Bacteroidota	Bacteroidia	Flavobacteriales	NS9 marine group			NS9 marine group
SWARM_1861	Bacteria (superkingdom)	Proteobacteria superphylum	Proteobacteria	Alphaproteobacteria	Pelagibacterales				Pelagibacterales
SWARM_1862	Bacteria (superkingdom)	Proteobacteria superphylum	Desulfobacterota	Desulfuromonadia	Bradymonadales				Bradymonadales
SWARM_1865	Bacteria (superkingdom)	Proteobacteria superphylum	Bdellovibrionota	Bdellovibrionia	Bdellovibrionales	Bdellovibrionaceae	OM27 clade		OM27 clade
SWARM_1867	Bacteria (superkingdom)	Proteobacteria superphylum	Proteobacteria	Gammaproteobacteria	Enterobacterales	Idiomarinaceae	Idiomarina		Idiomarina
SWARM_14716	Bacteria (superkingdom)	Proteobacteria superphylum	Bdellovibrionota	Bdellovibrionia	Bdellovibrionales				Bdellovibrionales
SWARM_2564	Bacteria (superkingdom)	Proteobacteria superphylum	Proteobacteria	Gammaproteobacteria					Gammaproteobacteria
SWARM_947									root
SWARM_946	Bacteria (superkingdom)	Proteobacteria superphylum	Proteobacteria	Gammaproteobacteria	Pseudomonadales	Halomonadaceae	Cobetia		Cobetia
SWARM_943	Bacteria (superkingdom)	Proteobacteria superphylum	Desulfobacterota	Desulfuromonadia	PB19				PB19
SWARM_5618	Bacteria (superkingdom)	FCB group	Bacteroidota	Bacteroidia	Flavobacteriales	Flavobacteriaceae			Flavobacteriaceae
SWARM_5344	Bacteria (superkingdom)	Proteobacteria superphylum	Proteobacteria	Alphaproteobacteria					Alphaproteobacteria
SWARM_2345	Bacteria (superkingdom)	Proteobacteria superphylum	Proteobacteria	Gammaproteobacteria	Coxiellales	Coxiellaceae	Coxiella		Coxiella
SWARM_4815	Bacteria (superkingdom)	Proteobacteria superphylum	Desulfobacterota	Desulfuromonadia	Bradymonadales				Bradymonadales
SWARM_2340	Bacteria (superkingdom)	Proteobacteria superphylum	Proteobacteria	Alphaproteobacteria	Puniceispirillales	SAR116 clade			SAR116 clade
SWARM_6431	Bacteria (superkingdom)	Proteobacteria superphylum	Bdellovibrionota	Bdellovibrionia	Bacteriovoracales	Bacteriovoracaceae			Bacteriovoracaceae
SWARM_4576	Bacteria (superkingdom)	FCB group	Marinimicrobia (SAR406 clade)						Marinimicrobia (SAR406 clade)
SWARM_5212	Bacteria (superkingdom)	PVC group (Planctobacteria)	Verrucomicrobiota	Verrucomicrobiae	Verrucomicrobiales	Rubritaleaceae	Roseibacillus		Roseibacillus
SWARM_2743	Bacteria (superkingdom)	Proteobacteria superphylum	Proteobacteria	Alphaproteobacteria	Pelagibacterales	Clade II			Clade II
SWARM_2745	Bacteria (superkingdom)	Proteobacteria superphylum	Proteobacteria	Alphaproteobacteria	Pelagibacterales	Clade II			Clade II
SWARM_3738	Bacteria (superkingdom)	Proteobacteria superphylum	Proteobacteria	Gammaproteobacteria	Pseudomonadales	Marinobacteraceae	Marinobacter		Marinobacter
SWARM_933	Bacteria (superkingdom)	Proteobacteria superphylum	Proteobacteria	Alphaproteobacteria	Rhodospirillales	Magnetospiraceae			Magnetospiraceae
SWARM_8908	Bacteria (superkingdom)	Proteobacteria superphylum	Proteobacteria	Alphaproteobacteria	Caedibacterales	Caedibacteraceae			Caedibacteraceae
SWARM_934	Bacteria (superkingdom)	PVC group (Planctobacteria)	Verrucomicrobiota	Verrucomicrobiae	Opitutales	Puniceicoccaceae	MB11C04 marine group		MB11C04 marine group
SWARM_2980	Bacteria (superkingdom)	FCB group	Bacteroidota	Bacteroidia	Flavobacteriales	Cryomorphaceae	NS10 marine group		NS10 marine group
SWARM_2987	Bacteria (superkingdom)	Proteobacteria superphylum	Proteobacteria	Alphaproteobacteria	Pelagibacterales				Pelagibacterales
SWARM_2886	Bacteria (superkingdom)	Proteobacteria superphylum	Proteobacteria	Alphaproteobacteria	Sphingomonadales	Sphingomonadaceae	Sphingorhabdus		Sphingorhabdus
SWARM_14816	Bacteria (superkingdom)	Proteobacteria superphylum	Proteobacteria	Gammaproteobacteria	Pseudomonadales	Marinomonadaceae	Marinomonas		Marinomonas
SWARM_723	Bacteria (superkingdom)	FCB group	Bacteroidota	Bacteroidia	Flavobacteriales	NS9 marine group			NS9 marine group
SWARM_122	Bacteria (superkingdom)	FCB group	Bacteroidota	Bacteroidia	Flavobacteriales	Flavobacteriaceae	NS5 marine group		NS5 marine group
SWARM_727	Bacteria (superkingdom)	Proteobacteria superphylum	Proteobacteria	Alphaproteobacteria	Pelagibacterales	Clade II			Clade II
SWARM_729	Archaea (superkingdom)	Euryarchaea sensu lato superphylum	Thermoplasmatota	Thermoplasmata	Marine Group II				Marine Group II
SWARM_728	Bacteria (superkingdom)	Proteobacteria superphylum	Proteobacteria	Gammaproteobacteria	Enterobacterales	Alteromonadaceae	Alteromonas		Alteromonas
SWARM_1917	Bacteria (superkingdom)	Proteobacteria superphylum	Proteobacteria	Alphaproteobacteria	Rhizobiales	Stappiaceae			Stappiaceae
SWARM_9509	Bacteria (superkingdom)	Proteobacteria superphylum	Proteobacteria	Gammaproteobacteria	Francisellales	Francisellaceae	[Caedibacter] taeniospiralis group		[Caedibacter] taeniospiralis group
SWARM_5353	Bacteria (superkingdom)	Proteobacteria superphylum	Proteobacteria						Proteobacteria
SWARM_4928	Bacteria (superkingdom)	Proteobacteria superphylum	Proteobacteria	Alphaproteobacteria	Rhizobiales	Rhizobiaceae	Aurantimonas		Aurantimonas
SWARM_65	Bacteria (superkingdom)	Proteobacteria superphylum	Proteobacteria	Gammaproteobacteria	Pseudomonadales	SAR86 clade			SAR86 clade
SWARM_64	Bacteria (superkingdom)	Proteobacteria superphylum	Proteobacteria	Gammaproteobacteria	Pseudomonadales	SAR86 clade			SAR86 clade
SWARM_67	Bacteria (superkingdom)	Proteobacteria superphylum	SAR324 clade(Marine group B)						SAR324 clade(Marine group B)
SWARM_960	Bacteria (superkingdom)	Proteobacteria superphylum	Desulfobacterota	Desulfuromonadia	PB19				PB19
SWARM_720	Bacteria (superkingdom)	FCB group	Marinimicrobia (SAR406 clade)						Marinimicrobia (SAR406 clade)
SWARM_63	Bacteria (superkingdom)	Proteobacteria superphylum	Proteobacteria	Alphaproteobacteria	Rhodobacterales	Rhodobacteraceae			Rhodobacteraceae
SWARM_62	Bacteria (superkingdom)	Proteobacteria superphylum	Proteobacteria	Alphaproteobacteria	Puniceispirillales	SAR116 clade			SAR116 clade
SWARM_835	Bacteria (superkingdom)	Proteobacteria superphylum	Bdellovibrionota	Bdellovibrionia	Bdellovibrionales	Bdellovibrionaceae	OM27 clade		OM27 clade
SWARM_68	Bacteria (superkingdom)	FCB group	Bacteroidota	Bacteroidia	Flavobacteriales	Flavobacteriaceae	Formosa		Formosa
SWARM_1165	Bacteria (superkingdom)	Proteobacteria superphylum	Proteobacteria	Gammaproteobacteria	Burkholderiales	Nitrosomonadaceae	IS-44		IS-44
SWARM_2180	Bacteria (superkingdom)	PVC group (Planctobacteria)	Planctomycetota	Planctomycetes	Pirellulales	Pirellulaceae	Rhodopirellula		Rhodopirellula
SWARM_619	Bacteria (superkingdom)	Terrabacteria	Actinobacteriota	Acidimicrobiia	Microtrichales	Microtrichaceae	Sva0996 marine group		Sva0996 marine group
SWARM_2496	Bacteria (superkingdom)	Proteobacteria superphylum	Proteobacteria	Gammaproteobacteria	Enterobacterales	Idiomarinaceae	Idiomarina		Idiomarina
SWARM_614	Bacteria (superkingdom)	Proteobacteria superphylum	Proteobacteria	Gammaproteobacteria	Salinisphaerales	Salinisphaeraceae	Salinisphaera	Salinisphaera japonica YTM-1	Salinisphaera japonica YTM-1
SWARM_2188	Bacteria (superkingdom)	FCB group	Bacteroidota	Bacteroidia	Cytophagales	Cyclobacteriaceae	Reichenbachiella		Reichenbachiella
SWARM_2497	Bacteria (superkingdom)	FCB group	Bacteroidota	Bacteroidia	Flavobacteriales	Flavobacteriaceae	Winogradskyella		Winogradskyella
SWARM_611	Bacteria (superkingdom)	Terrabacteria	Chloroflexi	Dehalococcoidia	SAR202 clade				SAR202 clade
SWARM_612	Bacteria (superkingdom)	PVC group (Planctobacteria)	Planctomycetota	Planctomycetes	Planctomycetales	Rubinisphaeraceae			Rubinisphaeraceae
SWARM_967	Bacteria (superkingdom)	Proteobacteria superphylum	Bdellovibrionota	Bdellovibrionia	Bdellovibrionales	Bdellovibrionaceae	OM27 clade		OM27 clade
SWARM_89	Bacteria (superkingdom)	Terrabacteria	Actinobacteriota	Acidimicrobiia	Actinomarinales	Actinomarinaceae	Candidatus Actinomarina		Candidatus Actinomarina
SWARM_88	Bacteria (superkingdom)	FCB group	Bacteroidota	Bacteroidia	Flavobacteriales	Flavobacteriaceae	NS5 marine group		NS5 marine group
SWARM_253	Bacteria (superkingdom)	Proteobacteria superphylum	Proteobacteria	Alphaproteobacteria	Thalassobaculales	Nisaeaceae	OM75 clade		OM75 clade
SWARM_2077	Bacteria (superkingdom)	Proteobacteria superphylum	Desulfobacterota	Desulfuromonadia	PB19				PB19
SWARM_83	Bacteria (superkingdom)	FCB group	Bacteroidota	Bacteroidia	Flavobacteriales	Flavobacteriaceae	NS5 marine group		NS5 marine group
SWARM_82	Archaea (superkingdom)	Euryarchaea sensu lato superphylum	Thermoplasmatota	Thermoplasmata	Marine Group II				Marine Group II
SWARM_7879	Bacteria (superkingdom)	Proteobacteria superphylum	Proteobacteria	Alphaproteobacteria	Rhodospirillales	AEGEAN-169 marine group			AEGEAN-169 marine group
SWARM_86	Bacteria (superkingdom)	FCB group	Bacteroidota	Bacteroidia	Flavobacteriales	Flavobacteriaceae	NS4 marine group		NS4 marine group
SWARM_85	Bacteria (superkingdom)	Proteobacteria superphylum	Proteobacteria	Alphaproteobacteria	Puniceispirillales	SAR116 clade			SAR116 clade
SWARM_434	Bacteria (superkingdom)	Proteobacteria superphylum	Bdellovibrionota	Bdellovibrionia	Bacteriovoracales	Bacteriovoracaceae			Bacteriovoracaceae
SWARM_433	Bacteria (superkingdom)	FCB group	Bacteroidota	Bacteroidia	Flavobacteriales	Flavobacteriaceae	NS4 marine group		NS4 marine group
SWARM_8474	Bacteria (superkingdom)	FCB group	Bacteroidota	Bacteroidia	Chitinophagales				Chitinophagales
SWARM_3161	Bacteria (superkingdom)	FCB group	Bacteroidota	Bacteroidia	Flavobacteriales	Flavobacteriaceae	Pseudofulvibacter		Pseudofulvibacter
SWARM_439	Bacteria (superkingdom)	Proteobacteria superphylum	Proteobacteria	Alphaproteobacteria	Sphingomonadales	Sphingomonadaceae			Sphingomonadaceae
SWARM_126	Bacteria (superkingdom)	Terrabacteria	Actinobacteriota	Acidimicrobiia	Actinomarinales	Actinomarinaceae	Candidatus Actinomarina		Candidatus Actinomarina
SWARM_2071	Bacteria (superkingdom)	Proteobacteria superphylum	Bdellovibrionota	Oligoflexia	Oligoflexales				Oligoflexales
SWARM_2371	Bacteria (superkingdom)	Proteobacteria superphylum	Proteobacteria	Alphaproteobacteria	Defluviicoccales				Defluviicoccales
SWARM_11955	Bacteria (superkingdom)	Proteobacteria superphylum	Proteobacteria						Proteobacteria
SWARM_1793	Bacteria (superkingdom)	Proteobacteria superphylum	Proteobacteria	Gammaproteobacteria	Pseudomonadales	Pseudohongiellaceae	Pseudohongiella		Pseudohongiella
SWARM_3751	Bacteria (superkingdom)	Proteobacteria superphylum	Desulfobacterota	Desulfovibrionia	Desulfovibrionales	Desulfovibrionaceae	Halodesulfovibrio		Halodesulfovibrio
SWARM_549	Bacteria (superkingdom)	Proteobacteria superphylum	Proteobacteria	Alphaproteobacteria	Rhodospirillales	Thalassospiraceae	Thalassospira		Thalassospira
SWARM_3299	Bacteria (superkingdom)	Proteobacteria superphylum	Proteobacteria	Alphaproteobacteria	Defluviicoccales				Defluviicoccales
SWARM_541	Bacteria (superkingdom)	FCB group	Bacteroidota	Bacteroidia	Flavobacteriales	Flavobacteriaceae	Formosa		Formosa
SWARM_542	Bacteria (superkingdom)	PVC group (Planctobacteria)	Planctomycetota	Phycisphaerae	Phycisphaerales	Phycisphaeraceae	FS140-16B-02 marine group		FS140-16B-02 marine group
SWARM_544	Bacteria (superkingdom)	FCB group	Bacteroidota	Bacteroidia	Flavobacteriales	Flavobacteriaceae	NS2b marine group		NS2b marine group
SWARM_7041	Bacteria (superkingdom)	Proteobacteria superphylum	Proteobacteria	Gammaproteobacteria	Enterobacterales				Enterobacterales
SWARM_3767	Bacteria (superkingdom)	Proteobacteria superphylum	Proteobacteria	Gammaproteobacteria	Pseudomonadales	SAR86 clade			SAR86 clade
SWARM_3762	Bacteria (superkingdom)	Proteobacteria superphylum	Proteobacteria	Gammaproteobacteria	Pseudomonadales	SAR86 clade			SAR86 clade
SWARM_4988	Bacteria (superkingdom)	PVC group (Planctobacteria)	Planctomycetota	Phycisphaerae	Phycisphaerales	Phycisphaeraceae	FS140-16B-02 marine group		FS140-16B-02 marine group
SWARM_3904	Bacteria (superkingdom)	Proteobacteria superphylum	Proteobacteria	Gammaproteobacteria	Pseudomonadales	KI89A clade			KI89A clade
SWARM_3901	Bacteria (superkingdom)	Proteobacteria superphylum	Proteobacteria	Alphaproteobacteria	Rhodobacterales	Rhodobacteraceae			Rhodobacteraceae
SWARM_1724	Archaea (superkingdom)	DPANN	Nanoarchaeota	Nanoarchaeia					Nanoarchaeia
SWARM_1721	Bacteria (superkingdom)	FCB group	Marinimicrobia (SAR406 clade)						Marinimicrobia (SAR406 clade)
SWARM_1728	Bacteria (superkingdom)	PVC group (Planctobacteria)	Verrucomicrobiota	Verrucomicrobiae	Arctic97B-4 marine group				Arctic97B-4 marine group
SWARM_3589	Bacteria (superkingdom)	Proteobacteria superphylum							Proteobacteria superphylum
SWARM_3340	Bacteria (superkingdom)	Terrabacteria	Chloroflexi	Dehalococcoidia	SAR202 clade				SAR202 clade
SWARM_3619	Bacteria (superkingdom)	Proteobacteria superphylum	Proteobacteria	Alphaproteobacteria	Puniceispirillales	SAR116 clade			SAR116 clade
SWARM_2073	Bacteria (superkingdom)	Proteobacteria superphylum	Proteobacteria	Alphaproteobacteria	Pelagibacterales	Clade II			Clade II
SWARM_3839	Bacteria (superkingdom)	Margulisbacteria superphylum	Margulisbacteria						Margulisbacteria
SWARM_7823	Bacteria (superkingdom)	PVC group (Planctobacteria)	Planctomycetota	Phycisphaerae	CCM11a				CCM11a
SWARM_3831	Bacteria (superkingdom)	Proteobacteria superphylum	Proteobacteria	Gammaproteobacteria	Pseudomonadales	Nitrincolaceae			Nitrincolaceae
SWARM_1013	Bacteria (superkingdom)	FCB group	Bacteroidota	Bacteroidia	Flavobacteriales	Flavobacteriaceae			Flavobacteriaceae
SWARM_1615	Bacteria (superkingdom)	Proteobacteria superphylum	Proteobacteria	Alphaproteobacteria	Rhodospirillales	Magnetospiraceae			Magnetospiraceae
SWARM_4243	Bacteria (superkingdom)	Proteobacteria superphylum	Proteobacteria	Alphaproteobacteria	Sphingomonadales	Sphingomonadaceae			Sphingomonadaceae
SWARM_7910	Bacteria (superkingdom)	Proteobacteria superphylum	Proteobacteria	Gammaproteobacteria					Gammaproteobacteria
SWARM_1183	Bacteria (superkingdom)	Proteobacteria superphylum	Proteobacteria	Alphaproteobacteria	AT-s3-44				AT-s3-44
SWARM_10622	Bacteria (superkingdom)	Thermotogota superphylum	Thermotogota	Thermotogae	Petrotogales	Petrotogaceae	Geotoga		Geotoga
SWARM_1180	Bacteria (superkingdom)	Proteobacteria superphylum	Proteobacteria	Alphaproteobacteria	Rhizobiales	Rhizobiaceae			Rhizobiaceae
SWARM_1189	Bacteria (superkingdom)	PVC group (Planctobacteria)	Planctomycetota	Planctomycetes	Pirellulales	Pirellulaceae	Blastopirellula		Blastopirellula
SWARM_6450	Bacteria (superkingdom)	PVC group (Planctobacteria)	Planctomycetota	BD7-11					BD7-11
SWARM_6161	Bacteria (superkingdom)	Terrabacteria	Actinobacteriota	Actinobacteria	Corynebacteriales	Corynebacteriaceae	Corynebacterium		Corynebacterium
SWARM_2466	Bacteria (superkingdom)	FCB group	Bacteroidota	Bacteroidia	Cytophagales				Cytophagales
SWARM_414	Archaea (superkingdom)	Euryarchaea sensu lato superphylum	Thermoplasmatota	Thermoplasmata	Marine Group II				Marine Group II
SWARM_1508	Bacteria (superkingdom)	FCB group	Bacteroidota	Bacteroidia	Flavobacteriales	Flavobacteriaceae			Flavobacteriaceae
SWARM_1051	Bacteria (superkingdom)	PVC group (Planctobacteria)	Planctomycetota	Planctomycetes	Pirellulales	Pirellulaceae			Pirellulaceae
SWARM_4269	Bacteria (superkingdom)	Proteobacteria superphylum	Desulfobacterota	Desulfuromonadia	PB19				PB19
SWARM_1052	Bacteria (superkingdom)	Proteobacteria superphylum	Bdellovibrionota	Bdellovibrionia	Bacteriovoracales	Bacteriovoracaceae			Bacteriovoracaceae
SWARM_1298	Bacteria (superkingdom)	PVC group (Planctobacteria)	Planctomycetota	OM190					OM190
SWARM_1293	Bacteria (superkingdom)	FCB group	Bacteroidota	Bacteroidia	Flavobacteriales	NS9 marine group			NS9 marine group
SWARM_6086	Bacteria (superkingdom)	Proteobacteria superphylum	Proteobacteria	Gammaproteobacteria	Enterobacterales	Alteromonadaceae			Alteromonadaceae
SWARM_6085	Bacteria (superkingdom)	Proteobacteria superphylum	Proteobacteria	Gammaproteobacteria	Xanthomonadales	Xanthomonadaceae	Stenotrophomonas		Stenotrophomonas
SWARM_2977	Bacteria (superkingdom)	FCB group	Bacteroidota	Bacteroidia	Flavobacteriales	Crocinitomicaceae	Fluviicola		Fluviicola
SWARM_5014	Bacteria (superkingdom)	Proteobacteria superphylum	Proteobacteria	Alphaproteobacteria	Rhodobacterales	Rhodobacteraceae			Rhodobacteraceae
SWARM_2979	Bacteria (superkingdom)	Proteobacteria superphylum	Desulfobacterota	Desulfuromonadia	Bradymonadales				Bradymonadales
SWARM_2978	Bacteria (superkingdom)	FCB group	Bacteroidota	Bacteroidia	Flavobacteriales	Cryomorphaceae			Cryomorphaceae
SWARM_2406	Bacteria (superkingdom)	Proteobacteria superphylum	Desulfobacterota	Desulfuromonadia	PB19				PB19
SWARM_2404	Bacteria (superkingdom)	Proteobacteria superphylum	Proteobacteria	Alphaproteobacteria	Rhodobacterales	Rhodobacteraceae			Rhodobacteraceae
SWARM_2403	Bacteria (superkingdom)	Proteobacteria superphylum	Proteobacteria	Gammaproteobacteria	Thiotrichales	Thiotrichaceae			Thiotrichaceae
SWARM_5758	Bacteria (superkingdom)	Proteobacteria superphylum	Proteobacteria	Gammaproteobacteria	Thiotrichales	Thiotrichaceae			Thiotrichaceae
SWARM_2400	Bacteria (superkingdom)	PVC group (Planctobacteria)	Planctomycetota	Phycisphaerae	Phycisphaerales	Phycisphaeraceae	CL500-3		CL500-3
SWARM_5757	Bacteria (superkingdom)	Proteobacteria superphylum	Proteobacteria	Gammaproteobacteria	Coxiellales	Coxiellaceae	Coxiella		Coxiella
SWARM_1386	Bacteria (superkingdom)	Proteobacteria superphylum	Proteobacteria	Gammaproteobacteria	Ga0077536				Ga0077536
SWARM_2408	Bacteria (superkingdom)	Terrabacteria	Actinobacteriota	Actinobacteria	Corynebacteriales	Nocardiaceae	Rhodococcus		Rhodococcus
SWARM_1470	Bacteria (superkingdom)	FCB group	Marinimicrobia (SAR406 clade)						Marinimicrobia (SAR406 clade)
SWARM_4117	Bacteria (superkingdom)	PVC group (Planctobacteria)	Planctomycetota	Phycisphaerae	Phycisphaerales	Phycisphaeraceae	Phycisphaera		Phycisphaera
SWARM_1475	Bacteria (superkingdom)	Proteobacteria superphylum	Proteobacteria	Alphaproteobacteria	Rhodospirillales	Magnetospiraceae			Magnetospiraceae
SWARM_5191	Bacteria (superkingdom)	FCB group	Bacteroidota	Bacteroidia	Flavobacteriales	Cryomorphaceae			Cryomorphaceae
SWARM_5195	Bacteria (superkingdom)	Proteobacteria superphylum	Proteobacteria	Gammaproteobacteria	Coxiellales	Coxiellaceae	Coxiella		Coxiella
SWARM_5196	Bacteria (superkingdom)	FCB group	Bacteroidota	Bacteroidia	Flavobacteriales	Cryomorphaceae	NS10 marine group		NS10 marine group
SWARM_5197	Bacteria (superkingdom)	FCB group	Bacteroidota	Bacteroidia					Bacteroidia
SWARM_5574	Bacteria (superkingdom)	Proteobacteria superphylum	Proteobacteria	Alphaproteobacteria	Rickettsiales	Rickettsiaceae	Candidatus Megaira		Candidatus Megaira
SWARM_5575	Bacteria (superkingdom)	Terrabacteria	Cyanobacteria	Vampirivibrionia	Vampirovibrionales	Vampirovibrionaceae			Vampirovibrionaceae
SWARM_1878	Bacteria (superkingdom)	FCB group	Bacteroidota	Bacteroidia	Cytophagales	Cyclobacteriaceae			Cyclobacteriaceae
SWARM_1877	Bacteria (superkingdom)	Proteobacteria superphylum	Proteobacteria	Gammaproteobacteria	Pseudomonadales	Pseudohongiellaceae	Pseudohongiella		Pseudohongiella
SWARM_3147	Bacteria (superkingdom)	Proteobacteria superphylum	Bdellovibrionota	Oligoflexia	Oligoflexales				Oligoflexales
SWARM_1873	Bacteria (superkingdom)	Proteobacteria superphylum	Myxococcota	Polyangia	Nannocystales	Nannocystaceae			Nannocystaceae
SWARM_1872	Bacteria (superkingdom)	FCB group	Bacteroidota	Bacteroidia	Flavobacteriales	Flavobacteriaceae	Gilvibacter		Gilvibacter
SWARM_5578	Bacteria (superkingdom)	Proteobacteria superphylum	Proteobacteria	Gammaproteobacteria	Pseudomonadales	SAR86 clade			SAR86 clade
SWARM_854	Bacteria (superkingdom)	Proteobacteria superphylum	Myxococcota	Myxococcia	Myxococcales	Myxococcaceae	P3OB-42		P3OB-42
SWARM_10449	Bacteria (superkingdom)	FCB group	Bacteroidota	Bacteroidia	Bacteroidales	Marinilabiliaceae			Marinilabiliaceae
SWARM_10445	Bacteria (superkingdom)	Proteobacteria superphylum	Proteobacteria	Gammaproteobacteria	Pseudomonadales	Alcanivoracaceae1	Alcanivorax		Alcanivorax
SWARM_1011	Bacteria (superkingdom)	PVC group (Planctobacteria)	Verrucomicrobiota	Verrucomicrobiae	Verrucomicrobiales	DEV007			DEV007
SWARM_2571	Bacteria (superkingdom)	Proteobacteria superphylum	Proteobacteria	Alphaproteobacteria	Rhizobiales	Beijerinckiaceae	Methylobacterium-Methylorubrum		Methylobacterium-Methylorubrum
SWARM_2577	Bacteria (superkingdom)	Proteobacteria superphylum	Proteobacteria	Gammaproteobacteria	Enterobacterales	Alteromonadaceae	Alteromonas		Alteromonas
SWARM_2576	Bacteria (superkingdom)	Proteobacteria superphylum	Proteobacteria	Gammaproteobacteria	Pseudomonadales	Halieaceae	OM60(NOR5) clade		OM60(NOR5) clade
SWARM_956	Bacteria (superkingdom)	PVC group (Planctobacteria)	Verrucomicrobiota	Verrucomicrobiae	Arctic97B-4 marine group				Arctic97B-4 marine group
SWARM_1989	Bacteria (superkingdom)	Proteobacteria superphylum	Myxococcota	Myxococcia	Myxococcales	Myxococcaceae	P3OB-42		P3OB-42
SWARM_1988	Bacteria (superkingdom)	Proteobacteria superphylum	Bdellovibrionota	Bdellovibrionia	Bdellovibrionales	Bdellovibrionaceae	OM27 clade		OM27 clade
SWARM_953	Bacteria (superkingdom)	Proteobacteria superphylum	Proteobacteria	Gammaproteobacteria	Enterobacterales	Pseudoalteromonadaceae	Pseudoalteromonas		Pseudoalteromonas
SWARM_950	Bacteria (superkingdom)	Proteobacteria superphylum	Proteobacteria	Alphaproteobacteria	Pelagibacterales				Pelagibacterales
SWARM_951	Bacteria (superkingdom)	Proteobacteria superphylum	Proteobacteria	Alphaproteobacteria	Rhodospirillales	Magnetospiraceae			Magnetospiraceae
SWARM_1015	Bacteria (superkingdom)	Proteobacteria superphylum	Proteobacteria	Gammaproteobacteria	Pseudomonadales	SAR86 clade			SAR86 clade
SWARM_5370	Bacteria (superkingdom)	Proteobacteria superphylum	Proteobacteria	Alphaproteobacteria	Rhizobiales	Rhizobiaceae	Jiella	Jiella aquimaris	Jiella aquimaris
SWARM_2352	Bacteria (superkingdom)	PVC group (Planctobacteria)	Planctomycetota	Phycisphaerae	Phycisphaerales	Phycisphaeraceae	CL500-3		CL500-3
SWARM_4809									root
SWARM_2356	Bacteria (superkingdom)	Proteobacteria superphylum	Bdellovibrionota	Bdellovibrionia	Bdellovibrionales	Bdellovibrionaceae	OM27 clade		OM27 clade
SWARM_5402	Bacteria (superkingdom)	Proteobacteria superphylum	Bdellovibrionota	Bdellovibrionia	Bacteriovoracales				Bacteriovoracales
SWARM_5403	Bacteria (superkingdom)	Proteobacteria superphylum	Proteobacteria	Alphaproteobacteria	Rhodobacterales	Rhodobacteraceae	Yoonia-Loktanella		Yoonia-Loktanella
SWARM_4807	Bacteria (superkingdom)	Proteobacteria superphylum	Proteobacteria	Gammaproteobacteria	Burkholderiales	Comamonadaceae			Comamonadaceae
SWARM_5405	Bacteria (superkingdom)	Proteobacteria superphylum	Desulfobacterota	Desulfuromonadia	PB19				PB19
SWARM_400	Bacteria (superkingdom)	Proteobacteria superphylum	Proteobacteria	Gammaproteobacteria	JTB23				JTB23
SWARM_695	Bacteria (superkingdom)	FCB group	Marinimicrobia (SAR406 clade)						Marinimicrobia (SAR406 clade)
SWARM_7594	Bacteria (superkingdom)	PVC group (Planctobacteria)	Verrucomicrobiota	Lentisphaeria					Lentisphaeria
SWARM_7592	Bacteria (superkingdom)	Proteobacteria superphylum	Proteobacteria	Gammaproteobacteria	Pseudomonadales	Alcanivoracaceae1	Alcanivorax		Alcanivorax
SWARM_7593	Bacteria (superkingdom)	Proteobacteria superphylum	Proteobacteria	Gammaproteobacteria					Gammaproteobacteria
SWARM_2752	Bacteria (superkingdom)	Proteobacteria superphylum	Proteobacteria	Alphaproteobacteria	Defluviicoccales				Defluviicoccales
SWARM_2751	Bacteria (superkingdom)	Proteobacteria superphylum	Proteobacteria	Alphaproteobacteria	Rhodospirillales	Magnetospiraceae			Magnetospiraceae
SWARM_7599	Bacteria (superkingdom)	Proteobacteria superphylum	Proteobacteria	Alphaproteobacteria	Rhodospirillales	AEGEAN-169 marine group			AEGEAN-169 marine group
SWARM_344	Bacteria (superkingdom)	FCB group	Marinimicrobia (SAR406 clade)						Marinimicrobia (SAR406 clade)
SWARM_8911	Bacteria (superkingdom)	Terrabacteria	Firmicutes	Clostridia	Peptostreptococcales-Tissierellales	Fusibacteraceae	Fusibacter		Fusibacter
SWARM_691	Bacteria (superkingdom)	FCB group	Bacteroidota	Bacteroidia	Cytophagales	Cyclobacteriaceae	Marinoscillum		Marinoscillum
SWARM_342	Bacteria (superkingdom)	FCB group	Bacteroidota	Bacteroidia	Sphingobacteriales	NS11-12 marine group			NS11-12 marine group
SWARM_8049	Bacteria (superkingdom)	FCB group	Bacteroidota	Bacteroidia	Cytophagales	Cyclobacteriaceae			Cyclobacteriaceae
SWARM_735	Bacteria (superkingdom)	Proteobacteria superphylum	Proteobacteria	Alphaproteobacteria	Parvibaculales	OCS116 clade			OCS116 clade
SWARM_3981									root
SWARM_739	Bacteria (superkingdom)	Proteobacteria superphylum	Desulfobacterota	Desulfuromonadia	PB19				PB19
SWARM_3980	Bacteria (superkingdom)	FCB group	Bacteroidota	Bacteroidia	Flavobacteriales	Flavobacteriaceae	Winogradskyella		Winogradskyella
SWARM_4931	Bacteria (superkingdom)	Proteobacteria superphylum	Proteobacteria	Gammaproteobacteria	Coxiellales				Coxiellales
SWARM_4936	Bacteria (superkingdom)	Terrabacteria	Deinococcota	Deinococci	Deinococcales	Deinococcaceae	Deinococcus	Deinococcus reticulitermitis	Deinococcus reticulitermitis
SWARM_3230	Bacteria (superkingdom)	Margulisbacteria superphylum	Margulisbacteria						Margulisbacteria
SWARM_5623	Bacteria (superkingdom)	FCB group	Bacteroidota	Bacteroidia	Flavobacteriales	Flavobacteriaceae			Flavobacteriaceae
SWARM_2195	Bacteria (superkingdom)	Proteobacteria superphylum	Proteobacteria	Alphaproteobacteria	Caulobacterales	Hyphomonadaceae	Maricaulis		Maricaulis
SWARM_2194	Bacteria (superkingdom)	Terrabacteria	Actinobacteriota	Actinobacteria	Micrococcales	Microbacteriaceae	ML602J-51		ML602J-51
SWARM_2197	Bacteria (superkingdom)								Bacteria (superkingdom)
SWARM_606	Bacteria (superkingdom)	Proteobacteria superphylum	Bdellovibrionota	Oligoflexia	Oligoflexales	Oligoflexaceae			Oligoflexaceae
SWARM_2198	Bacteria (superkingdom)	Proteobacteria superphylum	Proteobacteria	Gammaproteobacteria	Pseudomonadales	SAR86 clade			SAR86 clade
SWARM_5052	Bacteria (superkingdom)	Proteobacteria superphylum	Bdellovibrionota	Bdellovibrionia	Bacteriovoracales	Bacteriovoracaceae	Peredibacter		Peredibacter
SWARM_139	Bacteria (superkingdom)	Proteobacteria superphylum	Proteobacteria	Alphaproteobacteria	Rhodobacterales	Rhodobacteraceae			Rhodobacteraceae
SWARM_130	Archaea (superkingdom)	Euryarchaea sensu lato superphylum	Thermoplasmatota	Thermoplasmata	Marine Group II				Marine Group II
SWARM_133	Bacteria (superkingdom)	Terrabacteria	Chloroflexi	Dehalococcoidia	SAR202 clade				SAR202 clade
SWARM_426	Bacteria (superkingdom)	PVC group (Planctobacteria)	Planctomycetota	Planctomycetes	Pirellulales	Pirellulaceae	Blastopirellula		Blastopirellula
SWARM_8462	Bacteria (superkingdom)	Terrabacteria	Actinobacteriota	Actinobacteria	Micrococcales	Intrasporangiaceae			Intrasporangiaceae
SWARM_424	Bacteria (superkingdom)	Proteobacteria superphylum	Proteobacteria	Alphaproteobacteria	Rhizobiales	Stappiaceae			Stappiaceae
SWARM_3116	Bacteria (superkingdom)	Proteobacteria superphylum	Proteobacteria	Alphaproteobacteria	Pelagibacterales				Pelagibacterales
SWARM_429	Bacteria (superkingdom)	Proteobacteria superphylum	Proteobacteria	Gammaproteobacteria	Enterobacterales	Pseudoalteromonadaceae	Pseudoalteromonas		Pseudoalteromonas
SWARM_13361	Archaea (superkingdom)	DPANN	Nanoarchaeota	Nanoarchaeia					Nanoarchaeia
SWARM_7137	Bacteria (superkingdom)	FCB group	Bacteroidota	Bacteroidia	Flavobacteriales	Flavobacteriaceae			Flavobacteriaceae
SWARM_11920	Bacteria (superkingdom)	Proteobacteria superphylum	Proteobacteria	Gammaproteobacteria	Ectothiorhodospirales	Ectothiorhodospiraceae			Ectothiorhodospiraceae
SWARM_6984	Bacteria (superkingdom)	FCB group	Bacteroidota	Bacteroidia	Chitinophagales	Saprospiraceae	Lewinella		Lewinella
SWARM_6982	Archaea (superkingdom)	Euryarchaea sensu lato superphylum	Halobacterota	Halobacteria	Halobacterales	Halomicrobiaceae	Halomarina		Halomarina
SWARM_6983	Bacteria (superkingdom)	Proteobacteria superphylum	Proteobacteria	Gammaproteobacteria	Enterobacterales	Shewanellaceae	Ferrimonas		Ferrimonas
SWARM_2566	Bacteria (superkingdom)	Proteobacteria superphylum	Proteobacteria	Alphaproteobacteria	Rhodobacterales	Rhodobacteraceae			Rhodobacteraceae
SWARM_552	Bacteria (superkingdom)	Proteobacteria superphylum	Bdellovibrionota	Bdellovibrionia	Bdellovibrionales	Bdellovibrionaceae	OM27 clade		OM27 clade
SWARM_553	Bacteria (superkingdom)	FCB group	Bacteroidota	Bacteroidia	Flavobacteriales	Flavobacteriaceae	NS5 marine group		NS5 marine group
SWARM_556	Bacteria (superkingdom)	PVC group (Planctobacteria)	Verrucomicrobiota	Verrucomicrobiae	Opitutales	Puniceicoccaceae	A714019		A714019
SWARM_554	Bacteria (superkingdom)	Proteobacteria superphylum	Proteobacteria	Gammaproteobacteria	Pseudomonadales	Alcanivoracaceae1	Alcanivorax		Alcanivorax
SWARM_3750	Bacteria (superkingdom)	FCB group	Marinimicrobia (SAR406 clade)						Marinimicrobia (SAR406 clade)
SWARM_3753	Bacteria (superkingdom)	PVC group (Planctobacteria)	Planctomycetota	OM190					OM190
SWARM_3024	Archaea (superkingdom)	Euryarchaea sensu lato superphylum	Thermoplasmatota	Thermoplasmata	Marine Group III				Marine Group III
SWARM_3759	Bacteria (superkingdom)								Bacteria (superkingdom)
SWARM_8268	Bacteria (superkingdom)	Proteobacteria superphylum	Proteobacteria	Gammaproteobacteria	Enterobacterales				Enterobacterales
SWARM_3937	Bacteria (superkingdom)	Terrabacteria	Actinobacteriota	Actinobacteria	Micrococcales	Intrasporangiaceae	Ornithinicoccus		Ornithinicoccus
SWARM_747	Bacteria (superkingdom)	FCB group	Bacteroidota	Bacteroidia	Flavobacteriales	Flavobacteriaceae	Formosa		Formosa
SWARM_3801	Bacteria (superkingdom)	Proteobacteria superphylum	Bdellovibrionota	Bdellovibrionia	Bacteriovoracales				Bacteriovoracales
SWARM_982	Bacteria (superkingdom)	Proteobacteria superphylum	Proteobacteria	Alphaproteobacteria	Rhodospirillales	Magnetospiraceae			Magnetospiraceae
SWARM_661	Bacteria (superkingdom)	PVC group (Planctobacteria)	Planctomycetota	Phycisphaerae	Phycisphaerales	Phycisphaeraceae	CL500-3		CL500-3
SWARM_662	Bacteria (superkingdom)	FCB group	Bacteroidota	Bacteroidia	Cytophagales	Cyclobacteriaceae	Marinoscillum		Marinoscillum
SWARM_984	Bacteria (superkingdom)	Terrabacteria	Firmicutes	Bacilli	Bacillales	Bacillaceae	Bacillus		Bacillus
SWARM_664	Bacteria (superkingdom)	Proteobacteria superphylum	Proteobacteria	Gammaproteobacteria	Pseudomonadales	SAR86 clade			SAR86 clade
SWARM_5975									root
SWARM_3627	Bacteria (superkingdom)	Proteobacteria superphylum	Proteobacteria	Gammaproteobacteria	Coxiellales				Coxiellales
SWARM_666	Bacteria (superkingdom)	Proteobacteria superphylum	Proteobacteria	Alphaproteobacteria	Rickettsiales	S25-593			S25-593
SWARM_3623	Bacteria (superkingdom)	Proteobacteria superphylum	Proteobacteria	Alphaproteobacteria	Sphingomonadales	Sphingomonadaceae			Sphingomonadaceae
SWARM_3629	Bacteria (superkingdom)	Proteobacteria superphylum	Proteobacteria	Alphaproteobacteria	Pelagibacterales				Pelagibacterales
SWARM_2736	Bacteria (superkingdom)	FCB group	Bacteroidota	Bacteroidia	Cytophagales	Cyclobacteriaceae			Cyclobacteriaceae
SWARM_282	Archaea (superkingdom)	TACK	Thaumarchaeota	Nitrososphaeria	Nitrosopumilales	Nitrosopumilaceae	Candidatus Nitrosopelagicus		Candidatus Nitrosopelagicus
SWARM_12569	Bacteria (superkingdom)	Proteobacteria superphylum	Myxococcota	Polyangia					Polyangia
SWARM_125	Bacteria (superkingdom)	FCB group	Bacteroidota	Bacteroidia	Flavobacteriales	Flavobacteriaceae	NS4 marine group		NS4 marine group
SWARM_4237	Bacteria (superkingdom)	PAUC34f							PAUC34f
SWARM_3248	Bacteria (superkingdom)	Proteobacteria superphylum	Desulfobacterota	Desulfuromonadia	Desulfuromonadales	Sva1033			Sva1033
SWARM_3249	Bacteria (superkingdom)	Proteobacteria superphylum	Proteobacteria	Alphaproteobacteria	Rickettsiales	S25-593			S25-593
SWARM_3240	Bacteria (superkingdom)	Proteobacteria superphylum	Proteobacteria	Alphaproteobacteria	Puniceispirillales	SAR116 clade			SAR116 clade
SWARM_3245	Bacteria (superkingdom)	FCB group	Marinimicrobia (SAR406 clade)						Marinimicrobia (SAR406 clade)
SWARM_1741	Bacteria (superkingdom)	Proteobacteria superphylum	Proteobacteria	Alphaproteobacteria	AT-s3-44				AT-s3-44
SWARM_93	Archaea (superkingdom)	Euryarchaea sensu lato superphylum	Thermoplasmatota	Thermoplasmata	Marine Group II				Marine Group II
SWARM_5714	Bacteria (superkingdom)	Proteobacteria superphylum							Proteobacteria superphylum
SWARM_1740	Bacteria (superkingdom)	Proteobacteria superphylum	Proteobacteria	Alphaproteobacteria	Puniceispirillales	SAR116 clade			SAR116 clade
SWARM_10149	Bacteria (superkingdom)	Proteobacteria superphylum	Proteobacteria	Gammaproteobacteria	Enterobacterales	Pseudoalteromonadaceae	Pseudoalteromonas		Pseudoalteromonas
SWARM_7972	Bacteria (superkingdom)	Proteobacteria superphylum	Proteobacteria	Gammaproteobacteria					Gammaproteobacteria
SWARM_1745	Bacteria (superkingdom)	WPS-2							WPS-2
SWARM_1061	Bacteria (superkingdom)	FCB group	Marinimicrobia (SAR406 clade)						Marinimicrobia (SAR406 clade)
SWARM_4582	Bacteria (superkingdom)	FCB group	Marinimicrobia (SAR406 clade)						Marinimicrobia (SAR406 clade)
SWARM_1064	Bacteria (superkingdom)	Proteobacteria superphylum	Proteobacteria	Alphaproteobacteria	Pelagibacterales	Clade II			Clade II
SWARM_1065	Bacteria (superkingdom)	FCB group	Bacteroidota	Bacteroidia	Flavobacteriales	NS9 marine group			NS9 marine group
SWARM_1066	Bacteria (superkingdom)	Proteobacteria superphylum	Proteobacteria	Alphaproteobacteria	Defluviicoccales				Defluviicoccales
SWARM_441	Bacteria (superkingdom)	FCB group	Marinimicrobia (SAR406 clade)						Marinimicrobia (SAR406 clade)
SWARM_1069	Bacteria (superkingdom)	Proteobacteria superphylum	Proteobacteria	Alphaproteobacteria	Pelagibacterales	Clade II			Clade II
SWARM_442	Bacteria (superkingdom)	FCB group	Bacteroidota	Bacteroidia	Flavobacteriales	Flavobacteriaceae	NS5 marine group		NS5 marine group
SWARM_443	Bacteria (superkingdom)	FCB group	Bacteroidota	Bacteroidia	Flavobacteriales	Flavobacteriaceae			Flavobacteriaceae
SWARM_1267	Bacteria (superkingdom)	Proteobacteria superphylum	Proteobacteria	Alphaproteobacteria	Puniceispirillales	SAR116 clade			SAR116 clade
SWARM_1264	Bacteria (superkingdom)	Proteobacteria superphylum	Proteobacteria	Gammaproteobacteria	Pseudomonadales	SAR86 clade			SAR86 clade
SWARM_445	Bacteria (superkingdom)	FCB group	Marinimicrobia (SAR406 clade)						Marinimicrobia (SAR406 clade)
SWARM_1133	Bacteria (superkingdom)	Proteobacteria superphylum	Proteobacteria	Alphaproteobacteria	Parvibaculales	Parvibaculaceae			Parvibaculaceae
SWARM_3331	Bacteria (superkingdom)	Proteobacteria superphylum	Proteobacteria	Alphaproteobacteria	Pelagibacterales	Clade II			Clade II
SWARM_11322	Bacteria (superkingdom)	FCB group	Bacteroidota	Bacteroidia	Sphingobacteriales	Sphingobacteriaceae	Pedobacter		Pedobacter
SWARM_6279	Bacteria (superkingdom)	Terrabacteria	Actinobacteriota	Actinobacteria	Corynebacteriales	Corynebacteriaceae	Corynebacterium		Corynebacterium
SWARM_4650	Bacteria (superkingdom)	Proteobacteria superphylum	Bdellovibrionota	Bdellovibrionia	Bdellovibrionales	Bdellovibrionaceae	OM27 clade		OM27 clade
SWARM_897	Bacteria (superkingdom)	Proteobacteria superphylum	Proteobacteria	Alphaproteobacteria	Defluviicoccales				Defluviicoccales
SWARM_9584	Bacteria (superkingdom)	PVC group (Planctobacteria)	Planctomycetota	Planctomycetes	Pirellulales				Pirellulales
SWARM_893	Bacteria (superkingdom)	Proteobacteria superphylum	Proteobacteria	Alphaproteobacteria	Defluviicoccales				Defluviicoccales
SWARM_899	Bacteria (superkingdom)	FCB group	Bacteroidota	Bacteroidia	Flavobacteriales	NS9 marine group			NS9 marine group
SWARM_1406	Bacteria (superkingdom)	PVC group (Planctobacteria)	Verrucomicrobiota	Verrucomicrobiae	Opitutales	Puniceicoccaceae	MB11C04 marine group		MB11C04 marine group
SWARM_7640	Bacteria (superkingdom)	Proteobacteria superphylum	Proteobacteria	Alphaproteobacteria	Caulobacterales	Parvularculaceae	Parvularcula		Parvularcula
SWARM_1405	Bacteria (superkingdom)	Proteobacteria superphylum	Proteobacteria	Alphaproteobacteria	Puniceispirillales	SAR116 clade			SAR116 clade
SWARM_1402	Bacteria (superkingdom)	FCB group	Marinimicrobia (SAR406 clade)						Marinimicrobia (SAR406 clade)
SWARM_4698	Bacteria (superkingdom)	Proteobacteria superphylum	Proteobacteria	Alphaproteobacteria	Pelagibacterales	Clade IV			Clade IV
SWARM_4699	Bacteria (superkingdom)	Proteobacteria superphylum	Proteobacteria	Alphaproteobacteria	Rhodospirillales	Magnetospiraceae			Magnetospiraceae
SWARM_1408	Bacteria (superkingdom)	Proteobacteria superphylum	Proteobacteria	Alphaproteobacteria	Pelagibacterales	Clade II			Clade II
SWARM_1881	Bacteria (superkingdom)	Proteobacteria superphylum	Proteobacteria	Alphaproteobacteria	Pelagibacterales	Clade II			Clade II
SWARM_15139	Archaea (superkingdom)								Archaea (superkingdom)
SWARM_7908	Bacteria (superkingdom)	Proteobacteria superphylum	Proteobacteria	Gammaproteobacteria	Xanthomonadales	Xanthomonadaceae	Stenotrophomonas		Stenotrophomonas
SWARM_4702	Bacteria (superkingdom)	Proteobacteria superphylum	Proteobacteria	Alphaproteobacteria	Rhodobacterales	Rhodobacteraceae			Rhodobacteraceae
SWARM_2693	Bacteria (superkingdom)	Terrabacteria	Firmicutes	Clostridia	Peptostreptococcales-Tissierellales	Peptostreptococcaceae			Peptostreptococcaceae
SWARM_2691	Bacteria (superkingdom)	FCB group	Bacteroidota	Rhodothermia	Balneolales	Balneolaceae	Balneola		Balneola
SWARM_969	Bacteria (superkingdom)	Proteobacteria superphylum	Bdellovibrionota	Bdellovibrionia	Bacteriovoracales	Bacteriovoracaceae			Bacteriovoracaceae
SWARM_2508	Bacteria (superkingdom)	Proteobacteria superphylum	Bdellovibrionota	Oligoflexia	053A03-B-DI-P58				053A03-B-DI-P58
SWARM_2506	Bacteria (superkingdom)	Proteobacteria superphylum	Proteobacteria	Alphaproteobacteria	Caulobacterales	Hyphomonadaceae			Hyphomonadaceae
SWARM_962	Archaea (superkingdom)	TACK	Thaumarchaeota	Nitrososphaeria	Nitrosopumilales	Nitrosopumilaceae			Nitrosopumilaceae
SWARM_961	Bacteria (superkingdom)	Proteobacteria superphylum	Bdellovibrionota	Bdellovibrionia	Bdellovibrionales	Bdellovibrionaceae	OM27 clade		OM27 clade
SWARM_2505	Bacteria (superkingdom)	FCB group	Bacteroidota	Bacteroidia	Flavobacteriales	Flavobacteriaceae	NS4 marine group		NS4 marine group
SWARM_2502	Bacteria (superkingdom)	Proteobacteria superphylum	Desulfobacterota	Desulfuromonadia	PB19				PB19
SWARM_966	Bacteria (superkingdom)	FCB group	Marinimicrobia (SAR406 clade)						Marinimicrobia (SAR406 clade)
SWARM_4769	Bacteria (superkingdom)	Proteobacteria superphylum	Proteobacteria	Gammaproteobacteria	Coxiellales				Coxiellales
SWARM_1318	Bacteria (superkingdom)	Proteobacteria superphylum							Proteobacteria superphylum
SWARM_4763	Bacteria (superkingdom)	Proteobacteria superphylum	Proteobacteria	Gammaproteobacteria	Enterobacterales	Alteromonadaceae	Aestuariibacter		Aestuariibacter
SWARM_1316	Bacteria (superkingdom)	Terrabacteria	Actinobacteriota	Acidimicrobiia	Microtrichales	Microtrichaceae	Sva0996 marine group		Sva0996 marine group
SWARM_1314	Bacteria (superkingdom)	Proteobacteria superphylum	Proteobacteria	Alphaproteobacteria	Pelagibacterales				Pelagibacterales
SWARM_1315	Archaea (superkingdom)	Euryarchaea sensu lato superphylum	Thermoplasmatota	Thermoplasmata	Marine Group II				Marine Group II
SWARM_2324	Bacteria (superkingdom)	Proteobacteria superphylum	Proteobacteria	Alphaproteobacteria	Rickettsiales	S25-593			S25-593
SWARM_2328	Bacteria (superkingdom)	Proteobacteria superphylum	Proteobacteria	Alphaproteobacteria	Rickettsiales	S25-593			S25-593
SWARM_6691	Bacteria (superkingdom)	Proteobacteria superphylum	Bdellovibrionota	Bdellovibrionia	Bdellovibrionales	Bdellovibrionaceae	OM27 clade		OM27 clade
SWARM_518	Bacteria (superkingdom)	FCB group	Bacteroidota	Bacteroidia	Chitinophagales	Saprospiraceae			Saprospiraceae
SWARM_6699	Bacteria (superkingdom)	Proteobacteria superphylum	Proteobacteria	Alphaproteobacteria	Rhodobacterales	Rhodobacteraceae			Rhodobacteraceae
SWARM_7582	Bacteria (superkingdom)	FCB group	Marinimicrobia (SAR406 clade)						Marinimicrobia (SAR406 clade)
SWARM_1008	Bacteria (superkingdom)	Proteobacteria superphylum	Proteobacteria	Alphaproteobacteria	Thalassobaculales				Thalassobaculales
SWARM_702	Bacteria (superkingdom)	Proteobacteria superphylum	Proteobacteria	Alphaproteobacteria	Pelagibacterales	Clade IV			Clade IV
SWARM_700	Bacteria (superkingdom)	Proteobacteria superphylum	Proteobacteria	Gammaproteobacteria	Pseudomonadales	Marinobacteraceae	Marinobacter		Marinobacter
SWARM_2030	Bacteria (superkingdom)	FCB group	Bacteroidota	Bacteroidia	Flavobacteriales	NS9 marine group			NS9 marine group
SWARM_7637	Bacteria (superkingdom)	Proteobacteria superphylum	SAR324 clade(Marine group B)						SAR324 clade(Marine group B)
SWARM_6032	Bacteria (superkingdom)	Proteobacteria superphylum	Proteobacteria	Alphaproteobacteria	Rhodospirillales	AEGEAN-169 marine group			AEGEAN-169 marine group
SWARM_7633	Bacteria (superkingdom)	Terrabacteria	Actinobacteriota	Actinobacteria					Actinobacteria
SWARM_633	Bacteria (superkingdom)	Terrabacteria	Chloroflexi	Dehalococcoidia	SAR202 clade				SAR202 clade
SWARM_636	Bacteria (superkingdom)	PVC group (Planctobacteria)	Verrucomicrobiota	Kiritimatiellae	Kiritimatiellales	Kiritimatiellaceae	R76-B128		R76-B128
SWARM_634	Bacteria (superkingdom)	FCB group	Bacteroidota	Bacteroidia	Flavobacteriales	Flavobacteriaceae	Winogradskyella		Winogradskyella
SWARM_638	Archaea (superkingdom)	TACK	Thaumarchaeota	Nitrososphaeria	Nitrosopumilales	Nitrosopumilaceae			Nitrosopumilaceae
SWARM_149	Bacteria (superkingdom)	Proteobacteria superphylum	Proteobacteria	Alphaproteobacteria	Pelagibacterales				Pelagibacterales
SWARM_148	Bacteria (superkingdom)	FCB group	Marinimicrobia (SAR406 clade)						Marinimicrobia (SAR406 clade)
SWARM_413	Bacteria (superkingdom)	PVC group (Planctobacteria)	Planctomycetota	Planctomycetes	Pirellulales	Pirellulaceae			Pirellulaceae
SWARM_411	Bacteria (superkingdom)	Proteobacteria superphylum	Proteobacteria	Gammaproteobacteria	Burkholderiales	Methylophilaceae	OM43 clade		OM43 clade
SWARM_140	Bacteria (superkingdom)	Terrabacteria	Cyanobacteria	Cyanobacteriia	Synechococcales	Cyanobiaceae			Cyanobiaceae
SWARM_415	Bacteria (superkingdom)	PVC group (Planctobacteria)	Verrucomicrobiota	Lentisphaeria	Lentisphaerales	Lentisphaeraceae	Lentisphaera		Lentisphaera
SWARM_388	Bacteria (superkingdom)	FCB group	Marinimicrobia (SAR406 clade)						Marinimicrobia (SAR406 clade)
SWARM_383	Bacteria (superkingdom)	Proteobacteria superphylum	Proteobacteria	Alphaproteobacteria	Rhodobacterales	Rhodobacteraceae	Loktanella		Loktanella
SWARM_381	Bacteria (superkingdom)	Proteobacteria superphylum	Proteobacteria	Gammaproteobacteria	Pseudomonadales	SAR86 clade			SAR86 clade
SWARM_380	Archaea (superkingdom)	Euryarchaea sensu lato superphylum	Thermoplasmatota	Thermoplasmata	Marine Group III				Marine Group III
SWARM_386	Bacteria (superkingdom)	Proteobacteria superphylum	Proteobacteria	Alphaproteobacteria	Rhodobacterales	Rhodobacteraceae			Rhodobacteraceae
SWARM_3103	Bacteria (superkingdom)	Proteobacteria superphylum	Bdellovibrionota	Bdellovibrionia	Bdellovibrionales	Bdellovibrionaceae	OM27 clade		OM27 clade
SWARM_959	Bacteria (superkingdom)	Proteobacteria superphylum	Proteobacteria	Alphaproteobacteria	Rhodospirillales	AEGEAN-169 marine group			AEGEAN-169 marine group
SWARM_171	Archaea (superkingdom)	Euryarchaea sensu lato superphylum	Thermoplasmatota	Thermoplasmata	Marine Group II				Marine Group II
SWARM_863	Bacteria (superkingdom)	FCB group	Bacteroidota	Bacteroidia	Flavobacteriales	Cryomorphaceae	NS10 marine group		NS10 marine group
SWARM_75	Bacteria (superkingdom)	FCB group	Marinimicrobia (SAR406 clade)						Marinimicrobia (SAR406 clade)
SWARM_6997	Bacteria (superkingdom)	FCB group	Bacteroidota	Bacteroidia	Flavobacteriales	Crocinitomicaceae	Fluviicola		Fluviicola
SWARM_4581	Bacteria (superkingdom)	Proteobacteria superphylum	Proteobacteria	Alphaproteobacteria	Pelagibacterales	Clade IV			Clade IV
SWARM_3575	Bacteria (superkingdom)	PVC group (Planctobacteria)	Verrucomicrobiota	Verrucomicrobiae	Arctic97B-4 marine group				Arctic97B-4 marine group
SWARM_566	Bacteria (superkingdom)	Proteobacteria superphylum	Proteobacteria	Gammaproteobacteria	Pseudomonadales	Porticoccaceae	SAR92 clade		SAR92 clade
SWARM_565	Bacteria (superkingdom)	FCB group	Bacteroidota	Bacteroidia	Flavobacteriales	Flavobacteriaceae			Flavobacteriaceae
SWARM_561	Bacteria (superkingdom)	Proteobacteria superphylum	Proteobacteria	Alphaproteobacteria	Thalassobaculales	Nisaeaceae	OM75 clade		OM75 clade
SWARM_560	Bacteria (superkingdom)	FCB group	Marinimicrobia (SAR406 clade)						Marinimicrobia (SAR406 clade)
SWARM_3032	Bacteria (superkingdom)	PVC group (Planctobacteria)	Planctomycetota	OM190					OM190
SWARM_3743	Bacteria (superkingdom)	Proteobacteria superphylum	Bdellovibrionota	Oligoflexia	Oligoflexales	Oligoflexaceae			Oligoflexaceae
SWARM_3038	Bacteria (superkingdom)	Proteobacteria superphylum	Proteobacteria	Alphaproteobacteria	Pelagibacterales				Pelagibacterales
SWARM_2126	Bacteria (superkingdom)	Proteobacteria superphylum	Proteobacteria	Alphaproteobacteria	Rickettsiales	S25-593			S25-593
SWARM_1395	Bacteria (superkingdom)	Proteobacteria superphylum	Desulfobacterota						Desulfobacterota
SWARM_4421	Bacteria (superkingdom)	FCB group	Marinimicrobia (SAR406 clade)						Marinimicrobia (SAR406 clade)
SWARM_314	Archaea (superkingdom)	Euryarchaea sensu lato superphylum	Thermoplasmatota	Thermoplasmata	Marine Group II				Marine Group II
SWARM_239	Bacteria (superkingdom)	FCB group	Bacteroidota	Bacteroidia	Flavobacteriales	NS7 marine group			NS7 marine group
SWARM_2154	Bacteria (superkingdom)	Proteobacteria superphylum	Proteobacteria	Alphaproteobacteria	Pelagibacterales				Pelagibacterales
SWARM_5619	Bacteria (superkingdom)	Proteobacteria superphylum	Proteobacteria	Gammaproteobacteria	Enterobacterales	Pseudoalteromonadaceae	Pseudoalteromonas		Pseudoalteromonas
SWARM_4425	Bacteria (superkingdom)	FCB group	Bacteroidota	Bacteroidia	Flavobacteriales	Crocinitomicaceae			Crocinitomicaceae
SWARM_9883	Bacteria (superkingdom)	Margulisbacteria superphylum	Margulisbacteria						Margulisbacteria
SWARM_646	Bacteria (superkingdom)	Proteobacteria superphylum	Proteobacteria	Alphaproteobacteria	Sphingomonadales	Sphingomonadaceae	Croceicoccus		Croceicoccus
SWARM_5969	Bacteria (superkingdom)	Proteobacteria superphylum	Proteobacteria	Gammaproteobacteria	Enterobacterales	Pseudoalteromonadaceae	Algicola		Algicola
SWARM_3639									root
SWARM_7336	Bacteria (superkingdom)	Proteobacteria superphylum	Proteobacteria	Alphaproteobacteria	Rickettsiales	S25-593			S25-593
SWARM_2153	Bacteria (superkingdom)	FCB group	Marinimicrobia (SAR406 clade)						Marinimicrobia (SAR406 clade)
SWARM_3633	Bacteria (superkingdom)	Proteobacteria superphylum	Proteobacteria	Alphaproteobacteria	Rhodospirillales	AEGEAN-169 marine group			AEGEAN-169 marine group
SWARM_8326	Bacteria (superkingdom)	Proteobacteria superphylum	Proteobacteria	Alphaproteobacteria	Caedibacterales	Caedibacteraceae	Candidatus Nucleicultrix		Candidatus Nucleicultrix
SWARM_3635	Bacteria (superkingdom)	Proteobacteria superphylum	Proteobacteria	Gammaproteobacteria					Gammaproteobacteria
SWARM_3325	Bacteria (superkingdom)	Proteobacteria superphylum	Proteobacteria	Gammaproteobacteria	Enterobacterales	Alteromonadaceae	Alteromonas		Alteromonas
SWARM_3320	Bacteria (superkingdom)	Proteobacteria superphylum	Proteobacteria	Alphaproteobacteria	Rickettsiales	S25-593			S25-593
SWARM_3322	Bacteria (superkingdom)	Proteobacteria superphylum	Proteobacteria	Alphaproteobacteria					Alphaproteobacteria
SWARM_3328	Bacteria (superkingdom)	Proteobacteria superphylum	Proteobacteria	Gammaproteobacteria	Burkholderiales	Methylophilaceae	OM43 clade		OM43 clade
SWARM_3813	Bacteria (superkingdom)	Proteobacteria superphylum	Proteobacteria	Gammaproteobacteria					Gammaproteobacteria
SWARM_3811	Bacteria (superkingdom)	Proteobacteria superphylum	Proteobacteria	Alphaproteobacteria	Sphingomonadales	Sphingomonadaceae	Altererythrobacter		Altererythrobacter
SWARM_4344	Bacteria (superkingdom)	Proteobacteria superphylum	Bdellovibrionota	Bdellovibrionia	Bdellovibrionales	Bdellovibrionaceae	OM27 clade		OM27 clade
SWARM_1265	Bacteria (superkingdom)	PVC group (Planctobacteria)	Planctomycetota	Phycisphaerae	Phycisphaerales	Phycisphaeraceae	CL500-3		CL500-3
SWARM_1674	Bacteria (superkingdom)	FCB group	Bacteroidota	Bacteroidia	Flavobacteriales	Flavobacteriaceae	NS5 marine group		NS5 marine group
SWARM_1670	Bacteria (superkingdom)	PVC group (Planctobacteria)	Verrucomicrobiota	Verrucomicrobiae	Opitutales	Puniceicoccaceae	Coraliomargarita		Coraliomargarita
SWARM_1673	Bacteria (superkingdom)	FCB group	Bacteroidota	Bacteroidia	Flavobacteriales	NS9 marine group			NS9 marine group
SWARM_1138	Bacteria (superkingdom)	Proteobacteria superphylum	Proteobacteria	Alphaproteobacteria	Rhodobacterales	Rhodobacteraceae			Rhodobacteraceae
SWARM_3250	Bacteria (superkingdom)	Proteobacteria superphylum	Desulfobacterota	Desulfuromonadia	PB19				PB19
SWARM_3921	Bacteria (superkingdom)	FCB group	Bacteroidota	Bacteroidia	Flavobacteriales	NS9 marine group			NS9 marine group
SWARM_1088	Bacteria (superkingdom)	Proteobacteria superphylum	Proteobacteria	Alphaproteobacteria	Pelagibacterales	Clade II			Clade II
SWARM_4606	Bacteria (superkingdom)	FCB group	Bacteroidota	Bacteroidia	Cytophagales	Cyclobacteriaceae	Marinoscillum		Marinoscillum
SWARM_1076	Bacteria (superkingdom)	PVC group (Planctobacteria)	Planctomycetota	OM190					OM190
SWARM_1075	Bacteria (superkingdom)	Proteobacteria superphylum	Proteobacteria	Alphaproteobacteria	Rickettsiales	S25-593			S25-593
SWARM_1074	Bacteria (superkingdom)	Proteobacteria superphylum	Desulfobacterota	Desulfuromonadia	PB19				PB19
SWARM_1073	Bacteria (superkingdom)	Proteobacteria superphylum	Proteobacteria	Alphaproteobacteria	Rickettsiales	S25-593			S25-593
SWARM_1071	Bacteria (superkingdom)	PVC group (Planctobacteria)	Planctomycetota	BD7-11					BD7-11
SWARM_1070	Bacteria (superkingdom)	Proteobacteria superphylum	Proteobacteria	Alphaproteobacteria	Pelagibacterales	Clade II			Clade II
SWARM_4355	Bacteria (superkingdom)	Proteobacteria superphylum	Bdellovibrionota	Bdellovibrionia	Bdellovibrionales	Bdellovibrionaceae	OM27 clade		OM27 clade
SWARM_10734	Bacteria (superkingdom)	Proteobacteria superphylum	Proteobacteria	Alphaproteobacteria	Rhodobacterales	Rhodobacteraceae			Rhodobacteraceae
SWARM_1277	Bacteria (superkingdom)	Proteobacteria superphylum	Desulfobacterota	Desulfuromonadia	PB19				PB19
SWARM_5087	Bacteria (superkingdom)	Proteobacteria superphylum	Myxococcota	Polyangia	Blfdi19				Blfdi19
SWARM_5083	Bacteria (superkingdom)	Proteobacteria superphylum	Proteobacteria	Alphaproteobacteria	Rhodospirillales	Terasakiellaceae			Terasakiellaceae
SWARM_143	Bacteria (superkingdom)	Proteobacteria superphylum	Bdellovibrionota	Oligoflexia	Oligoflexales	Oligoflexaceae			Oligoflexaceae
SWARM_10513	Bacteria (superkingdom)	Proteobacteria superphylum	Proteobacteria	Gammaproteobacteria	Piscirickettsiales	Piscirickettsiaceae	Candidatus Endoecteinascidia		Candidatus Endoecteinascidia
SWARM_1094	Bacteria (superkingdom)	Proteobacteria superphylum	Proteobacteria	Alphaproteobacteria	Puniceispirillales	SAR116 clade			SAR116 clade
SWARM_15036	Bacteria (superkingdom)	Proteobacteria superphylum	Proteobacteria						Proteobacteria
SWARM_888	Bacteria (superkingdom)	Proteobacteria superphylum	Proteobacteria	Alphaproteobacteria	Rhodobacterales	Rhodobacteraceae			Rhodobacteraceae
SWARM_889	Bacteria (superkingdom)	Proteobacteria superphylum	Proteobacteria	Gammaproteobacteria	Enterobacterales	Vibrionaceae			Vibrionaceae
SWARM_3319	Bacteria (superkingdom)	Proteobacteria superphylum	Proteobacteria	Alphaproteobacteria	Caulobacterales	Hyphomonadaceae	Hyphomonas		Hyphomonas
SWARM_881	Bacteria (superkingdom)	PVC group (Planctobacteria)	Verrucomicrobiota	Verrucomicrobiae	Opitutales	Puniceicoccaceae	MB11C04 marine group		MB11C04 marine group
SWARM_882	Bacteria (superkingdom)	FCB group	Bacteroidota	Bacteroidia	Flavobacteriales	Flavobacteriaceae	Gramella		Gramella
SWARM_4682	Bacteria (superkingdom)	Acidobacteria superphylum	Acidobacteriota	Thermoanaerobaculia	Thermoanaerobaculales	Thermoanaerobaculaceae	Subgroup 10		Subgroup 10
SWARM_4170	Bacteria (superkingdom)	Proteobacteria superphylum	Proteobacteria	Gammaproteobacteria	Pseudomonadales	KI89A clade			KI89A clade
SWARM_1412	Bacteria (superkingdom)	Proteobacteria superphylum	Desulfobacterota	Desulfuromonadia	PB19				PB19
SWARM_1419	Bacteria (superkingdom)	FCB group	Bacteroidota	Bacteroidia	Flavobacteriales	Cryomorphaceae			Cryomorphaceae
SWARM_1891	Bacteria (superkingdom)	Proteobacteria superphylum	Proteobacteria	Gammaproteobacteria	Coxiellales	Coxiellaceae	Coxiella		Coxiella
SWARM_1890	Bacteria (superkingdom)	Proteobacteria superphylum	Proteobacteria	Alphaproteobacteria	Rhodospirillales	AEGEAN-169 marine group			AEGEAN-169 marine group
SWARM_5799	Bacteria (superkingdom)	Proteobacteria superphylum	Proteobacteria	Gammaproteobacteria	Pseudomonadales	Porticoccaceae	Porticoccus		Porticoccus
SWARM_1897	Archaea (superkingdom)	TACK	Thaumarchaeota	Nitrososphaeria	Nitrosopumilales	Nitrosopumilaceae	Candidatus Nitrosopelagicus		Candidatus Nitrosopelagicus
SWARM_5793	Bacteria (superkingdom)	Margulisbacteria superphylum	Margulisbacteria						Margulisbacteria
SWARM_6193	Bacteria (superkingdom)	FCB group	Bacteroidota	Bacteroidia					Bacteroidia
SWARM_2514	Bacteria (superkingdom)	FCB group	Bacteroidota	Bacteroidia	Flavobacteriales	Crocinitomicaceae	Fluviicola		Fluviicola
SWARM_2516	Bacteria (superkingdom)	Proteobacteria superphylum	Proteobacteria	Gammaproteobacteria	Burkholderiales	Nitrosomonadaceae			Nitrosomonadaceae
SWARM_1309	Bacteria (superkingdom)	Proteobacteria superphylum	Proteobacteria	Alphaproteobacteria	Pelagibacterales				Pelagibacterales
SWARM_5313	Bacteria (superkingdom)	Proteobacteria superphylum	Proteobacteria	Alphaproteobacteria	Rhodospirillales	AEGEAN-169 marine group			AEGEAN-169 marine group
SWARM_5310	Bacteria (superkingdom)	Proteobacteria superphylum	Proteobacteria	Alphaproteobacteria	Rickettsiales	Rickettsiaceae			Rickettsiaceae
SWARM_1300	Bacteria (superkingdom)	PVC group (Planctobacteria)	Planctomycetota	Phycisphaerae	Phycisphaerales	Phycisphaeraceae	CL500-3		CL500-3
SWARM_1303	Bacteria (superkingdom)	Proteobacteria superphylum	Proteobacteria	Alphaproteobacteria	Defluviicoccales				Defluviicoccales
SWARM_1302	Bacteria (superkingdom)	Proteobacteria superphylum	Proteobacteria	Alphaproteobacteria	Pelagibacterales	Clade III			Clade III
SWARM_1307	Bacteria (superkingdom)	Proteobacteria superphylum	Proteobacteria	Gammaproteobacteria	Tenderiales	Tenderiaceae	Candidatus Tenderia		Candidatus Tenderia
SWARM_4826	Bacteria (superkingdom)	Proteobacteria superphylum	Proteobacteria	Gammaproteobacteria	Coxiellales	Coxiellaceae			Coxiellaceae
SWARM_2337	Bacteria (superkingdom)	Margulisbacteria superphylum	Margulisbacteria						Margulisbacteria
SWARM_5425	Bacteria (superkingdom)	PVC group (Planctobacteria)	Planctomycetota	028H05-P-BN-P5					028H05-P-BN-P5
SWARM_4828	Bacteria (superkingdom)	Proteobacteria superphylum	Proteobacteria	Gammaproteobacteria					Gammaproteobacteria
SWARM_6685	Bacteria (superkingdom)	Proteobacteria superphylum	Proteobacteria	Alphaproteobacteria					Alphaproteobacteria
SWARM_6688	Bacteria (superkingdom)	Proteobacteria superphylum	Proteobacteria	Gammaproteobacteria	Pseudomonadales	Moraxellaceae	Psychrobacter		Psychrobacter
SWARM_1731	Bacteria (superkingdom)	Proteobacteria superphylum	Proteobacteria	Gammaproteobacteria	Pseudomonadales	Moraxellaceae	Psychrobacter		Psychrobacter
SWARM_2304	Bacteria (superkingdom)	Proteobacteria superphylum	Proteobacteria	Alphaproteobacteria	Rhodospirillales	AEGEAN-169 marine group			AEGEAN-169 marine group
SWARM_983	Bacteria (superkingdom)	FCB group	Bacteroidota	Bacteroidia	Cytophagales	Cyclobacteriaceae			Cyclobacteriaceae
SWARM_2200	Bacteria (superkingdom)	Proteobacteria superphylum	Bdellovibrionota	Oligoflexia	Oligoflexales	Oligoflexaceae			Oligoflexaceae
SWARM_2203	Bacteria (superkingdom)	PVC group (Planctobacteria)	Verrucomicrobiota	Lentisphaeria	Lentisphaerales	Lentisphaeraceae			Lentisphaeraceae
SWARM_5222	Bacteria (superkingdom)	FCB group	Bacteroidota	Bacteroidia	Flavobacteriales	Cryomorphaceae			Cryomorphaceae
SWARM_5552	Bacteria (superkingdom)	Proteobacteria superphylum	Proteobacteria	Gammaproteobacteria	Coxiellales				Coxiellales
SWARM_5554	Bacteria (superkingdom)	FCB group	Bacteroidota	Bacteroidia	Chitinophagales	Saprospiraceae			Saprospiraceae
SWARM_5555	Bacteria (superkingdom)	Proteobacteria superphylum	Proteobacteria	Gammaproteobacteria					Gammaproteobacteria
SWARM_2028	Bacteria (superkingdom)	Terrabacteria	Firmicutes	Bacilli	Bacillales	Bacillaceae	Bacillus		Bacillus
SWARM_4919	Bacteria (superkingdom)	Proteobacteria superphylum	Proteobacteria	Alphaproteobacteria	Rickettsiales	Fokiniaceae	MD3-55		MD3-55
SWARM_8064	Bacteria (superkingdom)	Terrabacteria	Firmicutes	Clostridia	Lachnospirales				Lachnospirales
SWARM_2021	Bacteria (superkingdom)	Proteobacteria superphylum	Desulfobacterota	Desulfuromonadia	PB19				PB19
SWARM_2020	Bacteria (superkingdom)	Proteobacteria superphylum	Proteobacteria	Alphaproteobacteria	Rhodobacterales	Rhodobacteraceae			Rhodobacteraceae
SWARM_4910	Bacteria (superkingdom)	PVC group (Planctobacteria)	Planctomycetota	Planctomycetes	Pirellulales	Pirellulaceae	Blastopirellula		Blastopirellula
SWARM_4914	Bacteria (superkingdom)	Proteobacteria superphylum	Proteobacteria	Gammaproteobacteria	Pseudomonadales	OM182 clade			OM182 clade
SWARM_4694	Bacteria (superkingdom)	Proteobacteria superphylum	Proteobacteria	Alphaproteobacteria					Alphaproteobacteria
SWARM_165	Bacteria (superkingdom)	FCB group	Bacteroidota	Bacteroidia	Flavobacteriales	Flavobacteriaceae	NS5 marine group		NS5 marine group
SWARM_874	Archaea (superkingdom)	Euryarchaea sensu lato superphylum	Thermoplasmatota	Thermoplasmata	Marine Group II				Marine Group II
SWARM_430	Bacteria (superkingdom)	PVC group (Planctobacteria)	Verrucomicrobiota	Verrucomicrobiae	Verrucomicrobiales	Rubritaleaceae	Roseibacillus		Roseibacillus
SWARM_625	Bacteria (superkingdom)	Proteobacteria superphylum	Proteobacteria	Alphaproteobacteria	Rhodospirillales				Rhodospirillales
SWARM_626	Bacteria (superkingdom)	FCB group	Marinimicrobia (SAR406 clade)						Marinimicrobia (SAR406 clade)
SWARM_4697	Bacteria (superkingdom)	Terrabacteria	Actinobacteriota	Acidimicrobiia	Microtrichales	Ilumatobacteraceae			Ilumatobacteraceae
SWARM_623	Bacteria (superkingdom)	Proteobacteria superphylum	Proteobacteria	Alphaproteobacteria	Rhodobacterales	Rhodobacteraceae			Rhodobacteraceae
SWARM_628	Bacteria (superkingdom)	Proteobacteria superphylum	Proteobacteria	Alphaproteobacteria	Pelagibacterales	Clade III			Clade III
SWARM_629	Bacteria (superkingdom)	Proteobacteria superphylum	Proteobacteria	Alphaproteobacteria	Pelagibacterales	Clade IV			Clade IV
SWARM_4519	Bacteria (superkingdom)	Proteobacteria superphylum	Proteobacteria	Alphaproteobacteria	Rhodobacterales	Rhodobacteraceae	Donghicola	Donghicola tyrosinivorans	Donghicola tyrosinivorans
SWARM_158	Bacteria (superkingdom)	Proteobacteria superphylum	Proteobacteria	Alphaproteobacteria	Puniceispirillales	SAR116 clade			SAR116 clade
SWARM_159	Bacteria (superkingdom)	Terrabacteria	Chloroflexi	Dehalococcoidia	SAR202 clade				SAR202 clade
SWARM_157	Bacteria (superkingdom)	FCB group	Bacteroidota	Bacteroidia	Cytophagales	Cyclobacteriaceae	Marinoscillum		Marinoscillum
SWARM_154	Archaea (superkingdom)	Euryarchaea sensu lato superphylum	Thermoplasmatota	Thermoplasmata	Marine Group II				Marine Group II
SWARM_152	Bacteria (superkingdom)	FCB group	Bacteroidota	Bacteroidia	Cytophagales	Cyclobacteriaceae	Marinoscillum		Marinoscillum
SWARM_402	Bacteria (superkingdom)	Proteobacteria superphylum	Proteobacteria	Alphaproteobacteria	Rickettsiales	S25-593			S25-593
SWARM_3130	Bacteria (superkingdom)	FCB group	Bacteroidota	Bacteroidia	Chitinophagales	Saprospiraceae			Saprospiraceae
SWARM_3428	Bacteria (superkingdom)	Margulisbacteria superphylum	Margulisbacteria						Margulisbacteria
SWARM_397	Bacteria (superkingdom)	Proteobacteria superphylum	Proteobacteria	Gammaproteobacteria	Pseudomonadales	SAR86 clade			SAR86 clade
SWARM_8409	Bacteria (superkingdom)	Margulisbacteria superphylum	Margulisbacteria						Margulisbacteria
SWARM_393	Bacteria (superkingdom)	Terrabacteria	Firmicutes	Bacilli	Bacillales	Bacillaceae	Bacillus		Bacillus
SWARM_7152	Bacteria (superkingdom)	Proteobacteria superphylum	Myxococcota	Polyangia	Nannocystales	Nannocystaceae			Nannocystaceae
SWARM_360	Bacteria (superkingdom)	PVC group (Planctobacteria)	Planctomycetota	OM190					OM190
SWARM_11907	Bacteria (superkingdom)	Proteobacteria superphylum	Proteobacteria	Alphaproteobacteria	Rickettsiales				Rickettsiales
SWARM_712	Bacteria (superkingdom)	FCB group	Bacteroidota	Bacteroidia	Cytophagales	Cyclobacteriaceae			Cyclobacteriaceae
SWARM_4046	Bacteria (superkingdom)	FCB group	Marinimicrobia (SAR406 clade)						Marinimicrobia (SAR406 clade)
SWARM_714	Bacteria (superkingdom)	Proteobacteria superphylum	Proteobacteria	Gammaproteobacteria	Pseudomonadales	Oceanospirillales	Litoricolaceae	Litoricola	Litoricola
SWARM_715	Archaea (superkingdom)	Euryarchaea sensu lato superphylum	Thermoplasmatota	Thermoplasmata	Marine Group II				Marine Group II
SWARM_717	Bacteria (superkingdom)	FCB group	Marinimicrobia (SAR406 clade)						Marinimicrobia (SAR406 clade)
SWARM_570	Bacteria (superkingdom)	Proteobacteria superphylum	Proteobacteria	Alphaproteobacteria	Puniceispirillales	SAR116 clade			SAR116 clade
SWARM_571	Bacteria (superkingdom)	PVC group (Planctobacteria)	Verrucomicrobiota	Verrucomicrobiae	Opitutales	Puniceicoccaceae	MB11C04 marine group		MB11C04 marine group
SWARM_572	Bacteria (superkingdom)	Proteobacteria superphylum	Proteobacteria	Gammaproteobacteria	UBA10353 marine group				UBA10353 marine group
SWARM_575	Bacteria (superkingdom)	Proteobacteria superphylum	Proteobacteria	Gammaproteobacteria	Salinisphaerales	Salinisphaeraceae	Salinisphaera	Salinisphaera dokdonensis CL-ES53	Salinisphaera dokdonensis CL-ES53
SWARM_576	Bacteria (superkingdom)	Proteobacteria superphylum	Bdellovibrionota	Bdellovibrionia	Bdellovibrionales	Bdellovibrionaceae	OM27 clade		OM27 clade
SWARM_578	Bacteria (superkingdom)	FCB group	Bacteroidota	Bacteroidia	Flavobacteriales	NS7 marine group			NS7 marine group
SWARM_7036	Bacteria (superkingdom)	Proteobacteria superphylum	Proteobacteria	Alphaproteobacteria					Alphaproteobacteria
SWARM_8241	Bacteria (superkingdom)	FCB group	Bacteroidota	Bacteroidia	Bacteroidales	Prolixibacteraceae			Prolixibacteraceae
SWARM_8089	Bacteria (superkingdom)	Margulisbacteria superphylum	Margulisbacteria						Margulisbacteria
SWARM_526	Bacteria (superkingdom)	FCB group	Marinimicrobia (SAR406 clade)						Marinimicrobia (SAR406 clade)
SWARM_2593	Bacteria (superkingdom)	FCB group	Bacteroidota	Bacteroidia	Flavobacteriales	Flavobacteriaceae	NS5 marine group		NS5 marine group
SWARM_3002	Bacteria (superkingdom)	Proteobacteria superphylum	Bdellovibrionota	Bdellovibrionia	Bdellovibrionales	Bdellovibrionaceae	OM27 clade		OM27 clade
SWARM_6523	Bacteria (superkingdom)	Proteobacteria superphylum	Bdellovibrionota	Bdellovibrionia	Bdellovibrionales	Bdellovibrionaceae	OM27 clade		OM27 clade
SWARM_3008	Bacteria (superkingdom)	Terrabacteria	Firmicutes	Bacilli	Bacillales	Bacillaceae			Bacillaceae
SWARM_312	Bacteria (superkingdom)	Terrabacteria	Actinobacteriota	Actinobacteria	Micrococcales	Microbacteriaceae			Microbacteriaceae
SWARM_17710	Bacteria (superkingdom)	Proteobacteria superphylum	Proteobacteria	Gammaproteobacteria	Burkholderiales	Comamonadaceae			Comamonadaceae
SWARM_6859	Bacteria (superkingdom)	Proteobacteria superphylum	Proteobacteria	Gammaproteobacteria	Coxiellales	Coxiellaceae			Coxiellaceae
SWARM_2219	Bacteria (superkingdom)	Proteobacteria superphylum	Proteobacteria	Alphaproteobacteria	Micavibrionales				Micavibrionales
SWARM_3790	Bacteria (superkingdom)	Proteobacteria superphylum	Proteobacteria	Gammaproteobacteria	Coxiellales	Coxiellaceae	Coxiella		Coxiella
SWARM_3793	Bacteria (superkingdom)	Proteobacteria superphylum	Desulfobacterota	Desulfuromonadia	PB19				PB19
SWARM_9752	Archaea (superkingdom)	DPANN	Nanoarchaeota	Nanoarchaeia	Woesearchaeales				Woesearchaeales
SWARM_3356	Bacteria (superkingdom)	Proteobacteria superphylum	Proteobacteria	Gammaproteobacteria	Burkholderiales	Comamonadaceae			Comamonadaceae
SWARM_3357	Bacteria (superkingdom)	Proteobacteria superphylum	Proteobacteria	Alphaproteobacteria	Caulobacterales	Caulobacteraceae	Brevundimonas		Brevundimonas
SWARM_3644	Bacteria (superkingdom)	Proteobacteria superphylum	Proteobacteria	Alphaproteobacteria	Caulobacterales	Hyphomonadaceae	Oceanicaulis		Oceanicaulis
SWARM_10872	Bacteria (superkingdom)	Proteobacteria superphylum	Proteobacteria	Gammaproteobacteria	Coxiellales	Coxiellaceae	Coxiella		Coxiella
SWARM_3640	Bacteria (superkingdom)	FCB group	Bacteroidota	Bacteroidia	Flavobacteriales	Flavobacteriaceae	Gramella	Gramella flava JLT2011	Gramella flava JLT2011
SWARM_2895	Bacteria (superkingdom)	Halanaerobiaeota superphylum	Halanaerobiaeota	Halanaerobiia	Halanaerobiales	Halanaerobiaceae	Halanaerobium		Halanaerobium
SWARM_3489	Bacteria (superkingdom)	Proteobacteria superphylum	Myxococcota	Polyangia	Nannocystales	Nannocystaceae			Nannocystaceae
SWARM_3480	Bacteria (superkingdom)	Proteobacteria superphylum	Bdellovibrionota	Bdellovibrionia	Bdellovibrionales				Bdellovibrionales
SWARM_3481	Bacteria (superkingdom)	Proteobacteria superphylum	Proteobacteria	Alphaproteobacteria	Rhodospirillales	AEGEAN-169 marine group			AEGEAN-169 marine group
SWARM_3484	Archaea (superkingdom)	DPANN	Nanoarchaeota	Nanoarchaeia	Woesearchaeales				Woesearchaeales
SWARM_3486	Bacteria (superkingdom)	PVC group (Planctobacteria)	Verrucomicrobiota	Verrucomicrobiae	Opitutales	Puniceicoccaceae	Cerasicoccus		Cerasicoccus
SWARM_3487	Bacteria (superkingdom)	PVC group (Planctobacteria)	Planctomycetota	Pla3 lineage					Pla3 lineage
SWARM_3865	Bacteria (superkingdom)	Proteobacteria superphylum	Bdellovibrionota	Oligoflexia	Oligoflexales				Oligoflexales
SWARM_3863	Bacteria (superkingdom)	Proteobacteria superphylum	Myxococcota	Myxococcia	Myxococcales	Myxococcaceae	P3OB-42		P3OB-42
SWARM_3861	Bacteria (superkingdom)	Proteobacteria superphylum							Proteobacteria superphylum
SWARM_2699	Bacteria (superkingdom)	FCB group	Bacteroidota	Bacteroidia	Chitinophagales	Saprospiraceae			Saprospiraceae
SWARM_1641	Bacteria (superkingdom)	FCB group	Bacteroidota	Bacteroidia	Flavobacteriales	NS9 marine group			NS9 marine group
SWARM_1642	Bacteria (superkingdom)	FCB group	Bacteroidota	Bacteroidia	Flavobacteriales	NS9 marine group			NS9 marine group
SWARM_1644	Bacteria (superkingdom)	Proteobacteria superphylum	Proteobacteria	Gammaproteobacteria	Ectothiorhodospirales	Ectothiorhodospiraceae			Ectothiorhodospiraceae
SWARM_1621	Bacteria (superkingdom)	Proteobacteria superphylum	Proteobacteria	Alphaproteobacteria	Rickettsiales	S25-593			S25-593
SWARM_9110	Bacteria (superkingdom)	FCB group	Bacteroidota	Bacteroidia	Sphingobacteriales	Sphingobacteriaceae	Sphingobacterium		Sphingobacterium
SWARM_3268	Bacteria (superkingdom)	Proteobacteria superphylum	Proteobacteria	Gammaproteobacteria	Enterobacterales	Colwelliaceae	Thalassotalea	Thalassotalea coralli	Thalassotalea coralli
SWARM_4145	Bacteria (superkingdom)	Proteobacteria superphylum	Proteobacteria	Alphaproteobacteria	Rhodospirillales	AEGEAN-169 marine group			AEGEAN-169 marine group
SWARM_2262	Bacteria (superkingdom)	PVC group (Planctobacteria)	Planctomycetota	Phycisphaerae	Phycisphaerales	Phycisphaeraceae	Urania-1B-19 marine sediment group		Urania-1B-19 marine sediment group
SWARM_2916	Bacteria (superkingdom)	Terrabacteria	Firmicutes	Bacilli	Lactobacillales	Streptococcaceae	Streptococcus		Streptococcus
SWARM_489	Archaea (superkingdom)	DPANN	Nanoarchaeota	Nanoarchaeia	Woesearchaeales				Woesearchaeales
SWARM_1797	Bacteria (superkingdom)	Proteobacteria superphylum	Bdellovibrionota	Bdellovibrionia	Bdellovibrionales	Bdellovibrionaceae	OM27 clade		OM27 clade
SWARM_4367	Bacteria (superkingdom)	FCB group	Marinimicrobia (SAR406 clade)						Marinimicrobia (SAR406 clade)
SWARM_1240	Bacteria (superkingdom)	PVC group (Planctobacteria)	Planctomycetota	OM190					OM190
SWARM_4369	Bacteria (superkingdom)	PVC group (Planctobacteria)	Verrucomicrobiota	Verrucomicrobiae	Opitutales	Puniceicoccaceae	MB11C04 marine group		MB11C04 marine group
SWARM_1798	Bacteria (superkingdom)	Margulisbacteria superphylum	Margulisbacteria						Margulisbacteria
SWARM_4540	Bacteria (superkingdom)	Proteobacteria superphylum	Bdellovibrionota	Bdellovibrionia	Bacteriovoracales	Bacteriovoracaceae	Halobacteriovorax		Halobacteriovorax
SWARM_10052	Bacteria (superkingdom)	PVC group (Planctobacteria)	Verrucomicrobiota	Verrucomicrobiae	Verrucomicrobiales	Rubritaleaceae	Haloferula		Haloferula
SWARM_2500	Bacteria (superkingdom)	Proteobacteria superphylum	Bdellovibrionota	Bdellovibrionia	Bacteriovoracales	Bacteriovoracaceae			Bacteriovoracaceae
SWARM_4626	Bacteria (superkingdom)	FCB group	Bacteroidota	Bacteroidia	Chitinophagales	Saprospiraceae			Saprospiraceae
SWARM_11050	Bacteria (superkingdom)	Proteobacteria superphylum	Bdellovibrionota	Bdellovibrionia	Bacteriovoracales				Bacteriovoracales
SWARM_1428	Bacteria (superkingdom)	PVC group (Planctobacteria)	Planctomycetota	Phycisphaerae	Phycisphaerales	Phycisphaeraceae	CL500-3		CL500-3
SWARM_5762	Archaea (superkingdom)	Euryarchaea sensu lato superphylum	Thermoplasmatota	Thermoplasmata	Marine Group II				Marine Group II
SWARM_1421	Bacteria (superkingdom)	Proteobacteria superphylum	Bdellovibrionota	Oligoflexia	Oligoflexales				Oligoflexales
SWARM_1422	Bacteria (superkingdom)	PVC group (Planctobacteria)	Planctomycetota	Phycisphaerae	Phycisphaerales	Phycisphaeraceae	CL500-3		CL500-3
SWARM_1424	Bacteria (superkingdom)	Proteobacteria superphylum	Myxococcota	Polyangia	Polyangiales	Sandaracinaceae			Sandaracinaceae
SWARM_4146	Bacteria (superkingdom)	FCB group	Bacteroidota	Bacteroidia	Flavobacteriales	Flavobacteriaceae	Aureisphaera		Aureisphaera
SWARM_1427	Bacteria (superkingdom)	Proteobacteria superphylum	Proteobacteria	Gammaproteobacteria	Burkholderiales	Nitrosomonadaceae	mle1-7		mle1-7
SWARM_5788	Bacteria (superkingdom)	Proteobacteria superphylum	Proteobacteria	Gammaproteobacteria					Gammaproteobacteria
SWARM_1626	Bacteria (superkingdom)	Terrabacteria	Firmicutes	Bacilli	Lactobacillales	Lactobacillaceae	Latilactobacillus		Latilactobacillus
SWARM_2467	Bacteria (superkingdom)	Proteobacteria superphylum	Bdellovibrionota	Bdellovibrionia	Bdellovibrionales	Bdellovibrionaceae	OM27 clade		OM27 clade
SWARM_5781	Bacteria (superkingdom)	FCB group	Bacteroidota	Bacteroidia	Cytophagales	Cyclobacteriaceae	Cyclobacterium		Cyclobacterium
SWARM_5783	Bacteria (superkingdom)	Terrabacteria	Firmicutes	Clostridia	Peptostreptococcales-Tissierellales	Family XI	Anaerococcus		Anaerococcus
SWARM_5785	Bacteria (superkingdom)	Margulisbacteria superphylum	Margulisbacteria						Margulisbacteria
SWARM_5786	Bacteria (superkingdom)	Proteobacteria superphylum	Proteobacteria	Alphaproteobacteria					Alphaproteobacteria
SWARM_981	Bacteria (superkingdom)	FCB group	Marinimicrobia (SAR406 clade)						Marinimicrobia (SAR406 clade)
SWARM_2522	Bacteria (superkingdom)	Proteobacteria superphylum	Desulfobacterota	Desulfuromonadia	PB19				PB19
SWARM_2831	Bacteria (superkingdom)	Proteobacteria superphylum	Proteobacteria	Gammaproteobacteria	Francisellales	Francisellaceae	Francisella		Francisella
SWARM_985	Bacteria (superkingdom)	FCB group	Bacteroidota	Bacteroidia	Flavobacteriales	Flavobacteriaceae	NS2b marine group		NS2b marine group
SWARM_2525	Bacteria (superkingdom)	Proteobacteria superphylum	Proteobacteria	Alphaproteobacteria	Defluviicoccales				Defluviicoccales
SWARM_2834	Bacteria (superkingdom)	Proteobacteria superphylum	Proteobacteria	Gammaproteobacteria	Enterobacterales	Alteromonadaceae			Alteromonadaceae
SWARM_986	Bacteria (superkingdom)	Proteobacteria superphylum	Desulfobacterota	Desulfuromonadia	Desulfuromonadales				Desulfuromonadales
SWARM_989	Bacteria (superkingdom)	Proteobacteria superphylum	Bdellovibrionota	Bdellovibrionia	Bdellovibrionales	Bdellovibrionaceae	OM27 clade		OM27 clade
SWARM_988	Bacteria (superkingdom)	Proteobacteria superphylum	Proteobacteria	Alphaproteobacteria	Pelagibacterales	Clade II			Clade II
SWARM_468	Bacteria (superkingdom)	Proteobacteria superphylum	Proteobacteria	Alphaproteobacteria	Pelagibacterales				Pelagibacterales
SWARM_5304	Bacteria (superkingdom)	Margulisbacteria superphylum	Margulisbacteria						Margulisbacteria
SWARM_1339	Bacteria (superkingdom)	FCB group	Marinimicrobia (SAR406 clade)						Marinimicrobia (SAR406 clade)
SWARM_5303	Bacteria (superkingdom)	Proteobacteria superphylum	Proteobacteria	Gammaproteobacteria	Coxiellales	Coxiellaceae	Coxiella		Coxiella
SWARM_5309	Bacteria (superkingdom)	Proteobacteria superphylum	SAR324 clade(Marine group B)						SAR324 clade(Marine group B)
SWARM_5437	Bacteria (superkingdom)	Proteobacteria superphylum	Proteobacteria	Gammaproteobacteria	Pseudomonadales	Moraxellaceae	Acinetobacter		Acinetobacter
SWARM_1097	Bacteria (superkingdom)	Terrabacteria	Actinobacteriota	Acidimicrobiia	Microtrichales	Microtrichaceae	Sva0996 marine group		Sva0996 marine group
SWARM_1098	Bacteria (superkingdom)	PVC group (Planctobacteria)	Planctomycetota	Phycisphaerae	Phycisphaerales	Phycisphaeraceae	FS140-16B-02 marine group		FS140-16B-02 marine group
SWARM_8076	Bacteria (superkingdom)	Margulisbacteria superphylum	Margulisbacteria						Margulisbacteria
SWARM_21473	Bacteria (superkingdom)	Terrabacteria	Firmicutes	Bacilli	Bacillales	Planococcaceae			Planococcaceae
SWARM_1931	Bacteria (superkingdom)	PVC group (Planctobacteria)	Verrucomicrobiota	Verrucomicrobiae	Verrucomicrobiales	DEV007			DEV007
SWARM_1937	Bacteria (superkingdom)	Proteobacteria superphylum	Proteobacteria	Gammaproteobacteria	Burkholderiales	MWH-UniP1 aquatic group			MWH-UniP1 aquatic group
SWARM_6037	Bacteria (superkingdom)	FCB group	Marinimicrobia (SAR406 clade)						Marinimicrobia (SAR406 clade)
SWARM_6033	Archaea (superkingdom)	Euryarchaea sensu lato superphylum	Thermoplasmatota	Thermoplasmata	Marine Group II				Marine Group II
SWARM_6030	Bacteria (superkingdom)	Margulisbacteria superphylum	Margulisbacteria						Margulisbacteria
SWARM_6031	Bacteria (superkingdom)	Proteobacteria superphylum	Proteobacteria	Gammaproteobacteria	Pseudomonadales	Marinobacteraceae	Marinobacter		Marinobacter
SWARM_1096	Bacteria (superkingdom)	Proteobacteria superphylum	Proteobacteria	Alphaproteobacteria	Pelagibacterales				Pelagibacterales
SWARM_2788	Bacteria (superkingdom)	Proteobacteria superphylum	Proteobacteria	Gammaproteobacteria	Francisellales	Francisellaceae	[Caedibacter] taeniospiralis group		[Caedibacter] taeniospiralis group
SWARM_2789	Bacteria (superkingdom)	Margulisbacteria superphylum	Margulisbacteria						Margulisbacteria
SWARM_6038	Bacteria (superkingdom)	PVC group (Planctobacteria)	Verrucomicrobiota	Verrucomicrobiae	Opitutales	Puniceicoccaceae			Puniceicoccaceae
SWARM_508	Bacteria (superkingdom)	FCB group	Marinimicrobia (SAR406 clade)						Marinimicrobia (SAR406 clade)
SWARM_5239	Bacteria (superkingdom)	FCB group	Bacteroidota	Bacteroidia	Flavobacteriales	Flavobacteriaceae	Ulvibacter		Ulvibacter
SWARM_2232	Bacteria (superkingdom)	FCB group	Marinimicrobia (SAR406 clade)						Marinimicrobia (SAR406 clade)
SWARM_5548	Bacteria (superkingdom)	Proteobacteria superphylum	Proteobacteria	Alphaproteobacteria	Rhodobacterales	Rhodobacteraceae			Rhodobacteraceae
SWARM_5547	Bacteria (superkingdom)	FCB group	Bacteroidota	Bacteroidia	Flavobacteriales	Flavobacteriaceae	Mesonia	Mesonia algae	Mesonia algae
SWARM_5233	Bacteria (superkingdom)	PVC group (Planctobacteria)	Verrucomicrobiota	Verrucomicrobiae	Opitutales	Puniceicoccaceae	Coraliomargarita		Coraliomargarita
SWARM_4968	Bacteria (superkingdom)	Proteobacteria superphylum	Proteobacteria	Gammaproteobacteria	Coxiellales	Coxiellaceae	Coxiella		Coxiella
SWARM_2015	Bacteria (superkingdom)	Proteobacteria superphylum	Bdellovibrionota	Bdellovibrionia	Bdellovibrionales	Bdellovibrionaceae	OM27 clade		OM27 clade
SWARM_2016	Bacteria (superkingdom)	PVC group (Planctobacteria)	Verrucomicrobiota	Verrucomicrobiae	Opitutales	Puniceicoccaceae	Coraliomargarita		Coraliomargarita
SWARM_2017	Bacteria (superkingdom)	PVC group (Planctobacteria)	Planctomycetota	Phycisphaerae	Phycisphaerales	Phycisphaeraceae	FS140-16B-02 marine group		FS140-16B-02 marine group
SWARM_2012	Bacteria (superkingdom)	Proteobacteria superphylum	Bdellovibrionota	Oligoflexia	Oligoflexales				Oligoflexales
SWARM_6437	Bacteria (superkingdom)	Margulisbacteria superphylum	Margulisbacteria						Margulisbacteria
SWARM_6148	Bacteria (superkingdom)	PVC group (Planctobacteria)	Verrucomicrobiota	Verrucomicrobiae	Opitutales	Puniceicoccaceae	MB11C04 marine group		MB11C04 marine group
SWARM_2309	Bacteria (superkingdom)	Proteobacteria superphylum	Proteobacteria	Gammaproteobacteria	Coxiellales	Coxiellaceae	Coxiella		Coxiella
SWARM_2658	Bacteria (superkingdom)	Proteobacteria superphylum	Proteobacteria	Gammaproteobacteria	Coxiellales	Coxiellaceae	Coxiella		Coxiella
SWARM_2656	Bacteria (superkingdom)	Proteobacteria superphylum	Bdellovibrionota	Bdellovibrionia	Bdellovibrionales	Bdellovibrionaceae	OM27 clade		OM27 clade
SWARM_2307	Bacteria (superkingdom)	Proteobacteria superphylum	Proteobacteria	Gammaproteobacteria	Pseudomonadales	Halieaceae	OM60(NOR5) clade		OM60(NOR5) clade
SWARM_163	Bacteria (superkingdom)	Terrabacteria	Actinobacteriota	Acidimicrobiia	Actinomarinales	Actinomarinaceae	Candidatus Actinomarina		Candidatus Actinomarina
SWARM_162	Bacteria (superkingdom)	Terrabacteria	Cyanobacteria	Cyanobacteriia	Synechococcales	Cyanobiaceae	Cyanobium PCC-6307		Cyanobium PCC-6307
SWARM_161	Bacteria (superkingdom)	FCB group	Bacteroidota	Bacteroidia	Flavobacteriales	Flavobacteriaceae	NS5 marine group		NS5 marine group
SWARM_166	Bacteria (superkingdom)	FCB group	Marinimicrobia (SAR406 clade)						Marinimicrobia (SAR406 clade)
SWARM_361	Bacteria (superkingdom)	FCB group	Bacteroidota	Bacteroidia	Flavobacteriales	Flavobacteriaceae	NS4 marine group		NS4 marine group
SWARM_362	Bacteria (superkingdom)	FCB group	Bacteroidota	Bacteroidia	Flavobacteriales	Flavobacteriaceae	NS4 marine group		NS4 marine group
SWARM_365	Bacteria (superkingdom)	FCB group	Bacteroidota	Bacteroidia	Flavobacteriales	Flavobacteriaceae	NS5 marine group		NS5 marine group
SWARM_4036	Bacteria (superkingdom)	Proteobacteria superphylum	Desulfobacterota	Desulfobulbia	Desulfobulbales				Desulfobulbales
SWARM_367	Bacteria (superkingdom)	Proteobacteria superphylum	Proteobacteria	Gammaproteobacteria	Piscirickettsiales	Piscirickettsiaceae	Candidatus Endoecteinascidia		Candidatus Endoecteinascidia
SWARM_366	Bacteria (superkingdom)	FCB group	Marinimicrobia (SAR406 clade)						Marinimicrobia (SAR406 clade)
SWARM_368	Bacteria (superkingdom)	Proteobacteria superphylum	Proteobacteria	Gammaproteobacteria	Burkholderiales	Methylophilaceae	OM43 clade		OM43 clade
SWARM_13358	Bacteria (superkingdom)	Terrabacteria	Actinobacteriota	Actinobacteria	Corynebacteriales	Corynebacteriaceae	Corynebacterium		Corynebacterium
SWARM_128	Bacteria (superkingdom)	PVC group (Planctobacteria)	Planctomycetota	Planctomycetes	Pirellulales	Pirellulaceae	Rhodopirellula		Rhodopirellula
SWARM_769	Bacteria (superkingdom)	FCB group	Marinimicrobia (SAR406 clade)						Marinimicrobia (SAR406 clade)
SWARM_768	Bacteria (superkingdom)	Terrabacteria	Chloroflexi	Dehalococcoidia	SAR202 clade				SAR202 clade
SWARM_767	Bacteria (superkingdom)	Proteobacteria superphylum	Proteobacteria	Gammaproteobacteria	Burkholderiales	Nitrosomonadaceae	mle1-7		mle1-7
SWARM_763	Bacteria (superkingdom)	FCB group	Bacteroidota	Bacteroidia	Flavobacteriales	NS9 marine group			NS9 marine group
SWARM_762	Bacteria (superkingdom)	FCB group	Bacteroidota	Bacteroidia	Flavobacteriales	NS9 marine group			NS9 marine group
SWARM_310	Bacteria (superkingdom)	FCB group	Marinimicrobia (SAR406 clade)						Marinimicrobia (SAR406 clade)
SWARM_300	Bacteria (superkingdom)	Proteobacteria superphylum	Proteobacteria	Alphaproteobacteria					Alphaproteobacteria
SWARM_504	Bacteria (superkingdom)	FCB group	Bacteroidota	Bacteroidia	Flavobacteriales	NS9 marine group			NS9 marine group
SWARM_501	Bacteria (superkingdom)	Proteobacteria superphylum	Proteobacteria	Gammaproteobacteria	Burkholderiales	Nitrosomonadaceae	mle1-7		mle1-7
SWARM_500	Archaea (superkingdom)	Euryarchaea sensu lato superphylum	Thermoplasmatota	Thermoplasmata	Marine Group II				Marine Group II
SWARM_692	Bacteria (superkingdom)	FCB group	Bacteroidota	Bacteroidia	Flavobacteriales	Cryomorphaceae			Cryomorphaceae
SWARM_3012	Bacteria (superkingdom)	FCB group	Marinimicrobia (SAR406 clade)						Marinimicrobia (SAR406 clade)
SWARM_1751	Bacteria (superkingdom)	FCB group	Bacteroidota	Bacteroidia	Flavobacteriales	NS9 marine group			NS9 marine group
SWARM_3014	Bacteria (superkingdom)	Proteobacteria superphylum	Proteobacteria	Alphaproteobacteria	Pelagibacterales				Pelagibacterales
SWARM_9302	Archaea (superkingdom)	TACK	Thaumarchaeota	Nitrososphaeria	Nitrosopumilales	Nitrosopumilaceae			Nitrosopumilaceae
