# Supplementary material for: The Elusive Fraction of Marine Plankton Diversity: Size, Abundance and Taxonomic Composition of 0.2 μm‐Filterable Prokaryotes Across Three Contrasting Coastal Environments
Source: Mol Ecol. 2026 Jun 15;35(12):e70434. doi: 10.1111/mec.70434 (PMC13266375; doi:10.1111/mec.70434)
Supplement: Supplementary file 4 — Table S6: Environmental metadata. Note that the meaning of each variable is provided in the second sheet. [file MEC-35-e70434-s002.xlsx]

## Sheet: Environmental_Metadata_filterab
Table S6. Environmental metadata. Note that the meaning of each variable is provided in the second sheet.
SampleID	Site	Fraction_cytom	Fraction_DNA	Sampling_ID	Date	Lat	Lon	Filt_vol_L	Filt_pore_size	Replicate	TOC	TN	silica	nitrite	nitrate	phosphate	chl	temp	sal	BA_perfraction	BA_perfraction_SD	perc_HNA_perfraction	perc_HNA_perfraction_SD	cellsize_perfraction	cellsize_perfraction_SD
sample_1	Red Sea	Total prok.	0.2RP	Red_Oct	2019-10-22	22.472	39.035	5	0.22	1	61.53	6.16	45.025	0.3815	0.589	2.4155	0.12913	31.6955	39.7461	187000		47.8		0.027
sample_2	Red Sea	Total prok.	0.2RP	Red_Oct	2019-10-22	22.472	39.035	5	0.22	2	61.53	6.16	45.025	0.3815	0.589	2.4155	0.12913	31.6955	39.7461	187000		47.8		0.027
sample_3	Red Sea	Total prok.	0.2RP	Red_Oct	2019-10-22	22.472	39.035	5	0.22	3	61.53	6.16	45.025	0.3815	0.589	2.4155	0.12913	31.6955	39.7461	187000		47.8		0.027
sample_4	Red Sea	Total prok.	0.2RP	Red_Oct	2019-10-22	22.472	39.035	5	0.22	4	61.53	6.16	45.025	0.3815	0.589	2.4155	0.12913	31.6955	39.7461	187000		47.8		0.027
sample_8	Red Sea	FP	FP	Red_Oct	2019-10-22	22.472	39.035	5	0.1	1	61.53	6.16	45.025	0.3815	0.589	2.4155	0.12913	31.6955	39.7461	19600	8020	29.8	5.2	0.021	0.002
sample_9	Red Sea	FP	FP	Red_Oct	2019-10-22	22.472	39.035	5	0.1	2	61.53	6.16	45.025	0.3815	0.589	2.4155	0.12913	31.6955	39.7461	19600	8020	29.8	5.2	0.021	0.002
sample_10	Red Sea	FP	FP	Red_Oct	2019-10-22	22.472	39.035	5	0.1	3	61.53	6.16	45.025	0.3815	0.589	2.4155	0.12913	31.6955	39.7461	19600	8020	29.8	5.2	0.021	0.002
sample_11	Red Sea	FP	FP	Red_Oct	2019-10-22	22.472	39.035	5	0.1	4	61.53	6.16	45.025	0.3815	0.589	2.4155	0.12913	31.6955	39.7461	19600	8020	29.8	5.2	0.021	0.002
sample_15	Blanes	Total prok.	0.2RP	Med_BBMO	2019-09-17	41.67	2.8	1.5	0.22	1	81.2167	3.55	51.527	7.3155	37.1425	0.4755	0.28164	24	38.114	345000	14300	44.8	2.8	0.033	0.000149023
sample_16	Blanes	Total prok.	0.2RP	Med_BBMO	2019-09-17	41.67	2.8	1.5	0.22	2	81.2167	3.55	51.527	7.3155	37.1425	0.4755	0.28164	24	38.114	345000	14300	44.8	2.8	0.033	0.000149023
sample_23	Blanes	FP	FP	Med_BBMO	2019-09-17	41.67	2.8	1.5	0.1	1	81.2167	3.55	51.527	7.3155	37.1425	0.4755	0.28164	24	38.114	41900	24400	21.9	1.7	0.027	0.003
sample_24	Blanes	FP	FP	Med_BBMO	2019-09-17	41.67	2.8	1.5	0.1	2	81.2167	3.55	51.527	7.3155	37.1425	0.4755	0.28164	24	38.114	41900	24400	21.9	1.7	0.027	0.003
sample_28	Bay of Biscay (stn. D2)	Total prok.	0.2RP	Atl_D2	2019-09-18	43.367	-1.926	1	0.22	1	93.33	5.12	36.698	0.2885	13.156	1.0615	0.2172	21.4421	34.889	582000	39200	38.8	3.2	0.043	0.002
sample_29	Bay of Biscay (stn. D2)	Total prok.	0.2RP	Atl_D2	2019-09-18	43.367	-1.926	1	0.22	2	93.33	5.12	36.698	0.2885	13.156	1.0615	0.2172	21.4421	34.889	582000	39200	38.8	3.2	0.043	0.002
sample_30	Bay of Biscay (stn. D2)	Total prok.	0.2RP	Atl_D2	2019-09-18	43.367	-1.926	1	0.22	3	93.33	5.12	36.698	0.2885	13.156	1.0615	0.2172	21.4421	34.889	582000	39200	38.8	3.2	0.043	0.002
sample_36	Bay of Biscay (stn. D2)	FP	FP	Atl_D2	2019-09-18	43.367	-1.926	1	0.1	1	93.33	5.12	36.698	0.2885	13.156	1.0615	0.2172	21.4421	34.889	48400	26800	30	2.5	0.025	0.001
sample_37	Bay of Biscay (stn. D2)	FP	FP	Atl_D2	2019-09-18	43.367	-1.926	1	0.1	2	93.33	5.12	36.698	0.2885	13.156	1.0615	0.2172	21.4421	34.889	48400	26800	30	2.5	0.025	0.001
sample_38	Bay of Biscay (stn. D2)	FP	FP	Atl_D2	2019-09-18	43.367	-1.926	1	0.1	3	93.33	5.12	36.698	0.2885	13.156	1.0615	0.2172	21.4421	34.889	48400	26800	30	2.5	0.025	0.001
sample_42	Bay of Biscay (stn. G2)	Total prok.	0.2RP	Atl_G2	2019-10-03	43.675	-5.578	10	0.22	1	74.845	3.31	34.7075	0.6835	-0.2695	0.3485	0.16333	18.8107	35.4016	651000	63300	38.8	4.2	0.046	0.000431583
sample_43	Bay of Biscay (stn. G2)	Total prok.	0.2RP	Atl_G2	2019-10-03	43.675	-5.578	10	0.22	2	74.845	3.31	34.7075	0.6835	-0.2695	0.3485	0.16333	18.8107	35.4016	651000	63300	38.8	4.2	0.046	0.000431583
sample_44	Bay of Biscay (stn. G2)	Total prok.	0.2RP	Atl_G2	2019-10-03	43.675	-5.578	10	0.22	3	74.845	3.31	34.7075	0.6835	-0.2695	0.3485	0.16333	18.8107	35.4016	651000	63300	38.8	4.2	0.046	0.000431583
sample_45	Bay of Biscay (stn. G2)	FP	FP	Atl_G2	2019-10-03	43.675	-5.578	10	0.1	1	74.845	3.31	34.7075	0.6835	-0.2695	0.3485	0.16333	18.8107	35.4016	83100	29500	34.2	14.7	0.025	0.004
sample_46	Bay of Biscay (stn. G2)	FP	FP	Atl_G2	2019-10-03	43.675	-5.578	10	0.1	2	74.845	3.31	34.7075	0.6835	-0.2695	0.3485	0.16333	18.8107	35.4016	83100	29500	34.2	14.7	0.025	0.004
sample_47	Bay of Biscay (stn. G2)	FP	FP	Atl_G2	2019-10-03	43.675	-5.578	10	0.1	3	74.845	3.31	34.7075	0.6835	-0.2695	0.3485	0.16333	18.8107	35.4016	83100	29500	34.2	14.7	0.025	0.004
sample_69	Red Sea	Total prok.	0.2RP	Red_Sep	2019-09-24	22.472	39.035	5	0.22	1	77.66	8.26	58.802	1.6245	5.882	-0.4895	0.10092	31.2	39.7	349000		46.5		0.025
sample_71	Red Sea	Total prok.	0.2RP	Red_Sep	2019-09-24	22.472	39.035	5	0.22	2	77.66	8.26	58.802	1.6245	5.882	-0.4895	0.10092	31.2	39.7	349000		46.5		0.025
sample_74	Red Sea	FP	FP	Red_Sep	2019-09-24	22.472	39.035	5	0.1	1	77.66	8.26	58.802	1.6245	5.882	-0.4895	0.10092	31.2	39.7	52900	4900	26.6	5.2	0.021	0.000475305
sample_76	Red Sea	FP	FP	Red_Sep	2019-09-24	22.472	39.035	5	0.1	2	77.66	8.26	58.802	1.6245	5.882	-0.4895	0.10092	31.2	39.7	52900	4900	26.6	5.2	0.021	0.000475305
sample_78	Red Sea	Total prok.	0.2RP	Red_Feb	2020-02-10	22.472	39.035	5	0.22	1	65.56	4.19	108.865	0.2185	6.7815	4.29	0.26905	24.2518	39.69	331000	17000	37.8	3.7	0.023	0.001
sample_79	Red Sea	Total prok.	0.2RP	Red_Feb	2020-02-10	22.472	39.035	5	0.22	2	65.56	4.19	108.865	0.2185	6.7815	4.29	0.26905	24.2518	39.69	331000	17000	37.8	3.7	0.023	0.001
sample_80	Red Sea	Total prok.	0.2RP	Red_Feb	2020-02-10	22.472	39.035	5	0.22	3	65.56	4.19	108.865	0.2185	6.7815	4.29	0.26905	24.2518	39.69	331000	17000	37.8	3.7	0.023	0.001
sample_84	Red Sea	FP	FP	Red_Feb	2020-02-10	22.472	39.035	5	0.1	1	65.56	4.19	108.865	0.2185	6.7815	4.29	0.26905	24.2518	39.69	36800	13100	29.3	10.6	0.017	0.005
sample_85	Red Sea	FP	FP	Red_Feb	2020-02-10	22.472	39.035	5	0.1	2	65.56	4.19	108.865	0.2185	6.7815	4.29	0.26905	24.2518	39.69	36800	13100	29.3	10.6	0.017	0.005
sample_86	Red Sea	FP	FP	Red_Feb	2020-02-10	22.472	39.035	5	0.1	3	65.56	4.19	108.865	0.2185	6.7815	4.29	0.26905	24.2518	39.69	36800	13100	29.3	10.6	0.017	0.005

## Sheet: Variables_meaning
	NAME ON TABLE	VARIABLE MEANING
	SampleID	Sample ID
	Site	Site (Location)
	Fraction_cytom	Flow cytometry populations (i.e., all prokaryotes or filterable prokaryotes, FP)
	Fraction_DNA	DNA size-fractionation (0.2RP for prokaryotes retained onto the 0.2 µm filter or FP for filterable prokaryotes retained onto the 0.1 m filter)
	Sampling_ID	Sampling ID
	Date	Date
	Lat	Latitude (º)
	Lon	Longitude (º)
	Filt_vol_L	Volume filtered for DNA analyses
	Filt_pore_size	Filter pore size (µm)
	Replicate	Replicate
	TOC	Total Organic Carbon (µM)
	TN	Total Nitrogen (µM)
	silica	Silicate concentration (µM)
	nitrite	Nitrite concentration (µM)
	nitrate	Nitrate concentration (µM)
	phosphate	Phosphate concentration (µM)
	chl	Chlorophyll concentration (μg L-1)
	temp	Temperature (ºC)
	sal	Salinity
	BA_perfraction	Prokaryotic abundance (cells ml-1)
	BA_perfraction_SD	Standard deviation between replicates of prokaryotic abundance (cells ml-1)
	perc_HNA_perfraction	% of HNA cells
	perc_HNA_perfraction_SD	Standard deviation between replicates of % of HNA cells
	cellsize_perfraction	Average cell size of total prokaryotes (µm3)
	cellsize_perfraction_SD	Standard deviation between replicates of avg. cell size of total prokaryotes (µm3)
