# Supplementary material for: The Elusive Fraction of Marine Plankton Diversity: Size, Abundance and Taxonomic Composition of 0.2 μm‐Filterable Prokaryotes Across Three Contrasting Coastal Environments
Source: Mol Ecol. 2026 Jun 15;35(12):e70434. doi: 10.1111/mec.70434 (PMC13266375; doi:10.1111/mec.70434)
Supplement: Supplementary file 5 — Table S7: KO abundances per sample. [file MEC-35-e70434-s005.csv]

Table S7. KO abundances per sample.
	K00001	K00002	K00003	K00004	K00005	K00007	K00008	K00009	K00010	K00012	K00013	K00014	K00015	K00016	K00018	K00019	K00020	K00021	K00023	K00024	K00027	K00029	K00030	K00031	K00032	K00033	K00034	K00035	K00036	K00038	K00039	K00040	K00041	K00042	K00043	K00045	K00046	K00048	K00050	K00052	K00053	K00054	K00055	K00057	K00058	K00059	K00060	K00064	K00065
sample_1	0.000302767	2.86E-07	0.000651194	3.90E-05	0.000410391	2.19E-07	6.46E-05	1.14E-07	0.000340455	0.000693159	0.000889754	0.000682458	0.000624093	0.000182655	0.000197303	0.000241874	0.000566857	1.75E-06	8.49E-05	0.000240469	0.000249107	0.000264951	0.000608292	0.000691804	8.46E-06	0.000416466	0.000101276	0.000104921	0.000453899	7.23E-05	7.92E-06	7.83E-05	9.42E-06	0.000335586	0.000255399	4.83E-05	0.000840678	7.45E-08	4.64E-05	0.000752998	0.000668911	4.36E-07	6.35E-05	0.000252178	0.001525094	0.003213161	9.11E-06	4.35E-05	0.000723102
sample_2	0.00030012	2.15E-07	0.000647993	4.33E-05	0.00040808	9.14E-08	7.28E-05	3.73E-08	0.000350328	0.000691278	0.000881808	0.00067898	0.000627288	0.000178048	0.000191236	0.000262168	0.000547458	1.35E-06	8.74E-05	0.00023568	0.000245727	0.000262355	0.000604985	0.000693482	9.07E-06	0.000416655	0.000110516	9.99E-05	0.000460103	7.17E-05	8.91E-06	8.94E-05	9.79E-06	0.000313714	0.000246584	5.48E-05	0.000853687	5.84E-08	5.28E-05	0.00076489	0.000659872	4.04E-07	6.56E-05	0.000246444	0.001531221	0.003260385	9.67E-06	3.88E-05	0.00074149
sample_3	0.000280734	1.61E-07	0.000648124	3.20E-05	0.000421702	1.45E-07	5.74E-05	6.80E-08	0.000311874	0.000688066	0.00086878	0.000673556	0.000593633	0.000170395	0.000181635	0.000218734	0.000580415	1.61E-06	7.75E-05	0.000222613	0.000230354	0.000242821	0.000605242	0.000685262	6.79E-06	0.000430257	9.28E-05	0.000127139	0.000464903	6.26E-05	6.46E-06	7.23E-05	7.51E-06	0.000337484	0.000235111	4.40E-05	0.000810944	7.37E-08	4.14E-05	0.000743	0.000662881	6.57E-07	6.23E-05	0.000231888	0.001459828	0.003048628	7.52E-06	3.48E-05	0.000709538
sample_4	0.000302834	1.97E-07	0.000625798	4.25E-05	0.000395614	6.98E-07	7.43E-05	1.90E-07	0.000331673	0.000665075	0.000851616	0.000659751	0.00063318	0.000162002	0.000179139	0.000268975	0.000648193	4.57E-06	9.89E-05	0.000229428	0.000239858	0.000256444	0.000586705	0.000674893	8.94E-06	0.000404216	0.000119559	0.000143236	0.000450757	7.92E-05	8.89E-06	9.20E-05	9.26E-06	0.000357292	0.000242877	5.65E-05	0.000852392	2.47E-07	5.29E-05	0.000748385	0.000644931	1.21E-06	5.34E-05	0.000241778	0.001469227	0.003192266	1.19E-05	4.37E-05	0.000720394
sample_8	0.000678837	3.43E-07	0.000740264	1.81E-05	0.000155776	2.80E-07	2.27E-05	1.44E-07	0.000551662	0.000764508	0.001321971	0.000757567	0.00119262	0.000526242	0.000540438	0.00015034	0.000775523	8.64E-06	8.89E-05	0.000591036	0.000600703	0.00060293	0.00071756	0.000748976	3.38E-06	0.000165238	3.83E-05	1.97E-05	0.000172914	9.13E-05	4.72E-06	1.30E-05	2.52E-06	0.000665508	0.000639507	1.28E-05	0.001219526	4.60E-07	8.92E-06	0.000761483	0.000799579	1.36E-08	3.37E-05	0.000595337	0.002491989	0.004690885	1.11E-05	6.40E-05	0.000696886
sample_9	0.000743183	0	0.000771847	7.81E-06	9.21E-05	1.05E-06	8.26E-06	1.95E-08	0.000644642	0.000783227	0.001451472	0.000781285	0.001376726	0.000632407	0.000642206	0.000106066	0.000817142	3.83E-06	6.81E-05	0.000684346	0.000688442	0.00069184	0.000757098	0.000776052	2.65E-06	9.23E-05	2.66E-05	5.14E-06	9.88E-05	6.25E-05	4.28E-06	5.94E-06	1.60E-06	0.00074349	0.000730787	6.80E-06	0.001386034	0	4.22E-06	0.00077819	0.000821165	4.68E-09	2.01E-05	0.000688893	0.002800623	0.005153339	4.50E-06	5.53E-05	0.000745893
sample_10	0.000619619	1.65E-07	0.000759957	9.47E-07	0.000209378	4.10E-08	2.71E-06	4.69E-09	0.000517106	0.000780825	0.001311777	0.000763113	0.001112854	0.000491007	0.000495927	9.18E-05	0.000706875	3.26E-06	6.34E-05	0.00055291	0.000554766	0.000556127	0.000736504	0.000763053	2.77E-07	0.000210313	1.12E-05	1.38E-05	0.000213803	6.12E-05	9.18E-08	4.76E-06	1.10E-07	0.00062479	0.000609138	3.96E-06	0.001143461	1.24E-07	1.70E-06	0.000767954	0.000819509	0	3.88E-05	0.000554517	0.002399952	0.004336666	2.14E-06	5.93E-05	0.000683388
sample_11	0.000734908	0	0.000767029	1.60E-06	0.000116046	9.28E-08	2.71E-06	0	0.000603828	0.000780385	0.001418747	0.000771066	0.001308299	0.000583016	0.00059195	9.68E-05	0.000822971	7.27E-06	7.09E-05	0.000655815	0.000656084	0.000658738	0.000756228	0.000772891	3.68E-07	0.000119559	1.67E-05	9.93E-06	0.000122376	7.00E-05	2.83E-07	4.85E-06	2.75E-07	0.000734667	0.0007137	4.65E-06	0.001299258	3.25E-09	1.70E-06	0.000776627	0.00083297	2.56E-08	2.09E-05	0.000654593	0.002679711	0.0048551	4.16E-06	6.47E-05	0.00069613
sample_15	0.000348057	5.37E-06	0.00049951	4.72E-05	0.00036425	1.61E-05	0.000158893	1.21E-06	0.000360366	0.000531476	0.000680177	0.000628975	0.000657506	0.000132661	0.000207382	0.000473986	0.001053844	1.15E-06	0.000218253	0.000227561	0.000238578	0.000263001	0.000379964	0.000595317	2.78E-05	0.000337301	0.000399856	0.000190023	0.000397838	0.000186712	2.49E-05	0.000152548	1.05E-05	0.000451818	0.000202603	0.00010187	0.000918691	5.79E-06	9.81E-05	0.000697554	0.000510504	1.38E-05	2.08E-05	0.000304843	0.00130503	0.003916127	3.63E-05	6.47E-05	0.000721211
sample_16	0.000348383	1.67E-06	0.00047983	6.04E-05	0.000362953	1.69E-05	0.000184005	7.56E-07	0.000342139	0.000518431	0.000643977	0.000645452	0.00063878	0.000115705	0.000194776	0.000546625	0.001108123	8.14E-07	0.000246392	0.000216	0.000238174	0.000269341	0.000344427	0.000585898	3.56E-05	0.000332319	0.000421114	0.000174165	0.000393193	0.000226203	3.33E-05	0.000169513	9.02E-06	0.000444456	0.000198011	0.000120427	0.00089465	2.16E-06	0.000116266	0.000681159	0.000489546	1.39E-05	2.78E-05	0.000311568	0.00125667	0.00406369	5.13E-05	7.07E-05	0.000725575
sample_23	0.00076355	3.54E-05	0.00059609	3.54E-05	4.55E-05	2.95E-06	0.000160774	4.20E-05	0.000602936	0.000595227	0.001073819	0.00061623	0.001308198	0.000505831	0.000633485	0.000555991	0.000786943	7.21E-07	0.000388201	0.000582497	0.000612271	0.000591014	0.000500994	0.000591525	5.95E-05	0.000133075	0.000481086	3.53E-05	0.000143389	0.000367385	2.81E-05	1.66E-05	2.63E-05	0.000561063	0.000552823	1.18E-05	0.001460326	3.03E-05	3.66E-05	0.000685269	0.000599795	2.94E-06	4.44E-05	0.000577007	0.002425757	0.006348242	5.93E-05	2.96E-05	0.000810418
sample_24	0.000788265	8.28E-06	0.000762482	1.25E-05	1.83E-05	9.31E-07	5.02E-05	5.87E-06	0.000728381	0.000758587	0.001459371	0.000764663	0.001495877	0.000705703	0.000742813	0.000176924	0.000823641	7.06E-07	0.000104742	0.000736469	0.000744337	0.000742259	0.000709913	0.000759474	1.04E-05	4.89E-05	0.000111822	1.22E-05	6.29E-05	9.89E-05	1.04E-05	1.10E-05	4.68E-06	0.000738443	0.000720973	1.00E-05	0.001515225	6.92E-06	1.55E-05	0.000780969	0.000757639	3.17E-06	1.15E-05	0.000740269	0.002945751	0.005760294	1.94E-05	1.58E-05	0.000802137
sample_28	0.000409303	2.67E-07	0.000484139	6.34E-05	0.000293739	1.77E-05	0.000164827	4.19E-08	0.000413639	0.000523705	0.00065944	0.000566498	0.000656198	0.000122022	0.000121256	0.000496689	0.001044356	1.99E-07	0.000241064	0.000257225	0.000247052	0.000268124	0.000422596	0.000643624	3.27E-05	0.000325552	0.000363658	0.000155941	0.000394019	0.000164567	1.81E-05	0.000169477	1.10E-05	0.000425258	0.00021257	0.000112452	0.000892381	1.17E-07	0.000118305	0.000721506	0.000498817	1.58E-05	2.23E-05	0.000240863	0.001291	0.003910459	4.66E-05	4.83E-05	0.000641019
sample_29	0.000398418	5.20E-07	0.000466609	7.59E-05	0.000297624	1.98E-05	0.000167006	1.46E-07	0.000389079	0.000518123	0.000626069	0.000573168	0.000619046	0.000112559	0.000116706	0.000526989	0.001059365	9.47E-07	0.000261145	0.000242563	0.000244973	0.000267178	0.00039969	0.000625143	3.91E-05	0.000330399	0.00037544	0.000162104	0.000389622	0.000184252	2.30E-05	0.000158528	1.31E-05	0.000434065	0.000202806	0.00011357	0.000858726	2.62E-07	0.000117798	0.000681628	0.000486446	2.19E-05	2.73E-05	0.000237304	0.001230304	0.003959598	5.59E-05	5.51E-05	0.000631013
sample_30	0.000399314	6.07E-06	0.000477167	6.55E-05	0.000302771	1.56E-05	0.000178264	6.52E-08	0.000399847	0.000519195	0.000637625	0.000559071	0.000608085	0.000111146	0.00012112	0.000479069	0.00102349	1.64E-07	0.000249221	0.00024302	0.000239774	0.000253408	0.000417677	0.000630801	3.20E-05	0.000336037	0.000375038	0.000169131	0.000394741	0.000156209	2.45E-05	0.000159984	1.17E-05	0.000431748	0.000190516	0.000109807	0.000877959	4.82E-06	0.000103253	0.000697536	0.00049272	2.80E-05	3.06E-05	0.000228812	0.001216421	0.003894901	5.16E-05	6.73E-05	0.000629281
sample_36	0.00079538	0	0.000798464	1.99E-06	7.56E-06	4.07E-08	2.32E-05	3.18E-09	0.000764187	0.000787827	0.001545257	0.000792973	0.001546659	0.000744801	0.000765075	7.29E-05	0.00081965	0	3.51E-05	0.000766084	0.000777876	0.000778887	0.000759449	0.000798393	3.25E-07	2.86E-05	3.43E-05	3.02E-06	3.72E-05	2.25E-05	3.30E-07	1.76E-05	3.15E-07	0.000769209	0.000756403	9.04E-06	0.001545497	2.26E-09	1.33E-05	0.000824681	0.000789021	1.44E-06	4.35E-07	0.000781939	0.003052274	0.005594987	1.41E-05	5.26E-06	0.000798355
sample_37	0.000727833	4.21E-08	0.000771538	1.62E-05	6.08E-05	9.09E-08	3.34E-05	9.73E-08	0.000690119	0.000768613	0.001441509	0.000776156	0.001409966	0.000669729	0.000689047	0.000117181	0.000804972	1.22E-06	5.90E-05	0.000691501	0.000705031	0.000709483	0.000734322	0.000771568	4.11E-06	7.99E-05	4.40E-05	2.35E-05	9.01E-05	4.94E-05	5.30E-06	1.74E-05	2.31E-06	0.000722632	0.000688022	1.18E-05	0.001450055	6.40E-07	1.49E-05	0.000789486	0.000767446	3.17E-07	1.49E-05	0.000706123	0.002822991	0.005339344	1.76E-05	1.66E-05	0.000797356
sample_38	0.000798312	4.16E-08	0.000802918	1.63E-06	8.22E-06	1.33E-06	1.66E-05	6.01E-08	0.000760401	0.000787565	0.001552035	0.000796253	0.001544189	0.000748704	0.000769691	6.40E-05	0.000811157	3.54E-08	3.49E-05	0.000766335	0.00078055	0.00078257	0.00075673	0.000796481	4.63E-07	2.90E-05	2.85E-05	1.16E-06	3.47E-05	2.14E-05	3.16E-07	1.11E-05	3.53E-07	0.000771346	0.000761449	6.68E-06	0.001544842	7.26E-08	8.56E-06	0.000810124	0.000791314	4.48E-08	1.05E-06	0.000783286	0.003055734	0.00561117	1.35E-05	6.17E-06	0.000798477
sample_42	0.000330973	5.07E-08	0.000551269	8.92E-05	0.000351681	1.19E-05	0.000140871	5.30E-08	0.000368247	0.000576559	0.000732074	0.000618668	0.000605005	0.000120208	0.000148886	0.000456851	0.000896231	2.52E-07	0.000179696	0.000211598	0.000240312	0.000348476	0.000287502	0.000636676	2.51E-05	0.000377209	0.000262327	0.000105577	0.000436608	0.00014937	2.09E-05	0.000141559	1.86E-05	0.000293326	0.000194802	0.000101273	0.000797011	6.19E-09	8.86E-05	0.000718256	0.000556775	7.80E-06	1.59E-05	0.000227716	0.00135171	0.003897002	3.76E-05	6.26E-05	0.000577007
sample_43	0.000332895	1.61E-07	0.000538812	0.00010509	0.000341972	1.13E-05	0.000154343	1.48E-07	0.000375383	0.000565428	0.000715284	0.000615259	0.000616685	0.00011168	0.000143878	0.000493832	0.000914704	6.75E-08	0.000193531	0.000207574	0.000240267	0.000346317	0.000291079	0.000627623	2.72E-05	0.000366617	0.000275026	0.000120444	0.000431186	0.000167793	2.34E-05	0.000149364	2.06E-05	0.000305324	0.00019124	0.000108539	0.000826627	0	9.61E-05	0.000710815	0.000543362	7.98E-06	1.64E-05	0.000227723	0.001341609	0.003969078	4.28E-05	7.47E-05	0.000603238
sample_44	0.000307976	2.22E-07	0.000529132	9.25E-05	0.000365866	1.34E-05	0.000141709	6.72E-08	0.0003339	0.000560273	0.000675013	0.000602366	0.000548461	8.99E-05	0.000118048	0.000464544	0.000931726	1.76E-07	0.000193422	0.000179018	0.000209579	0.000305329	0.000296413	0.000616546	2.66E-05	0.000392982	0.000271933	0.000142794	0.000447575	0.000157227	2.21E-05	0.000135842	1.84E-05	0.000315036	0.000164016	0.000101428	0.00076204	1.36E-08	8.70E-05	0.000686561	0.000536662	1.05E-05	2.13E-05	0.000195386	0.001220316	0.003717637	4.24E-05	6.70E-05	0.000570177
sample_45	0.000621094	3.39E-08	0.000757157	6.02E-06	0.000158167	6.90E-07	2.33E-05	3.39E-08	0.000584318	0.000731187	0.001306869	0.000759766	0.001148029	0.000546553	0.00057822	9.64E-05	0.00078972	1.33E-07	3.32E-05	0.000575396	0.00058881	0.000644393	0.000554867	0.000751063	1.92E-06	0.000181448	4.89E-05	4.71E-06	0.000185479	3.53E-05	1.63E-06	9.36E-06	1.26E-06	0.000579688	0.0005618	6.94E-06	0.001165915	1.13E-08	6.75E-06	0.000755963	0.000745699	1.51E-06	4.07E-06	0.000588265	0.002440325	0.004809889	8.43E-06	5.29E-06	0.000625766
sample_46	0.000645943	9.57E-07	0.000758067	6.20E-06	0.000145575	9.34E-07	2.10E-05	2.07E-07	0.000590696	0.000734051	0.001320807	0.000755746	0.001190337	0.000557909	0.000595892	0.0001157	0.000802361	1.93E-08	4.00E-05	0.000590431	0.000602015	0.000648682	0.000574148	0.000750649	1.50E-06	0.000164925	5.82E-05	1.03E-05	0.000172375	4.34E-05	1.76E-06	1.25E-05	1.28E-06	0.000601938	0.000576457	8.16E-06	0.001209304	0	9.10E-06	0.000760427	0.000745446	4.81E-07	5.28E-06	0.000600178	0.002486761	0.00492879	7.50E-06	5.34E-06	0.000659129
sample_47	0.000784374	0	0.000795361	1.60E-06	3.27E-05	2.48E-08	1.34E-05	0	0.000724478	0.000767809	0.001501005	0.000788329	0.001471784	0.000700874	0.000740663	9.64E-05	0.000814979	4.57E-07	3.10E-05	0.000729841	0.000744971	0.000755856	0.000710645	0.000784343	3.13E-07	5.03E-05	4.27E-05	1.47E-06	5.89E-05	2.03E-05	8.30E-07	1.56E-05	4.80E-07	0.000741279	0.000724423	8.40E-06	0.001464563	1.24E-08	9.01E-06	0.000802591	0.000777495	2.07E-09	1.50E-06	0.000744505	0.002921869	0.00550663	7.48E-06	2.25E-06	0.000772771
sample_69	0.000216273	1.82E-06	0.000529535	0.000103244	0.000408073	0	0.000122428	5.59E-08	0.000267633	0.000564515	0.000659798	0.000609596	0.000570626	6.08E-05	0.000100091	0.000393814	0.000933319	2.89E-06	0.000153471	0.000136889	0.000158445	0.000195932	0.000501533	0.000593353	1.94E-05	0.00040277	0.000194277	0.00029898	0.000460732	0.000152141	2.38E-05	0.000117175	2.19E-05	0.000426556	0.000147356	8.20E-05	0.000843603	4.37E-08	7.80E-05	0.000670706	0.000544239	2.54E-06	2.67E-05	0.000171554	0.001135676	0.003055125	2.12E-05	7.14E-05	0.000752305
sample_71	0.0001532	2.62E-07	0.000533823	8.25E-05	0.000453819	2.86E-08	9.29E-05	4.06E-08	0.000196664	0.000563334	0.000623662	0.000598693	0.000472421	3.96E-05	7.27E-05	0.000296704	0.000944337	2.12E-06	0.000110874	9.37E-05	0.000110025	0.000140477	0.000509594	0.000581836	1.51E-05	0.000447885	0.000149408	0.000347603	0.000488732	0.000111307	1.81E-05	8.74E-05	1.78E-05	0.000438821	0.000100465	6.20E-05	0.000751725	0	5.82E-05	0.000636672	0.000543027	1.59E-06	2.46E-05	0.000122405	0.000971822	0.002554814	1.62E-05	5.47E-05	0.000708583
sample_74	0.000865579	0	0.000766258	4.00E-06	2.60E-05	1.68E-08	7.28E-06	1.58E-08	0.0006408	0.000775363	0.001509726	0.000775948	0.001484068	0.000636587	0.000642592	0.000131729	0.000979619	1.09E-05	0.00011673	0.000746967	0.000749105	0.00075167	0.00077088	0.000774909	9.40E-07	3.39E-05	1.46E-05	5.61E-06	3.56E-05	0.000117115	5.73E-07	5.66E-06	5.52E-07	0.000859066	0.000842241	5.88E-06	0.001404302	0	1.54E-06	0.00078398	0.0008773	2.07E-06	7.49E-06	0.000745846	0.002901339	0.005266917	8.36E-06	0.000106254	0.000662412
sample_76	0.000878556	1.94E-08	0.000779492	4.14E-06	1.81E-05	0	7.28E-06	1.14E-08	0.000660159	0.00078231	0.001539672	0.000784541	0.001529664	0.000650694	0.000653498	0.000133736	0.000996019	2.68E-06	0.000117351	0.000762463	0.000764442	0.000765765	0.000776967	0.000783715	1.36E-06	2.09E-05	1.08E-05	3.02E-06	2.30E-05	0.000117292	1.38E-06	7.44E-06	6.34E-07	0.000872903	0.000868358	5.67E-06	0.001438011	0	4.42E-06	0.000788999	0.000887592	3.09E-07	4.37E-06	0.000763483	0.002966761	0.005351153	3.17E-06	0.000109111	0.000681144
sample_78	0.000277872	1.53E-06	0.000579853	7.63E-05	0.000388144	3.07E-07	9.76E-05	4.44E-07	0.000301008	0.000607371	0.000788765	0.000660245	0.00066075	0.000167517	0.000215534	0.000295631	0.000910491	6.57E-07	0.00011623	0.000223029	0.000233981	0.000260122	0.000529531	0.000620778	1.45E-05	0.000363762	0.000189648	0.000244063	0.000402905	0.000131223	1.69E-05	7.83E-05	1.50E-05	0.000485353	0.000222837	5.38E-05	0.000891477	1.06E-08	5.16E-05	0.000670865	0.000590427	5.91E-06	3.59E-05	0.000266489	0.001368994	0.003357603	1.86E-05	5.37E-05	0.000737155
sample_79	0.000232321	3.07E-07	0.000595363	3.04E-05	0.000435939	7.36E-07	5.61E-05	8.89E-08	0.00025632	0.000617799	0.000775466	0.000649071	0.000564224	0.000150654	0.000186544	0.000179099	0.000836627	5.33E-06	6.93E-05	0.000190003	0.000194612	0.00020558	0.000548615	0.000630074	6.25E-06	0.00041539	0.000145111	0.000250875	0.000445387	5.68E-05	7.19E-06	6.51E-05	5.93E-06	0.000452755	0.000183887	4.07E-05	0.000788368	7.63E-08	3.55E-05	0.000682272	0.000602116	4.47E-06	3.58E-05	0.000223488	0.001250663	0.002815908	1.24E-05	1.94E-05	0.000675446
sample_80	0.000296373	3.75E-07	0.000608886	5.47E-05	0.000391826	1.26E-06	8.32E-05	4.37E-07	0.000331247	0.000637514	0.000840104	0.000671136	0.000668119	0.000192475	0.000227472	0.000264347	0.000780015	1.81E-06	0.000100391	0.000242443	0.000252314	0.00027164	0.000557529	0.000650878	1.16E-05	0.00037355	0.000162602	0.000187534	0.000414545	9.32E-05	1.27E-05	8.10E-05	1.05E-05	0.000432371	0.000241657	5.14E-05	0.000892618	5.43E-09	5.04E-05	0.000710107	0.000615564	3.22E-06	4.56E-05	0.000277435	0.001464262	0.00335684	1.65E-05	3.51E-05	0.000739919
sample_84	0.000777353	1.79E-07	0.000773698	2.21E-05	2.64E-05	6.80E-08	3.38E-05	7.11E-08	0.000706886	0.000779547	0.001498928	0.000782111	0.001488647	0.000702363	0.00070826	0.000135169	0.00084925	6.27E-07	7.92E-05	0.000738592	0.000754277	0.000753232	0.000757109	0.000775862	3.33E-06	3.96E-05	3.45E-05	1.51E-05	4.70E-05	7.83E-05	3.68E-06	6.44E-06	1.62E-06	0.000778816	0.000757063	5.62E-06	0.001510995	2.55E-08	1.06E-05	0.000780263	0.000802268	3.57E-06	2.68E-05	0.000746128	0.002955588	0.005570393	1.59E-05	3.58E-05	0.000790085
sample_85	0.000798577	0	0.00079281	2.02E-06	1.95E-05	5.64E-08	9.45E-06	1.16E-07	0.00075106	0.000793991	0.001555155	0.000794886	0.001541748	0.000746904	0.000749963	4.51E-05	0.000840067	4.27E-06	2.96E-05	0.00077041	0.000772505	0.000772599	0.000788885	0.00079466	9.03E-07	2.56E-05	1.26E-05	1.00E-05	2.90E-05	2.48E-05	9.03E-07	6.72E-06	1.27E-07	0.000795689	0.000781795	5.88E-06	0.001535744	0	2.95E-06	0.000804183	0.000810177	4.05E-06	7.44E-06	0.000770152	0.003072565	0.005498395	6.50E-06	1.84E-05	0.000774426
sample_86	0.000805097	4.99E-07	0.000788491	3.78E-06	2.45E-05	6.02E-07	1.07E-05	1.14E-07	0.000725864	0.000788634	0.001541822	0.000789775	0.001532764	0.000720438	0.000725783	6.79E-05	0.000874833	3.53E-07	5.11E-05	0.00076078	0.000763471	0.000763889	0.000777407	0.000788999	8.40E-07	2.71E-05	1.90E-05	1.36E-05	3.06E-05	5.05E-05	9.36E-07	6.45E-06	2.39E-07	0.000808871	0.000792177	3.48E-06	0.001518061	0	3.88E-06	0.000795074	0.00082084	1.56E-06	8.07E-06	0.000763131	0.003033068	0.005469373	4.49E-06	3.60E-05	0.000764994
[truncated: 5,000 more columns]
