# Supplementary material for: The Elusive Fraction of Marine Plankton Diversity: Size, Abundance and Taxonomic Composition of 0.2 μm‐Filterable Prokaryotes Across Three Contrasting Coastal Environments
Source: Mol Ecol. 2026 Jun 15;35(12):e70434. doi: 10.1111/mec.70434 (PMC13266375; doi:10.1111/mec.70434)
Supplement: Supplementary file 6 — Table S8: Functional annotation table derived from Tax4Fun2, including KEGG Orthologs (KO), gene descriptions, relative abundances (M0), associated genes, pathways and hierarchical metabolic classifications (Metabolism levels 1 and 2). [file MEC-35-e70434-s003.csv]

Table S8. Functional annotation table derived from Tax4Fun2, including KEGG Orthologs (KO), gene descriptions, relative abundances (M0), associated genes, pathways, and hierarchical metabolic classifications (Metabolism levels 1 and 2)
KO	description	M0	Gene	Pathway	Metabolism_1	Metabolism_2
K00001	alcohol dehydrogenase [EC:1.1.1.1]	NA	NA	NA	NA	NA
K00002	alcohol dehydrogenase (NADP+) [EC:1.1.1.2]	M00014; M00129	AKR1A1, adh; alcohol dehydrogenase (NADP+) [EC:1.1.1.2]	Glucuronate pathway (uronate pathway) [PATH:map00040 map01100] || Ascorbate biosynthesis animals glucose-1P => ascorbate [PATH:map00040 map00053 map01240 map01100]	Carbohydrate metabolism	Other carbohydrate metabolism
K00003	homoserine dehydrogenase [EC:1.1.1.3]	M00017; M00018	hom; homoserine dehydrogenase [EC:1.1.1.3]	Methionine biosynthesis aspartate => homoserine => methionine [PATH:map00270 map01230 map01100] || Threonine biosynthesis aspartate => homoserine => threonine [PATH:map00260 map01230 map01100 map01110]	Amino acid metabolism	Cysteine and methionine metabolism; Serine and threonine metabolism
K00004	(R,R)-butanediol dehydrogenase / meso-butanediol dehydrogenase / diacetyl reductase [EC:1.1.1.4 1.1.1.- 1.1.1.303]	NA	NA	NA	NA	NA
K00005	glycerol dehydrogenase [EC:1.1.1.6]	NA	NA	NA	NA	NA
K00007	D-arabinitol 4-dehydrogenase [EC:1.1.1.11]	NA	NA	NA	NA	NA
K00008	L-iditol 2-dehydrogenase [EC:1.1.1.14]	M00014	SORD, gutB; L-iditol 2-dehydrogenase [EC:1.1.1.14]	Glucuronate pathway (uronate pathway) [PATH:map00040 map01100]	Carbohydrate metabolism	Other carbohydrate metabolism
K00009	mannitol-1-phosphate 5-dehydrogenase [EC:1.1.1.17]	NA	NA	NA	NA	NA
K00010	myo-inositol 2-dehydrogenase / D-chiro-inositol 1-dehydrogenase [EC:1.1.1.18 1.1.1.369]	NA	NA	NA	NA	NA
K00012	UDPglucose 6-dehydrogenase [EC:1.1.1.22]	M00014; M00129	UGDH, ugd; UDPglucose 6-dehydrogenase [EC:1.1.1.22]	Glucuronate pathway (uronate pathway) [PATH:map00040 map01100] || Ascorbate biosynthesis animals glucose-1P => ascorbate [PATH:map00040 map00053 map01240 map01100]	Carbohydrate metabolism	Other carbohydrate metabolism
K00013	histidinol dehydrogenase [EC:1.1.1.23]	M00026	hisD; histidinol dehydrogenase [EC:1.1.1.23]	Histidine biosynthesis PRPP => histidine [PATH:map00340 map01230 map01100 map01110]	Amino acid metabolism	Histidine metabolism
K00014	shikimate dehydrogenase [EC:1.1.1.25]	M00022	aroE; shikimate dehydrogenase [EC:1.1.1.25]	Shikimate pathway phosphoenolpyruvate + erythrose-4P => chorismate [PATH:map00400 map01230 map01100 map01110]	Amino acid metabolism	Aromatic amino acid metabolism
K00015	glyoxylate reductase [EC:1.1.1.26]	NA	NA	NA	NA	NA
K00016	L-lactate dehydrogenase [EC:1.1.1.27]	NA	NA	NA	NA	NA
K00018	glycerate dehydrogenase [EC:1.1.1.29]	M00346	hprA; glycerate dehydrogenase [EC:1.1.1.29]	Formaldehyde assimilation serine pathway [PATH:map00680 map01200 map01100 map01120]	Energy metabolism	Methan e metabolism
K00019	3-hydroxybutyrate dehydrogenase [EC:1.1.1.30]	M00088	BDH1, bdhA; 3-hydroxybutyrate dehydrogenase [EC:1.1.1.30]	Ketone body biosynthesis acetyl-CoA => acetoacetate/3-hydroxybutyrate/acetone [PATH:map00650 map01100]	Lipid metabolism	Lipid metabolism
K00020	3-hydroxyisobutyrate dehydrogenase [EC:1.1.1.31]	NA	NA	NA	NA	NA
K00021	hydroxymethylglutaryl-CoA reductase (NADPH) [EC:1.1.1.34]	M00095; M00849	HMGCR; hydroxymethylglutaryl-CoA reductase (NADPH) [EC:1.1.1.34]	C5 isoprenoid biosynthesis mevalonate pathway [PATH:map00900 map01100 map01110] || C5 isoprenoid biosynthesis mevalonate pathway archaea [PATH:map00900 map01100 map01110]	Biosynthesis of terpenoids and polyketides	Terpenoid backbone biosynthesis
K00023	acetoacetyl-CoA reductase [EC:1.1.1.36]	M00373	phbB; acetoacetyl-CoA reductase [EC:1.1.1.36]	Ethylmalonyl pathway [PATH:map00630 map01200 map01100 map01120]	Carbohydrate metabolism	Other carbohydrate metabolism
K00024	malate dehydrogenase [EC:1.1.1.37]	M00009; M00011; M00012; M00168; M00173; M00346; M00374; M00614; M00620; M00740	mdh; malate dehydrogenase [EC:1.1.1.37]	Citrate cycle (TCA cycle Krebs cycle) [PATH:map00020 map01200 map01100] || Citrate cycle second carbon oxidation 2-oxoglutarate => oxaloacetate [PATH:map00020 map01200 map01100] || Glyoxylate cycle [PATH:map00630 map01200 map01100 map01110] || CAM (Crassulacean acid metabolism) dark [PATH:map00620 map00710 map01200 map01100 map01120] || Reductive citrate cycle (Arnon-Buchanan cycle) [PATH:map0072…	Carbohydrate metabolism; Energy metabolism; Module set	Central carbohydrate metabolism; Other carbohydrate metabolism; Carbon fixation; Methan e metabolism; Metabolic capacity
K00027	malate dehydrogenase (oxaloacetate-decarboxylating) [EC:1.1.1.38]	NA	NA	NA	NA	NA
K00029	malate dehydrogenase (oxaloacetate-decarboxylating)(NADP+) [EC:1.1.1.40]	M00169; M00172	E1.1.1.40, maeB; malate dehydrogenase (oxaloacetate-decarboxylating)(NADP+) [EC:1.1.1.40]	CAM (Crassulacean acid metabolism) light [PATH:map00620 map00710 map01200 map01100 map01120] || C4-dicarboxylic acid cycle NADP - malic enzyme type [PATH:map00620 map00710 map01200 map01100 map01120]	Energy metabolism	Carbon fixation
K00030	isocitrate dehydrogenase (NAD+) [EC:1.1.1.41]	M00009; M00010	IDH3; isocitrate dehydrogenase (NAD+) [EC:1.1.1.41]	Citrate cycle (TCA cycle Krebs cycle) [PATH:map00020 map01200 map01100] || Citrate cycle first carbon oxidation oxaloacetate => 2-oxoglutarate [PATH:map00020 map01200 map01210 map01230 map01100]	Carbohydrate metabolism	Central carbohydrate metabolism
K00031	isocitrate dehydrogenase [EC:1.1.1.42]	M00009; M00010; M00173; M00614; M00740	IDH1, IDH2, icd; isocitrate dehydrogenase [EC:1.1.1.42]	Citrate cycle (TCA cycle Krebs cycle) [PATH:map00020 map01200 map01100] || Citrate cycle first carbon oxidation oxaloacetate => 2-oxoglutarate [PATH:map00020 map01200 map01210 map01230 map01100] || Reductive citrate cycle (Arnon-Buchanan cycle) [PATH:map00720 map01200 map01100 map01120] || Anoxygenic photosynthesis in green sulfur bacteria || Methylaspartate cycle [PATH:map00020 map00250 map00630…	Carbohydrate metabolism; Energy metabolism; Module set	Central carbohydrate metabolism; Carbon fixation; Metabolic capacity; Other carbohydrate metabolism
K00032	phosphogluconate 2-dehydrogenase [EC:1.1.1.43]	NA	NA	NA	NA	NA
K00033	6-phosphogluconate dehydrogenase [EC:1.1.1.44 1.1.1.343]	M00004; M00006	PGD, gnd, gntZ; 6-phosphogluconate dehydrogenase [EC:1.1.1.44 1.1.1.343]	Pentose phosphate pathway (Pentose phosphate cycle) [PATH:map00030 map01200 map01100 map01120] || Pentose phosphate pathway oxidative phase glucose 6P => ribulose 5P [PATH:map00030 map01200 map01100 map01120]	Carbohydrate metabolism	Central carbohydrate metabolism
K00034	glucose 1-dehydrogenase [EC:1.1.1.47]	NA	NA	NA	NA	NA
K00035	D-galactose 1-dehydrogenase [EC:1.1.1.48]	NA	NA	NA	NA	NA
K00036	glucose-6-phosphate 1-dehydrogenase [EC:1.1.1.49 1.1.1.363]	M00004; M00006; M00008	G6PD, zwf; glucose-6-phosphate 1-dehydrogenase [EC:1.1.1.49 1.1.1.363]	Pentose phosphate pathway (Pentose phosphate cycle) [PATH:map00030 map01200 map01100 map01120] || Pentose phosphate pathway oxidative phase glucose 6P => ribulose 5P [PATH:map00030 map01200 map01100 map01120] || Entner-Doudoroff pathway glucose-6P => glyceraldehyde-3P + pyruvate [PATH:map00030 map01200 map01100 map01120]	Carbohydrate metabolism	Central carbohydrate metabolism
K00038	3alpha(or 20beta)-hydroxysteroid dehydrogenase [EC:1.1.1.53]	NA	NA	NA	NA	NA
K00039	ribitol 2-dehydrogenase [EC:1.1.1.56]	NA	NA	NA	NA	NA
K00040	fructuronate reductase [EC:1.1.1.57]	M00061	uxuB; fructuronate reductase [EC:1.1.1.57]	D-Glucuronate degradation D-glucuronate => pyruvate + D-glyceraldehyde 3P [PATH:map00040 map00030 map01100]	Carbohydrate metabolism	Other carbohydrate metabolism
K00041	tagaturonate reductase [EC:1.1.1.58]	M00631	uxaB; tagaturonate reductase [EC:1.1.1.58]	D-Galacturonate degradation (bacteria) D-galacturonate => pyruvate + D-glyceraldehyde 3P [PATH:map00040 map00030 map01100]	Carbohydrate metabolism	Other carbohydrate metabolism
K00042	2-hydroxy-3-oxopropionate reductase [EC:1.1.1.60]	NA	NA	NA	NA	NA
K00043	4-hydroxybutyrate dehydrogenase [EC:1.1.1.61]	NA	NA	NA	NA	NA
K00045	mannitol 2-dehydrogenase [EC:1.1.1.67]	NA	NA	NA	NA	NA
K00046	gluconate 5-dehydrogenase [EC:1.1.1.69]	NA	NA	NA	NA	NA
K00048	lactaldehyde reductase [EC:1.1.1.77]	NA	NA	NA	NA	NA
K00050	hydroxypyruvate reductase [EC:1.1.1.81]	NA	NA	NA	NA	NA
K00052	3-isopropylmalate dehydrogenase [EC:1.1.1.85]	M00432; M00535	leuB, IMDH; 3-isopropylmalate dehydrogenase [EC:1.1.1.85]	Leucine biosynthesis 2-oxoisovalerate => 2-oxoisocaproate [PATH:map00290 map01210 map01230 map01100 map01110] || Isoleucine biosynthesis pyruvate => 2-oxobutanoate [PATH:map00290 map00660 map01210 map01230 map01100]	Amino acid metabolism	Branched-chain amino acid metabolism
K00053	ketol-acid reductoisomerase [EC:1.1.1.86]	M00019; M00570	ilvC; ketol-acid reductoisomerase [EC:1.1.1.86]	Valine/isoleucine biosynthesis pyruvate => valine / 2-oxobutanoate => isoleucine [PATH:map00290 map00770 map01210 map01230 map01100 map01110] || Isoleucine biosynthesis threonine => 2-oxobutanoate => isoleucine [PATH:map00290 map01230 map01100]	Amino acid metabolism	Branched-chain amino acid metabolism
K00054	hydroxymethylglutaryl-CoA reductase [EC:1.1.1.88]	M00849	mvaA; hydroxymethylglutaryl-CoA reductase [EC:1.1.1.88]	C5 isoprenoid biosynthesis mevalonate pathway archaea [PATH:map00900 map01100 map01110]	Biosynthesis of terpenoids and polyketides	Terpenoid backbone biosynthesis
K00055	aryl-alcohol dehydrogenase [EC:1.1.1.90]	M00537; M00538	E1.1.1.90; aryl-alcohol dehydrogenase [EC:1.1.1.90]	Xylene degradation xylene => methylbenzoate [PATH:map00622 map01220 map01100 map01120] || Toluene degradation toluene => benzoate [PATH:map00623 map01220 map01100 map01120]	Xenobiotics biodegradation	Aromatics degradation
K00057	glycerol-3-phosphate dehydrogenase (NAD(P)+) [EC:1.1.1.94]	NA	NA	NA	NA	NA
K00058	D-3-phosphoglycerate dehydrogenase / 2-oxoglutarate reductase [EC:1.1.1.95 1.1.1.399]	M00020	serA, PHGDH; D-3-phosphoglycerate dehydrogenase / 2-oxoglutarate reductase [EC:1.1.1.95 1.1.1.399]	Serine biosynthesis glycerate-3P => serine [PATH:map00260 map00680 map01200 map01230 map01100]	Amino acid metabolism	Serine and threonine metabolism
K00059	3-oxoacyl-[acyl-carrier protein] reductase [EC:1.1.1.100]	M00083; M00572; M00874	fabG, OAR1; 3-oxoacyl-[acyl-carrier protein] reductase [EC:1.1.1.100]	Fatty acid biosynthesis elongation [PATH:map00061 map01212 map01100] || Pimeloyl-ACP biosynthesis BioC-BioH pathway malonyl-ACP => pimeloyl-ACP [PATH:map00780 map01240 map01100] || Fatty acid biosynthesis in mitochondria fungi [PATH:map00061 map01212 map01100]	Lipid metabolism; Metabolism of cofactors and vitamins	Fatty acid metabolism; Cofactor and vitamin metabolism
K00060	threonine 3-dehydrogenase [EC:1.1.1.103]	NA	NA	NA	NA	NA
K00064	D-threo-aldose 1-dehydrogenase [EC:1.1.1.122]	NA	NA	NA	NA	NA
K00065	2-dehydro-3-deoxy-D-gluconate 5-dehydrogenase [EC:1.1.1.127]	NA	NA	NA	NA	NA
K00066	GDP-mannose 6-dehydrogenase [EC:1.1.1.132]	NA	NA	NA	NA	NA
K00067	dTDP-4-dehydrorhamnose reductase [EC:1.1.1.133]	M00793	rfbD, rmlD; dTDP-4-dehydrorhamnose reductase [EC:1.1.1.133]	dTDP-L-rhamnose biosynthesis [PATH:map00521 map00523 map00541 map01250 map01100 map01110]	Biosynthesis of terpenoids and polyketides	Polyketide sugar unit biosynthesis
K00068	sorbitol-6-phosphate 2-dehydrogenase [EC:1.1.1.140]	NA	NA	NA	NA	NA
K00073	ureidoglycolate dehydrogenase (NAD+) [EC:1.1.1.350]	NA	NA	NA	NA	NA
K00074	3-hydroxybutyryl-CoA dehydrogenase [EC:1.1.1.157]	M00878	paaH, hbd, fadB, mmgB; 3-hydroxybutyryl-CoA dehydrogenase [EC:1.1.1.157]	Phenylacetate degradation phenylaxetate => acetyl-CoA/succinyl-CoA [PATH:map00360 map01100 map01120]	Xenobiotics biodegradation	Aromatics degradation
K00075	UDP-N-acetylmuramate dehydrogenase [EC:1.3.1.98]	NA	NA	NA	NA	NA
K00076	7-alpha-hydroxysteroid dehydrogenase [EC:1.1.1.159]	NA	NA	NA	NA	NA
K00077	2-dehydropantoate 2-reductase [EC:1.1.1.169]	M00119; M00913; M00914	panE, apbA; 2-dehydropantoate 2-reductase [EC:1.1.1.169]	Pantothenate biosynthesis valine/L-aspartate => pantothenate [PATH:map00770 map01240 map01100 map01110] || Pantothenate biosynthesis 2-oxoisovalerate/spermine => pantothenate [PATH:map00770 map01240 map01100] || Coenzyme A biosynthesis archaea 2-oxoisovalerate => 4-phosphopantoate => CoA [PATH:map00770 map01240 map01100]	Metabolism of cofactors and vitamins	Cofactor and vitamin metabolism
K00082	5-amino-6-(5-phosphoribosylamino)uracil reductase [EC:1.1.1.193]	M00125	ribD2; 5-amino-6-(5-phosphoribosylamino)uracil reductase [EC:1.1.1.193]	Riboflavin biosynthesis plants and bacteria GTP => riboflavin/FMN/FAD [PATH:map00740 map01240 map01100 map01110]	Metabolism of cofactors and vitamins	Cofactor and vitamin metabolism
K00086	1,3-propanediol dehydrogenase [EC:1.1.1.202]	NA	NA	NA	NA	NA
K00087	xanthine dehydrogenase molybdenum-binding subunit [EC:1.17.1.4]	M00546; M00958; M00959	ygeS, xdhA; xanthine dehydrogenase molybdenum-binding subunit [EC:1.17.1.4]	Purine degradation xanthine => urea [PATH:map00230 map01100] || Adenine ribonucleotide degradation AMP => Urate [PATH:map00230 map01232 map01100] || Guanine ribonucleotide degradation GMP => Urate [PATH:map00230 map01232 map01100]	Nucleotide metabolism	Purine metabolism
K00088	IMP dehydrogenase [EC:1.1.1.205]	M00050	IMPDH, guaB; IMP dehydrogenase [EC:1.1.1.205]	Guanine ribonucleotide biosynthesis IMP => GDPGTP [PATH:map00230 map01232 map01100]	Nucleotide metabolism	Purine metabolism
K00090	glyoxylate/hydroxypyruvate/2-ketogluconate reductase [EC:1.1.1.79 1.1.1.81 1.1.1.215]	NA	NA	NA	NA	NA
K00091	dihydroflavonol-4-reductase [EC:1.1.1.219]	NA	NA	NA	NA	NA
K00094	galactitol-1-phosphate 5-dehydrogenase [EC:1.1.1.251]	NA	NA	NA	NA	NA
K00096	glycerol-1-phosphate dehydrogenase [NAD(P)+] [EC:1.1.1.261]	NA	NA	NA	NA	NA
K00097	4-hydroxythreonine-4-phosphate dehydrogenase [EC:1.1.1.262]	M00124	pdxA; 4-hydroxythreonine-4-phosphate dehydrogenase [EC:1.1.1.262]	Pyridoxal-P biosynthesis erythrose-4P => pyridoxal-P [PATH:map00750 map01240 map01100]	Metabolism of cofactors and vitamins	Cofactor and vitamin metabolism
K00098	L-idonate 5-dehydrogenase [EC:1.1.1.264]	NA	NA	NA	NA	NA
K00099	1-deoxy-D-xylulose-5-phosphate reductoisomerase [EC:1.1.1.267]	M00096	dxr; 1-deoxy-D-xylulose-5-phosphate reductoisomerase [EC:1.1.1.267]	C5 isoprenoid biosynthesis non-mevalonate pathway [PATH:map00900 map01100 map01110]	Biosynthesis of terpenoids and polyketides	Terpenoid backbone biosynthesis
K00100	butanol dehydrogenase [EC:1.1.1.-]	NA	NA	NA	NA	NA
K00101	L-lactate dehydrogenase (cytochrome) [EC:1.1.2.3]	NA	NA	NA	NA	NA
K00102	D-lactate dehydrogenase (cytochrome) [EC:1.1.2.4]	NA	NA	NA	NA	NA
K00103	L-gulonolactone oxidase [EC:1.1.3.8]	M00129	GULO; L-gulonolactone oxidase [EC:1.1.3.8]	Ascorbate biosynthesis animals glucose-1P => ascorbate [PATH:map00040 map00053 map01240 map01100]	Carbohydrate metabolism	Other carbohydrate metabolism
K00104	glycolate oxidase [EC:1.1.3.15]	NA	NA	NA	NA	NA
K00105	alpha-glycerophosphate oxidase [EC:1.1.3.21]	NA	NA	NA	NA	NA
K00108	choline dehydrogenase [EC:1.1.99.1]	M00555	betA, CHDH; choline dehydrogenase [EC:1.1.99.1]	Betaine biosynthesis choline => betaine [PATH:map00260 map01100]	Amino acid metabolism	Serine and threonine metabolism
K00109	2-hydroxyglutarate dehydrogenase [EC:1.1.99.2]	NA	NA	NA	NA	NA
K00111	glycerol-3-phosphate dehydrogenase [EC:1.1.5.3]	NA	NA	NA	NA	NA
K00112	glycerol-3-phosphate dehydrogenase subunit B [EC:1.1.5.3]	NA	NA	NA	NA	NA
K00113	glycerol-3-phosphate dehydrogenase subunit C [EC:1.1.5.3]	NA	NA	NA	NA	NA
K00114	alcohol dehydrogenase (cytochrome c) [EC:1.1.2.8]	NA	NA	NA	NA	NA
K00116	malate dehydrogenase (quinone) [EC:1.1.5.4]	M00009; M00011	mqo; malate dehydrogenase (quinone) [EC:1.1.5.4]	Citrate cycle (TCA cycle Krebs cycle) [PATH:map00020 map01200 map01100] || Citrate cycle second carbon oxidation 2-oxoglutarate => oxaloacetate [PATH:map00020 map01200 map01100]	Carbohydrate metabolism	Central carbohydrate metabolism
K00117	quinoprotein glucose dehydrogenase [EC:1.1.5.2]	NA	NA	NA	NA	NA
K00118	glucose-fructose oxidoreductase [EC:1.1.99.28]	NA	NA	NA	NA	NA
K00121	S-(hydroxymethyl)glutathione dehydrogenase / alcohol dehydrogenase [EC:1.1.1.284 1.1.1.1]	NA	NA	NA	NA	NA
K00122	formate dehydrogenase [EC:1.17.1.9]	NA	NA	NA	NA	NA
K00123	formate dehydrogenase major subunit [EC:1.17.1.9]	NA	NA	NA	NA	NA
K00124	formate dehydrogenase iron-sulfur subunit	NA	NA	NA	NA	NA
K00126	formate dehydrogenase subunit delta [EC:1.17.1.9]	NA	NA	NA	NA	NA
K00127	formate dehydrogenase subunit gamma	NA	NA	NA	NA	NA
K00128	aldehyde dehydrogenase (NAD+) [EC:1.2.1.3]	M00135; M00913	ALDH; aldehyde dehydrogenase (NAD+) [EC:1.2.1.3]	GABA biosynthesis eukaryotes putrescine => GABA [PATH:map00330 map01100] || Pantothenate biosynthesis 2-oxoisovalerate/spermine => pantothenate [PATH:map00770 map01240 map01100]	Amino acid metabolism; Metabolism of cofactors and vitamins	Polyamine biosynthesis; Cofactor and vitamin metabolism
K00129	aldehyde dehydrogenase (NAD(P)+) [EC:1.2.1.5]	NA	NA	NA	NA	NA
K00130	betaine-aldehyde dehydrogenase [EC:1.2.1.8]	M00555	betB, gbsA; betaine-aldehyde dehydrogenase [EC:1.2.1.8]	Betaine biosynthesis choline => betaine [PATH:map00260 map01100]	Amino acid metabolism	Serine and threonine metabolism
K00131	glyceraldehyde-3-phosphate dehydrogenase (NADP+) [EC:1.2.1.9]	M00308; M00633	gapN; glyceraldehyde-3-phosphate dehydrogenase (NADP+) [EC:1.2.1.9]	Semi-phosphorylative Entner-Doudoroff pathway gluconate => glycerate-3P [PATH:map00030 map01200 map01100 map01120] || Semi-phosphorylative Entner-Doudoroff pathway gluconate/galactonate => glycerate-3P [PATH:map00030 map00052 map01200 map01100]	Carbohydrate metabolism	Central carbohydrate metabolism
K00132	acetaldehyde dehydrogenase (acetylating) [EC:1.2.1.10]	NA	NA	NA	NA	NA
K00133	aspartate-semialdehyde dehydrogenase [EC:1.2.1.11]	M00016; M00017; M00018; M00033; M00525; M00526; M00527	asd; aspartate-semialdehyde dehydrogenase [EC:1.2.1.11]	Lysine biosynthesis succinyl-DAP pathway aspartate => lysine [PATH:map00300 map01230 map01100] || Methionine biosynthesis aspartate => homoserine => methionine [PATH:map00270 map01230 map01100] || Threonine biosynthesis aspartate => homoserine => threonine [PATH:map00260 map01230 map01100 map01110] || Ectoine biosynthesis aspartate => ectoine [PATH:map00260 map01210 map01230 map01100 map01120] ||…	Amino acid metabolism	Lysine metabolism; Cysteine and methionine metabolism; Serine and threonine metabolism
K00134	glyceraldehyde 3-phosphate dehydrogenase [EC:1.2.1.12]	M00001; M00002; M00003; M00165; M00166; M00308; M00552; M00611; M00612	GAPDH, gapA; glyceraldehyde 3-phosphate dehydrogenase (phosphorylating) [EC:1.2.1.12]	Glycolysis (Embden-Meyerhof pathway) glucose => pyruvate [PATH:map00010 map01200 map01100] || Glycolysis core module involving three-carbon compounds [PATH:map00010 map01200 map01230 map01100] || Gluconeogenesis oxaloacetate => fructose-6P [PATH:map00010 map00020 map01100] || Reductive pentose phosphate cycle (Calvin cycle) [PATH:map00710 map01200 map01100 map01120] || Reductive pentose phosphate…	Carbohydrate metabolism; Energy metabolism; Module set	Central carbohydrate metabolism; Carbon fixation; Other carbohydrate metabolism; Metabolic capacity
K00135	succinate-semialdehyde dehydrogenase / glutarate-semialdehyde dehydrogenase [EC:1.2.1.16 1.2.1.79 1.2.1.20]	M00027; M00956; M00957	gabD; succinate-semialdehyde dehydrogenase / glutarate-semialdehyde dehydrogenase [EC:1.2.1.16 1.2.1.79 1.2.1.20]	GABA (gamma-Aminobutyrate) shunt [PATH:map00250 map00650 map01100] || Lysine degradation bacteria L-lysine => succinate [PATH:map00310] || Lysine degradation bacteria L-lysine => glutarate => succinate/acetyl-CoA [PATH:map00310]	Amino acid metabolism	Other amino acid metabolism; Lysine metabolism
K00137	aminobutyraldehyde dehydrogenase [EC:1.2.1.19]	M00956	prr; aminobutyraldehyde dehydrogenase [EC:1.2.1.19]	Lysine degradation bacteria L-lysine => succinate [PATH:map00310]	Amino acid metabolism	Lysine metabolism
K00138	aldehyde dehydrogenase [EC:1.2.1.-]	NA	NA	NA	NA	NA
K00140	malonate-semialdehyde dehydrogenase (acetylating) / methylmalonate-semialdehyde dehydrogenase [EC:1.2.1.18 1.2.1.27]	M00013	mmsA, iolA, ALDH6A1; malonate-semialdehyde dehydrogenase (acetylating) / methylmalonate-semialdehyde dehydrogenase [EC:1.2.1.18 1.2.1.27]	Malonate semialdehyde pathway propanoyl-CoA => acetyl-CoA [PATH:map00410 map00640 map01200 map01100]	Carbohydrate metabolism	Other carbohydrate metabolism
K00141	benzaldehyde dehydrogenase (NAD) [EC:1.2.1.28]	M00537; M00538	xylC; benzaldehyde dehydrogenase (NAD) [EC:1.2.1.28]	Xylene degradation xylene => methylbenzoate [PATH:map00622 map01220 map01100 map01120] || Toluene degradation toluene => benzoate [PATH:map00623 map01220 map01100 map01120]	Xenobiotics biodegradation	Aromatics degradation
K00145	N-acetyl-gamma-glutamyl-phosphate reductase [EC:1.2.1.38]	M00028; M00845	argC; N-acetyl-gamma-glutamyl-phosphate reductase [EC:1.2.1.38]	Ornithine biosynthesis glutamate => ornithine [PATH:map00220 map01210 map01230 map01100] || Arginine biosynthesis glutamate => acetylcitrulline => arginine [PATH:map00220 map01230 map01100]	Amino acid metabolism	Arginine and proline metabolism
K00146	phenylacetaldehyde dehydrogenase [EC:1.2.1.39]	NA	NA	NA	NA	NA
K00147	glutamate-5-semialdehyde dehydrogenase [EC:1.2.1.41]	M00015	proA; glutamate-5-semialdehyde dehydrogenase [EC:1.2.1.41]	Proline biosynthesis glutamate => proline [PATH:map00330 map01230 map01100]	Amino acid metabolism	Arginine and proline metabolism
K00148	glutathione-independent formaldehyde dehydrogenase [EC:1.2.1.46]	NA	NA	NA	NA	NA
K00150	glyceraldehyde-3-phosphate dehydrogenase (NAD(P)) [EC:1.2.1.59]	M00001; M00002; M00003; M00165; M00166; M00611; M00612	gap2, gapB; glyceraldehyde-3-phosphate dehydrogenase (NAD(P)+) (phosphorylating) [EC:1.2.1.59]	Glycolysis (Embden-Meyerhof pathway) glucose => pyruvate [PATH:map00010 map01200 map01100] || Glycolysis core module involving three-carbon compounds [PATH:map00010 map01200 map01230 map01100] || Gluconeogenesis oxaloacetate => fructose-6P [PATH:map00010 map00020 map01100] || Reductive pentose phosphate cycle (Calvin cycle) [PATH:map00710 map01200 map01100 map01120] || Reductive pentose phosphate…	Carbohydrate metabolism; Energy metabolism; Module set	Central carbohydrate metabolism; Carbon fixation; Metabolic capacity
K00151	5-carboxymethyl-2-hydroxymuconic-semialdehyde dehydrogenase [EC:1.2.1.60]	M00533	hpaE, hpcC; 5-carboxymethyl-2-hydroxymuconic-semialdehyde dehydrogenase [EC:1.2.1.60]	Homoprotocatechuate degradation homoprotocatechuate => 2-oxohept-3-enedioate [PATH:map00350 map01220 map01100 map01120]	Amino acid metabolism	Aromatic amino acid metabolism
K00152	salicylaldehyde dehydrogenase [EC:1.2.1.65]	M00534	nahF; salicylaldehyde dehydrogenase [EC:1.2.1.65]	Naphthalene degradation naphthalene => salicylate [PATH:map00626 map01220 map01100 map01120]	Xenobiotics biodegradation	Aromatics degradation
K00153	S-(hydroxymethyl)mycothiol dehydrogenase [EC:1.1.1.306]	NA	NA	NA	NA	NA
K00154	coniferyl-aldehyde dehydrogenase [EC:1.2.1.68]	NA	NA	NA	NA	NA
K00156	pyruvate dehydrogenase (quinone) [EC:1.2.5.1]	NA	NA	NA	NA	NA
K00158	pyruvate oxidase [EC:1.2.3.3]	NA	NA	NA	NA	NA
K00161	pyruvate dehydrogenase E1 component alpha subunit [EC:1.2.4.1]	M00307	PDHA, pdhA; pyruvate dehydrogenase E1 component alpha subunit [EC:1.2.4.1]	Pyruvate oxidation pyruvate => acetyl-CoA [PATH:map00010 map00020 map00620 map01200 map01100]	Carbohydrate metabolism	Central carbohydrate metabolism
K00162	pyruvate dehydrogenase E1 component beta subunit [EC:1.2.4.1]	M00307	PDHB, pdhB; pyruvate dehydrogenase E1 component beta subunit [EC:1.2.4.1]	Pyruvate oxidation pyruvate => acetyl-CoA [PATH:map00010 map00020 map00620 map01200 map01100]	Carbohydrate metabolism	Central carbohydrate metabolism
K00163	pyruvate dehydrogenase E1 component [EC:1.2.4.1]	M00307	aceE; pyruvate dehydrogenase E1 component [EC:1.2.4.1]	Pyruvate oxidation pyruvate => acetyl-CoA [PATH:map00010 map00020 map00620 map01200 map01100]	Carbohydrate metabolism	Central carbohydrate metabolism
K00164	2-oxoglutarate dehydrogenase E1 component [EC:1.2.4.2]	M00009; M00011	OGDH, sucA; 2-oxoglutarate dehydrogenase E1 component [EC:1.2.4.2]	Citrate cycle (TCA cycle Krebs cycle) [PATH:map00020 map01200 map01100] || Citrate cycle second carbon oxidation 2-oxoglutarate => oxaloacetate [PATH:map00020 map01200 map01100]	Carbohydrate metabolism	Central carbohydrate metabolism
K00166	2-oxoisovalerate dehydrogenase E1 component alpha subunit [EC:1.2.4.4]	M00036	BCKDHA, bkdA1; 2-oxoisovalerate dehydrogenase E1 component alpha subunit [EC:1.2.4.4]	Leucine degradation leucine => acetoacetate + acetyl-CoA [PATH:map00280 map01100]	Amino acid metabolism	Branched-chain amino acid metabolism
K00167	2-oxoisovalerate dehydrogenase E1 component beta subunit [EC:1.2.4.4]	M00036	BCKDHB, bkdA2; 2-oxoisovalerate dehydrogenase E1 component beta subunit [EC:1.2.4.4]	Leucine degradation leucine => acetoacetate + acetyl-CoA [PATH:map00280 map01100]	Amino acid metabolism	Branched-chain amino acid metabolism
K00169	pyruvate ferredoxin oxidoreductase alpha subunit [EC:1.2.7.1]	M00173; M00307; M00374; M00614; M00620	porA; pyruvate ferredoxin oxidoreductase alpha subunit [EC:1.2.7.1]	Reductive citrate cycle (Arnon-Buchanan cycle) [PATH:map00720 map01200 map01100 map01120] || Pyruvate oxidation pyruvate => acetyl-CoA [PATH:map00010 map00020 map00620 map01200 map01100] || Dicarboxylate-hydroxybutyrate cycle [PATH:map00720 map01200 map01100 map01120] || Anoxygenic photosynthesis in green sulfur bacteria || Incomplete reductive citrate cycle acetyl-CoA => oxoglutarate [PATH:map00…	Energy metabolism; Carbohydrate metabolism; Module set	Carbon fixation; Central carbohydrate metabolism; Metabolic capacity
K00170	pyruvate ferredoxin oxidoreductase beta subunit [EC:1.2.7.1]	M00173; M00307; M00374; M00614; M00620	porB; pyruvate ferredoxin oxidoreductase beta subunit [EC:1.2.7.1]	Reductive citrate cycle (Arnon-Buchanan cycle) [PATH:map00720 map01200 map01100 map01120] || Pyruvate oxidation pyruvate => acetyl-CoA [PATH:map00010 map00020 map00620 map01200 map01100] || Dicarboxylate-hydroxybutyrate cycle [PATH:map00720 map01200 map01100 map01120] || Anoxygenic photosynthesis in green sulfur bacteria || Incomplete reductive citrate cycle acetyl-CoA => oxoglutarate [PATH:map00…	Energy metabolism; Carbohydrate metabolism; Module set	Carbon fixation; Central carbohydrate metabolism; Metabolic capacity
K00171	pyruvate ferredoxin oxidoreductase delta subunit [EC:1.2.7.1]	M00173; M00307; M00374; M00614; M00620	porD; pyruvate ferredoxin oxidoreductase delta subunit [EC:1.2.7.1]	Reductive citrate cycle (Arnon-Buchanan cycle) [PATH:map00720 map01200 map01100 map01120] || Pyruvate oxidation pyruvate => acetyl-CoA [PATH:map00010 map00020 map00620 map01200 map01100] || Dicarboxylate-hydroxybutyrate cycle [PATH:map00720 map01200 map01100 map01120] || Anoxygenic photosynthesis in green sulfur bacteria || Incomplete reductive citrate cycle acetyl-CoA => oxoglutarate [PATH:map00…	Energy metabolism; Carbohydrate metabolism; Module set	Carbon fixation; Central carbohydrate metabolism; Metabolic capacity
K00172	pyruvate ferredoxin oxidoreductase gamma subunit [EC:1.2.7.1]	M00173; M00307; M00374; M00614; M00620	porC, porG; pyruvate ferredoxin oxidoreductase gamma subunit [EC:1.2.7.1]	Reductive citrate cycle (Arnon-Buchanan cycle) [PATH:map00720 map01200 map01100 map01120] || Pyruvate oxidation pyruvate => acetyl-CoA [PATH:map00010 map00020 map00620 map01200 map01100] || Dicarboxylate-hydroxybutyrate cycle [PATH:map00720 map01200 map01100 map01120] || Anoxygenic photosynthesis in green sulfur bacteria || Incomplete reductive citrate cycle acetyl-CoA => oxoglutarate [PATH:map00…	Energy metabolism; Carbohydrate metabolism; Module set	Carbon fixation; Central carbohydrate metabolism; Metabolic capacity
K00174	2-oxoglutarate/2-oxoacid ferredoxin oxidoreductase subunit alpha [EC:1.2.7.3 1.2.7.11]	M00009; M00011; M00173; M00614; M00620	korA, oorA, oforA; 2-oxoglutarate/2-oxoacid ferredoxin oxidoreductase subunit alpha [EC:1.2.7.3 1.2.7.11]	Citrate cycle (TCA cycle Krebs cycle) [PATH:map00020 map01200 map01100] || Citrate cycle second carbon oxidation 2-oxoglutarate => oxaloacetate [PATH:map00020 map01200 map01100] || Reductive citrate cycle (Arnon-Buchanan cycle) [PATH:map00720 map01200 map01100 map01120] || Anoxygenic photosynthesis in green sulfur bacteria || Incomplete reductive citrate cycle acetyl-CoA => oxoglutarate [PATH:map…	Carbohydrate metabolism; Energy metabolism; Module set	Central carbohydrate metabolism; Carbon fixation; Metabolic capacity
K00175	2-oxoglutarate/2-oxoacid ferredoxin oxidoreductase subunit beta [EC:1.2.7.3 1.2.7.11]	M00009; M00011; M00173; M00614; M00620	korB, oorB, oforB; 2-oxoglutarate/2-oxoacid ferredoxin oxidoreductase subunit beta [EC:1.2.7.3 1.2.7.11]	Citrate cycle (TCA cycle Krebs cycle) [PATH:map00020 map01200 map01100] || Citrate cycle second carbon oxidation 2-oxoglutarate => oxaloacetate [PATH:map00020 map01200 map01100] || Reductive citrate cycle (Arnon-Buchanan cycle) [PATH:map00720 map01200 map01100 map01120] || Anoxygenic photosynthesis in green sulfur bacteria || Incomplete reductive citrate cycle acetyl-CoA => oxoglutarate [PATH:map…	Carbohydrate metabolism; Energy metabolism; Module set	Central carbohydrate metabolism; Carbon fixation; Metabolic capacity
K00176	2-oxoglutarate ferredoxin oxidoreductase subunit delta [EC:1.2.7.3]	M00009; M00011; M00173; M00614; M00620	korD, oorD; 2-oxoglutarate ferredoxin oxidoreductase subunit delta [EC:1.2.7.3]	Citrate cycle (TCA cycle Krebs cycle) [PATH:map00020 map01200 map01100] || Citrate cycle second carbon oxidation 2-oxoglutarate => oxaloacetate [PATH:map00020 map01200 map01100] || Reductive citrate cycle (Arnon-Buchanan cycle) [PATH:map00720 map01200 map01100 map01120] || Anoxygenic photosynthesis in green sulfur bacteria || Incomplete reductive citrate cycle acetyl-CoA => oxoglutarate [PATH:map…	Carbohydrate metabolism; Energy metabolism; Module set	Central carbohydrate metabolism; Carbon fixation; Metabolic capacity
K00177	2-oxoglutarate ferredoxin oxidoreductase subunit gamma [EC:1.2.7.3]	M00009; M00011; M00173; M00614; M00620	korC, oorC; 2-oxoglutarate ferredoxin oxidoreductase subunit gamma [EC:1.2.7.3]	Citrate cycle (TCA cycle Krebs cycle) [PATH:map00020 map01200 map01100] || Citrate cycle second carbon oxidation 2-oxoglutarate => oxaloacetate [PATH:map00020 map01200 map01100] || Reductive citrate cycle (Arnon-Buchanan cycle) [PATH:map00720 map01200 map01100 map01120] || Anoxygenic photosynthesis in green sulfur bacteria || Incomplete reductive citrate cycle acetyl-CoA => oxoglutarate [PATH:map…	Carbohydrate metabolism; Energy metabolism; Module set	Central carbohydrate metabolism; Carbon fixation; Metabolic capacity
K00179	indolepyruvate ferredoxin oxidoreductase, alpha subunit [EC:1.2.7.8]	NA	NA	NA	NA	NA
K00180	indolepyruvate ferredoxin oxidoreductase, beta subunit [EC:1.2.7.8]	NA	NA	NA	NA	NA
K00183	prokaryotic molybdopterin-containing oxidoreductase family, molybdopterin binding subunit	NA	NA	NA	NA	NA
K00184	prokaryotic molybdopterin-containing oxidoreductase family, iron-sulfur binding subunit	NA	NA	NA	NA	NA
K00185	prokaryotic molybdopterin-containing oxidoreductase family, membrane subunit	NA	NA	NA	NA	NA
K00186	2-oxoisovalerate ferredoxin oxidoreductase, alpha subunit [EC:1.2.7.7]	NA	NA	NA	NA	NA
K00187	2-oxoisovalerate ferredoxin oxidoreductase, beta subunit [EC:1.2.7.7]	NA	NA	NA	NA	NA
K00196	anaerobic carbon-monoxide dehydrogenase iron sulfur subunit	NA	NA	NA	NA	NA
K00200	formylmethanofuran dehydrogenase subunit A [EC:1.2.7.12]	M00567; M00617	fwdA, fmdA; formylmethanofuran dehydrogenase subunit A [EC:1.2.7.12]	Methanogenesis CO2 => methane [PATH:map00680 map01200 map01100 map01120] || Methanogen	Energy metabolism; Module set	Methan e metabolism; Metabolic capacity
K00201	formylmethanofuran dehydrogenase subunit B [EC:1.2.7.12]	M00567; M00617	fwdB, fmdB; formylmethanofuran dehydrogenase subunit B [EC:1.2.7.12]	Methanogenesis CO2 => methane [PATH:map00680 map01200 map01100 map01120] || Methanogen	Energy metabolism; Module set	Methan e metabolism; Metabolic capacity
K00202	formylmethanofuran dehydrogenase subunit C [EC:1.2.7.12]	M00567; M00617	fwdC, fmdC; formylmethanofuran dehydrogenase subunit C [EC:1.2.7.12]	Methanogenesis CO2 => methane [PATH:map00680 map01200 map01100 map01120] || Methanogen	Energy metabolism; Module set	Methan e metabolism; Metabolic capacity
K00205	4Fe-4S ferredoxin	M00567; M00617	fwdF, fmdF; 4Fe-4S ferredoxin	Methanogenesis CO2 => methane [PATH:map00680 map01200 map01100 map01120] || Methanogen	Energy metabolism; Module set	Methan e metabolism; Metabolic capacity
K00208	enoyl-[acyl-carrier protein] reductase I [EC:1.3.1.9 1.3.1.10]	M00083; M00572	fabI; enoyl-[acyl-carrier protein] reductase I [EC:1.3.1.9 1.3.1.10]	Fatty acid biosynthesis elongation [PATH:map00061 map01212 map01100] || Pimeloyl-ACP biosynthesis BioC-BioH pathway malonyl-ACP => pimeloyl-ACP [PATH:map00780 map01240 map01100]	Lipid metabolism; Metabolism of cofactors and vitamins	Fatty acid metabolism; Cofactor and vitamin metabolism
K00209	enoyl-[acyl-carrier protein] reductase / trans-2-enoyl-CoA reductase (NAD+) [EC:1.3.1.9 1.3.1.44]	M00083	fabV, ter; enoyl-[acyl-carrier protein] reductase / trans-2-enoyl-CoA reductase (NAD+) [EC:1.3.1.9 1.3.1.44]	Fatty acid biosynthesis elongation [PATH:map00061 map01212 map01100]	Lipid metabolism	Fatty acid metabolism
K00210	prephenate dehydrogenase [EC:1.3.1.12]	NA	NA	NA	NA	NA
K00211	prephenate dehydrogenase (NADP+) [EC:1.3.1.13]	M00025	TYR1; prephenate dehydrogenase (NADP+) [EC:1.3.1.13]	Tyrosine biosynthesis chorismate => HPP => tyrosine [PATH:map00400 map01230 map01100]	Amino acid metabolism	Aromatic amino acid metabolism
K00214	biliverdin reductase [EC:1.3.1.24]	NA	NA	NA	NA	NA
K00215	4-hydroxy-tetrahydrodipicolinate reductase [EC:1.17.1.8]	M00016; M00525; M00526; M00527	dapB; 4-hydroxy-tetrahydrodipicolinate reductase [EC:1.17.1.8]	Lysine biosynthesis succinyl-DAP pathway aspartate => lysine [PATH:map00300 map01230 map01100] || Lysine biosynthesis acetyl-DAP pathway aspartate => lysine [PATH:map00300 map01230 map01100] || Lysine biosynthesis DAP dehydrogenase pathway aspartate => lysine [PATH:map00300 map01230 map01100] || Lysine biosynthesis DAP aminotransferase pathway aspartate => lysine [PATH:map00300 map01230 map01100 …	Amino acid metabolism	Lysine metabolism
K00216	2,3-dihydro-2,3-dihydroxybenzoate dehydrogenase [EC:1.3.1.28]	NA	NA	NA	NA	NA
K00217	maleylacetate reductase [EC:1.3.1.32]	NA	NA	NA	NA	NA
K00218	protochlorophyllide reductase [EC:1.3.1.33]	NA	NA	NA	NA	NA
K00219	2,4-dienoyl-CoA reductase (NADPH2) [EC:1.3.1.34]	NA	NA	NA	NA	NA
K00220	cyclohexadieny/prephenate dehydrogenase [EC:1.3.1.43 1.3.1.12]	M00040	tyrC; cyclohexadieny/prephenate dehydrogenase [EC:1.3.1.43 1.3.1.12]	Tyrosine biosynthesis chorismate => arogenate => tyrosine [PATH:map00400 map01230 map01100 map01110]	Amino acid metabolism	Aromatic amino acid metabolism
K00221	alkylmercury lyase [EC:4.99.1.2]	NA	NA	NA	NA	NA
K00226	dihydroorotate dehydrogenase (fumarate) [EC:1.3.98.1]	M00051	pyrD; dihydroorotate dehydrogenase (fumarate) [EC:1.3.98.1]	De novo pyrimidine biosynthesis glutamine (+ PRPP) => UMP [PATH:map00240 map01240 map01100]	Nucleotide metabolism	Pyrimidine metabolism
K00228	coproporphyrinogen III oxidase [EC:1.3.3.3]	M00121; M00868	CPOX, hemF; coproporphyrinogen III oxidase [EC:1.3.3.3]	Heme biosynthesis plants and bacteria glutamate => heme [PATH:map00860 map01240 map01100 map01110] || Heme biosynthesis animals and fungi glycine => heme [PATH:map00860 map01240 map01100 map01110]	Metabolism of cofactors and vitamins	Cofactor and vitamin metabolism
K00230	menaquinone-dependent protoporphyrinogen oxidase [EC:1.3.5.3]	M00121	hemG; menaquinone-dependent protoporphyrinogen oxidase [EC:1.3.5.3]	Heme biosynthesis plants and bacteria glutamate => heme [PATH:map00860 map01240 map01100 map01110]	Metabolism of cofactors and vitamins	Cofactor and vitamin metabolism
K00231	protoporphyrinogen/coproporphyrinogen III oxidase [EC:1.3.3.4 1.3.3.15]	M00121; M00868; M00926	PPOX, hemY; protoporphyrinogen/coproporphyrinogen III oxidase [EC:1.3.3.4 1.3.3.15]	Heme biosynthesis plants and bacteria glutamate => heme [PATH:map00860 map01240 map01100 map01110] || Heme biosynthesis animals and fungi glycine => heme [PATH:map00860 map01240 map01100 map01110] || Heme biosynthesis bacteria glutamyl-tRNA => coproporphyrin III => heme [PATH:map00860 map01240 map01100]	Metabolism of cofactors and vitamins	Cofactor and vitamin metabolism
K00232	acyl-CoA oxidase [EC:1.3.3.6]	M00013; M00087; M00113; M00861	E1.3.3.6, ACOX1, ACOX3; acyl-CoA oxidase [EC:1.3.3.6]	Malonate semialdehyde pathway propanoyl-CoA => acetyl-CoA [PATH:map00410 map00640 map01200 map01100] || beta-Oxidation [PATH:map00071 map01212 map01100] || Jasmonic acid biosynthesis [PATH:map00592 map01100 map01110] || beta-Oxidation peroxisome VLCFA [PATH:map01040 map01212 map01100]	Carbohydrate metabolism; Lipid metabolism	Other carbohydrate metabolism; Fatty acid metabolism; Lipid metabolism
K00239	succinate dehydrogenase / fumarate reductase, flavoprotein subunit [EC:1.3.5.1 1.3.5.4]	M00009; M00011; M00149; M00173; M00374; M00376; M00613; M00614	sdhA, frdA; succinate dehydrogenase flavoprotein subunit [EC:1.3.5.1]	Citrate cycle (TCA cycle Krebs cycle) [PATH:map00020 map01200 map01100] || Citrate cycle second carbon oxidation 2-oxoglutarate => oxaloacetate [PATH:map00020 map01200 map01100] || Succinate dehydrogenase prokaryotes [PATH:map00190] || Reductive citrate cycle (Arnon-Buchanan cycle) [PATH:map00720 map01200 map01100 map01120] || Dicarboxylate-hydroxybutyrate cycle [PATH:map00720 map01200 map01100 m…	Carbohydrate metabolism; Energy metabolism; Module set	Central carbohydrate metabolism; ATP synthesis; Carbon fixation; Metabolic capacity
K00240	succinate dehydrogenase / fumarate reductase, iron-sulfur subunit [EC:1.3.5.1 1.3.5.4]	M00009; M00011; M00149; M00173; M00374; M00376; M00613; M00614	sdhB, frdB; succinate dehydrogenase iron-sulfur subunit [EC:1.3.5.1]	Citrate cycle (TCA cycle Krebs cycle) [PATH:map00020 map01200 map01100] || Citrate cycle second carbon oxidation 2-oxoglutarate => oxaloacetate [PATH:map00020 map01200 map01100] || Succinate dehydrogenase prokaryotes [PATH:map00190] || Reductive citrate cycle (Arnon-Buchanan cycle) [PATH:map00720 map01200 map01100 map01120] || Dicarboxylate-hydroxybutyrate cycle [PATH:map00720 map01200 map01100 m…	Carbohydrate metabolism; Energy metabolism; Module set	Central carbohydrate metabolism; ATP synthesis; Carbon fixation; Metabolic capacity
K00241	succinate dehydrogenase / fumarate reductase, cytochrome b subunit	M00009; M00011; M00149; M00173; M00374; M00376; M00613; M00614	sdhC, frdC; succinate dehydrogenase cytochrome b subunit	Citrate cycle (TCA cycle Krebs cycle) [PATH:map00020 map01200 map01100] || Citrate cycle second carbon oxidation 2-oxoglutarate => oxaloacetate [PATH:map00020 map01200 map01100] || Succinate dehydrogenase prokaryotes [PATH:map00190] || Reductive citrate cycle (Arnon-Buchanan cycle) [PATH:map00720 map01200 map01100 map01120] || Dicarboxylate-hydroxybutyrate cycle [PATH:map00720 map01200 map01100 m…	Carbohydrate metabolism; Energy metabolism; Module set	Central carbohydrate metabolism; ATP synthesis; Carbon fixation; Metabolic capacity
K00242	succinate dehydrogenase / fumarate reductase, membrane anchor subunit	M00009; M00011; M00149; M00173; M00613; M00614	sdhD, frdD; succinate dehydrogenase membrane anchor subunit	Citrate cycle (TCA cycle Krebs cycle) [PATH:map00020 map01200 map01100] || Citrate cycle second carbon oxidation 2-oxoglutarate => oxaloacetate [PATH:map00020 map01200 map01100] || Succinate dehydrogenase prokaryotes [PATH:map00190] || Reductive citrate cycle (Arnon-Buchanan cycle) [PATH:map00720 map01200 map01100 map01120] || Anoxygenic photosynthesis in green nonsulfur bacteria || Anoxygenic ph…	Carbohydrate metabolism; Energy metabolism; Module set	Central carbohydrate metabolism; ATP synthesis; Carbon fixation; Metabolic capacity
K00243	uncharacterized protein	NA	NA	NA	NA	NA
K00244	fumarate reductase flavoprotein subunit [EC:1.3.5.4]	M00009; M00011; M00150; M00173; M00613; M00614	frdA; succinate dehydrogenase flavoprotein subunit [EC:1.3.5.1]	Citrate cycle (TCA cycle Krebs cycle) [PATH:map00020 map01200 map01100] || Citrate cycle second carbon oxidation 2-oxoglutarate => oxaloacetate [PATH:map00020 map01200 map01100] || Fumarate reductase prokaryotes [PATH:map00190] || Reductive citrate cycle (Arnon-Buchanan cycle) [PATH:map00720 map01200 map01100 map01120] || Anoxygenic photosynthesis in green nonsulfur bacteria || Anoxygenic photosy…	Carbohydrate metabolism; Energy metabolism; Module set	Central carbohydrate metabolism; ATP synthesis; Carbon fixation; Metabolic capacity
K00245	fumarate reductase iron-sulfur subunit [EC:1.3.5.4]	M00009; M00011; M00150; M00173; M00613; M00614	frdB; succinate dehydrogenase iron-sulfur subunit [EC:1.3.5.1]	Citrate cycle (TCA cycle Krebs cycle) [PATH:map00020 map01200 map01100] || Citrate cycle second carbon oxidation 2-oxoglutarate => oxaloacetate [PATH:map00020 map01200 map01100] || Fumarate reductase prokaryotes [PATH:map00190] || Reductive citrate cycle (Arnon-Buchanan cycle) [PATH:map00720 map01200 map01100 map01120] || Anoxygenic photosynthesis in green nonsulfur bacteria || Anoxygenic photosy…	Carbohydrate metabolism; Energy metabolism; Module set	Central carbohydrate metabolism; ATP synthesis; Carbon fixation; Metabolic capacity
K00246	fumarate reductase subunit C	M00009; M00011; M00150; M00173; M00613; M00614	frdC; succinate dehydrogenase subunit C	Citrate cycle (TCA cycle Krebs cycle) [PATH:map00020 map01200 map01100] || Citrate cycle second carbon oxidation 2-oxoglutarate => oxaloacetate [PATH:map00020 map01200 map01100] || Fumarate reductase prokaryotes [PATH:map00190] || Reductive citrate cycle (Arnon-Buchanan cycle) [PATH:map00720 map01200 map01100 map01120] || Anoxygenic photosynthesis in green nonsulfur bacteria || Anoxygenic photosy…	Carbohydrate metabolism; Energy metabolism; Module set	Central carbohydrate metabolism; ATP synthesis; Carbon fixation; Metabolic capacity
K00247	fumarate reductase subunit D	M00009; M00011; M00150; M00173; M00613; M00614	frdD; succinate dehydrogenase subunit D	Citrate cycle (TCA cycle Krebs cycle) [PATH:map00020 map01200 map01100] || Citrate cycle second carbon oxidation 2-oxoglutarate => oxaloacetate [PATH:map00020 map01200 map01100] || Fumarate reductase prokaryotes [PATH:map00190] || Reductive citrate cycle (Arnon-Buchanan cycle) [PATH:map00720 map01200 map01100 map01120] || Anoxygenic photosynthesis in green nonsulfur bacteria || Anoxygenic photosy…	Carbohydrate metabolism; Energy metabolism; Module set	Central carbohydrate metabolism; ATP synthesis; Carbon fixation; Metabolic capacity
K00248	butyryl-CoA dehydrogenase [EC:1.3.8.1]	M00013	ACADS, bcd; butyryl-CoA dehydrogenase [EC:1.3.8.1]	Malonate semialdehyde pathway propanoyl-CoA => acetyl-CoA [PATH:map00410 map00640 map01200 map01100]	Carbohydrate metabolism	Other carbohydrate metabolism
K00249	acyl-CoA dehydrogenase [EC:1.3.8.7]	M00036; M00087	ACADM, acd; acyl-CoA dehydrogenase [EC:1.3.8.7]	Leucine degradation leucine => acetoacetate + acetyl-CoA [PATH:map00280 map01100] || beta-Oxidation [PATH:map00071 map01212 map01100]	Amino acid metabolism; Lipid metabolism	Branched-chain amino acid metabolism; Fatty acid metabolism
K00252	glutaryl-CoA dehydrogenase [EC:1.3.8.6]	M00032; M00957	GCDH, gcdH; glutaryl-CoA dehydrogenase [EC:1.3.8.6]	Lysine degradation lysine => saccharopine => acetoacetyl-CoA [PATH:map00310 map01100] || Lysine degradation bacteria L-lysine => glutarate => succinate/acetyl-CoA [PATH:map00310]	Amino acid metabolism	Lysine metabolism
K00253	isovaleryl-CoA dehydrogenase [EC:1.3.8.4]	M00036	IVD, ivd; isovaleryl-CoA dehydrogenase [EC:1.3.8.4]	Leucine degradation leucine => acetoacetate + acetyl-CoA [PATH:map00280 map01100]	Amino acid metabolism	Branched-chain amino acid metabolism
K00254	dihydroorotate dehydrogenase [EC:1.3.5.2]	M00051	DHODH, pyrD; dihydroorotate dehydrogenase [EC:1.3.5.2]	De novo pyrimidine biosynthesis glutamine (+ PRPP) => UMP [PATH:map00240 map01240 map01100]	Nucleotide metabolism	Pyrimidine metabolism
K00255	long-chain-acyl-CoA dehydrogenase [EC:1.3.8.8]	M00087	ACADL; long-chain-acyl-CoA dehydrogenase [EC:1.3.8.8]	beta-Oxidation [PATH:map00071 map01212 map01100]	Lipid metabolism	Fatty acid metabolism
K00256	isoquinoline 1-oxidoreductase [EC:1.3.99.16]	NA	NA	NA	NA	NA
K00257	acyl-ACP dehydrogenase [EC:1.3.99.-]	NA	NA	NA	NA	NA
K00259	alanine dehydrogenase [EC:1.4.1.1]	NA	NA	NA	NA	NA
K00260	glutamate dehydrogenase [EC:1.4.1.2]	NA	NA	NA	NA	NA
K00261	glutamate dehydrogenase (NAD(P)+) [EC:1.4.1.3]	M00740	GLUD1_2, gdhA; glutamate dehydrogenase (NAD(P)+) [EC:1.4.1.3]	Methylaspartate cycle [PATH:map00020 map00250 map00630 map01200 map01100 map01120]	Carbohydrate metabolism	Other carbohydrate metabolism
K00262	glutamate dehydrogenase (NADP+) [EC:1.4.1.4]	NA	NA	NA	NA	NA
K00263	leucine dehydrogenase [EC:1.4.1.9]	NA	NA	NA	NA	NA
K00265	glutamate synthase (NADPH/NADH) large chain [EC:1.4.1.13 1.4.1.14]	NA	NA	NA	NA	NA
K00266	glutamate synthase (NADPH/NADH) small chain [EC:1.4.1.13 1.4.1.14]	NA	NA	NA	NA	NA
K00270	phenylalanine dehydrogenase [EC:1.4.1.20]	NA	NA	NA	NA	NA
K00271	valine dehydrogenase (NAD+) [EC:1.4.1.23]	NA	NA	NA	NA	NA
K00273	D-amino-acid oxidase [EC:1.4.3.3]	NA	NA	NA	NA	NA
K00274	monoamine oxidase [EC:1.4.3.4]	M00135	MAO, aofH; monoamine oxidase [EC:1.4.3.4]	GABA biosynthesis eukaryotes putrescine => GABA [PATH:map00330 map01100]	Amino acid metabolism	Polyamine biosynthesis
K00275	pyridoxamine 5-phosphate oxidase [EC:1.4.3.5]	M00124	pdxH, PNPO; pyridoxamine 5'-phosphate oxidase [EC:1.4.3.5]	Pyridoxal-P biosynthesis erythrose-4P => pyridoxal-P [PATH:map00750 map01240 map01100]	Metabolism of cofactors and vitamins	Cofactor and vitamin metabolism
K00276	primary-amine oxidase [EC:1.4.3.21]	NA	NA	NA	NA	NA
K00278	L-aspartate oxidase [EC:1.4.3.16]	M00115	nadB; L-aspartate oxidase [EC:1.4.3.16]	NAD biosynthesis aspartate => quinolinate => NAD [PATH:map00760 map01240 map01100]	Metabolism of cofactors and vitamins	Cofactor and vitamin metabolism
K00281	glycine dehydrogenase [EC:1.4.4.2]	M00532	GLDC, gcvP; glycine dehydrogenase [EC:1.4.4.2]	Photorespiration [PATH:map00630 map01200 map01100 map01110]	Carbohydrate metabolism	Other carbohydrate metabolism
K00282	glycine dehydrogenase subunit 1 [EC:1.4.4.2]	NA	NA	NA	NA	NA
K00283	glycine dehydrogenase subunit 2 [EC:1.4.4.2]	NA	NA	NA	NA	NA
K00284	glutamate synthase (ferredoxin) [EC:1.4.7.1]	NA	NA	NA	NA	NA
K00285	D-amino-acid dehydrogenase [EC:1.4.5.1]	NA	NA	NA	NA	NA
K00286	pyrroline-5-carboxylate reductase [EC:1.5.1.2]	M00015	proC; pyrroline-5-carboxylate reductase [EC:1.5.1.2]	Proline biosynthesis glutamate => proline [PATH:map00330 map01230 map01100]	Amino acid metabolism	Arginine and proline metabolism
K00287	dihydrofolate reductase [EC:1.5.1.3]	M00126; M00840	DHFR, folA; dihydrofolate reductase [EC:1.5.1.3]	Tetrahydrofolate biosynthesis GTP => THF [PATH:map00790 map00670 map01240 map01100] || Tetrahydrofolate biosynthesis mediated by ribA and trpF GTP => THF [PATH:map00790 map01240 map01100]	Metabolism of cofactors and vitamins	Cofactor and vitamin metabolism
K00288	methylenetetrahydrofolate dehydrogenase (NADP+) / methenyltetrahydrofolate cyclohydrolase / formyltetrahydrofolate synthetase [EC:1.5.1.5 3.5.4.9 6.3.4.3]	M00141	MTHFD; methylenetetrahydrofolate dehydrogenase (NADP+) / methenyltetrahydrofolate cyclohydrolase / formyltetrahydrofolate synthetase [EC:1.5.1.5 3.5.4.9 6.3.4.3]	C1-unit interconversion eukaryotes [PATH:map00670 map01240 map01100]	Metabolism of cofactors and vitamins	Cofactor and vitamin metabolism
K00290	saccharopine dehydrogenase (NAD+, L-lysine forming) [EC:1.5.1.7]	M00030	LYS1; saccharopine dehydrogenase (NAD+, L-lysine forming) [EC:1.5.1.7]	Lysine biosynthesis AAA pathway 2-oxoglutarate => 2-aminoadipate => lysine [PATH:map00300 map01230 map01100]	Amino acid metabolism	Lysine metabolism
K00293	saccharopine dehydrogenase (NADP+, L-glutamate forming) [EC:1.5.1.10]	M00030	LYS9; saccharopine dehydrogenase (NADP+, L-glutamate forming) [EC:1.5.1.10]	Lysine biosynthesis AAA pathway 2-oxoglutarate => 2-aminoadipate => lysine [PATH:map00300 map01230 map01100]	Amino acid metabolism	Lysine metabolism
K00294	1-pyrroline-5-carboxylate dehydrogenase [EC:1.2.1.88]	NA	NA	NA	NA	NA
K00297	methylenetetrahydrofolate reductase (NADPH) [EC:1.5.1.20]	M00377; M00618	metF, MTHFR; methylenetetrahydrofolate reductase (NADH) [EC:1.5.1.54]	Reductive acetyl-CoA pathway (Wood-Ljungdahl pathway) [PATH:map00720 map01200 map01100 map01120] || Acetogen	Energy metabolism; Module set	Carbon fixation; Metabolic capacity
K00298	N5-(carboxyethyl)ornithine synthase [EC:1.5.1.24]	NA	NA	NA	NA	NA
K00299	FMN reductase [EC:1.5.1.38]	NA	NA	NA	NA	NA
K00301	sarcosine oxidase [EC:1.5.3.1]	NA	NA	NA	NA	NA
K00302	sarcosine oxidase, subunit alpha [EC:1.5.3.1]	NA	NA	NA	NA	NA
K00303	sarcosine oxidase, subunit beta [EC:1.5.3.1]	NA	NA	NA	NA	NA
K00304	sarcosine oxidase, subunit delta [EC:1.5.3.1]	NA	NA	NA	NA	NA
K00305	sarcosine oxidase, subunit gamma [EC:1.5.3.1]	NA	NA	NA	NA	NA
K00311	electron-transferring-flavoprotein dehydrogenase [EC:1.5.5.1]	NA	NA	NA	NA	NA
K00313	electron transfer flavoprotein-quinone oxidoreductase [EC:1.5.5.-]	NA	NA	NA	NA	NA
K00314	sarcosine dehydrogenase [EC:1.5.8.3]	NA	NA	NA	NA	NA
K00315	dimethylglycine dehydrogenase [EC:1.5.8.4]	NA	NA	NA	NA	NA
K00316	spermidine dehydrogenase [EC:1.5.99.6]	NA	NA	NA	NA	NA
K00317	dimethylamine/trimethylamine dehydrogenase [EC:1.5.8.1 1.5.8.2]	NA	NA	NA	NA	NA
K00318	proline dehydrogenase [EC:1.5.-.-]	NA	NA	NA	NA	NA
K00320	5,10-methylenetetrahydromethanopterin reductase [EC:1.5.98.2]	M00567; M00617	mer; 5,10-methylenetetrahydromethanopterin reductase [EC:1.5.98.2]	Methanogenesis CO2 => methane [PATH:map00680 map01200 map01100 map01120] || Methanogen	Energy metabolism; Module set	Methan e metabolism; Metabolic capacity
K00322	NAD(P) transhydrogenase [EC:1.6.1.1]	NA	NA	NA	NA	NA
K00324	NAD(P) transhydrogenase subunit alpha [EC:1.6.1.2]	NA	NA	NA	NA	NA
K00325	NAD(P) transhydrogenase subunit beta [EC:1.6.1.2]	NA	NA	NA	NA	NA
K00329	NADH dehydrogenase [EC:1.6.5.3]	NA	NA	NA	NA	NA
K00330	NADH-quinone oxidoreductase subunit A [EC:1.6.5.3]	M00144	nuoA; NADH-quinone oxidoreductase subunit A [EC:7.1.1.2]	NADH:quinone oxidoreductase prokaryotes [PATH:map00190]	Energy metabolism	ATP synthesis
K00331	NADH-quinone oxidoreductase subunit B [EC:1.6.5.3]	M00144	nuoB; NADH-quinone oxidoreductase subunit B [EC:7.1.1.2]	NADH:quinone oxidoreductase prokaryotes [PATH:map00190]	Energy metabolism	ATP synthesis
K00332	NADH-quinone oxidoreductase subunit C [EC:1.6.5.3]	M00144	nuoC; NADH-quinone oxidoreductase subunit C [EC:7.1.1.2]	NADH:quinone oxidoreductase prokaryotes [PATH:map00190]	Energy metabolism	ATP synthesis
K00333	NADH-quinone oxidoreductase subunit D [EC:1.6.5.3]	M00144	nuoD; NADH-quinone oxidoreductase subunit D [EC:7.1.1.2]	NADH:quinone oxidoreductase prokaryotes [PATH:map00190]	Energy metabolism	ATP synthesis
K00334	NADH-quinone oxidoreductase subunit E [EC:1.6.5.3]	M00144	nuoE; NADH-quinone oxidoreductase subunit E [EC:7.1.1.2]	NADH:quinone oxidoreductase prokaryotes [PATH:map00190]	Energy metabolism	ATP synthesis
K00335	NADH-quinone oxidoreductase subunit F [EC:1.6.5.3]	M00144	nuoF; NADH-quinone oxidoreductase subunit F [EC:7.1.1.2]	NADH:quinone oxidoreductase prokaryotes [PATH:map00190]	Energy metabolism	ATP synthesis
K00336	NADH-quinone oxidoreductase subunit G [EC:1.6.5.3]	M00144	nuoG; NADH-quinone oxidoreductase subunit G [EC:7.1.1.2]	NADH:quinone oxidoreductase prokaryotes [PATH:map00190]	Energy metabolism	ATP synthesis
K00337	NADH-quinone oxidoreductase subunit H [EC:1.6.5.3]	M00144	nuoH; NADH-quinone oxidoreductase subunit H [EC:7.1.1.2]	NADH:quinone oxidoreductase prokaryotes [PATH:map00190]	Energy metabolism	ATP synthesis
K00338	NADH-quinone oxidoreductase subunit I [EC:1.6.5.3]	M00144	nuoI; NADH-quinone oxidoreductase subunit I [EC:7.1.1.2]	NADH:quinone oxidoreductase prokaryotes [PATH:map00190]	Energy metabolism	ATP synthesis
K00339	NADH-quinone oxidoreductase subunit J [EC:1.6.5.3]	M00144	nuoJ; NADH-quinone oxidoreductase subunit J [EC:7.1.1.2]	NADH:quinone oxidoreductase prokaryotes [PATH:map00190]	Energy metabolism	ATP synthesis
K00340	NADH-quinone oxidoreductase subunit K [EC:1.6.5.3]	M00144	nuoK; NADH-quinone oxidoreductase subunit K [EC:7.1.1.2]	NADH:quinone oxidoreductase prokaryotes [PATH:map00190]	Energy metabolism	ATP synthesis
K00341	NADH-quinone oxidoreductase subunit L [EC:1.6.5.3]	M00144	nuoL; NADH-quinone oxidoreductase subunit L [EC:7.1.1.2]	NADH:quinone oxidoreductase prokaryotes [PATH:map00190]	Energy metabolism	ATP synthesis
K00342	NADH-quinone oxidoreductase subunit M [EC:1.6.5.3]	M00144	nuoM; NADH-quinone oxidoreductase subunit M [EC:7.1.1.2]	NADH:quinone oxidoreductase prokaryotes [PATH:map00190]	Energy metabolism	ATP synthesis
K00343	NADH-quinone oxidoreductase subunit N [EC:1.6.5.3]	M00144	nuoN; NADH-quinone oxidoreductase subunit N [EC:7.1.1.2]	NADH:quinone oxidoreductase prokaryotes [PATH:map00190]	Energy metabolism	ATP synthesis
K00344	NADPH2:quinone reductase [EC:1.6.5.5]	NA	NA	NA	NA	NA
K00346	Na+-transporting NADH:ubiquinone oxidoreductase subunit A [EC:1.6.5.8]	NA	NA	NA	NA	NA
K00347	Na+-transporting NADH:ubiquinone oxidoreductase subunit B [EC:1.6.5.8]	NA	NA	NA	NA	NA
K00348	Na+-transporting NADH:ubiquinone oxidoreductase subunit C [EC:1.6.5.8]	NA	NA	NA	NA	NA
K00349	Na+-transporting NADH:ubiquinone oxidoreductase subunit D [EC:1.6.5.8]	NA	NA	NA	NA	NA
K00350	Na+-transporting NADH:ubiquinone oxidoreductase subunit E [EC:1.6.5.8]	NA	NA	NA	NA	NA
K00351	Na+-transporting NADH:ubiquinone oxidoreductase subunit F [EC:1.6.5.8]	NA	NA	NA	NA	NA
K00354	NADPH2 dehydrogenase [EC:1.6.99.1]	NA	NA	NA	NA	NA
K00355	NAD(P)H dehydrogenase (quinone) [EC:1.6.5.2]	NA	NA	NA	NA	NA
K00356	NADH dehydrogenase [EC:1.6.99.3]	NA	NA	NA	NA	NA
K00360	assimilatory nitrate reductase electron transfer subunit [EC:1.7.99.-]	M00531; M00615	nasB; assimilatory nitrate reductase electron transfer subunit [EC:1.7.99.-]	Assimilatory nitrate reduction nitrate => ammonia [PATH:map00910 map01100 map01120] || Nitrate assimilation	Energy metabolism; Module set	Nitrogen metabolism; Metabolic capacity
K00362	nitrite reductase (NADH) large subunit [EC:1.7.1.15]	M00530	nirB; nitrite reductase (NADH) large subunit [EC:1.7.1.15]	Dissimilatory nitrate reduction nitrate => ammonia [PATH:map00910 map01100 map01120]	Energy metabolism	Nitrogen metabolism
K00363	nitrite reductase (NADH) small subunit [EC:1.7.1.15]	M00530	nirD; nitrite reductase (NADH) small subunit [EC:1.7.1.15]	Dissimilatory nitrate reduction nitrate => ammonia [PATH:map00910 map01100 map01120]	Energy metabolism	Nitrogen metabolism
K00364	GMP reductase [EC:1.7.1.7]	NA	NA	NA	NA	NA
K00365	urate oxidase [EC:1.7.3.3]	M00546	uaZ; urate oxidase [EC:1.7.3.3]	Purine degradation xanthine => urea [PATH:map00230 map01100]	Nucleotide metabolism	Purine metabolism
K00366	ferredoxin-nitrite reductase [EC:1.7.7.1]	M00531; M00615	nirA; ferredoxin-nitrite reductase [EC:1.7.7.1]	Assimilatory nitrate reduction nitrate => ammonia [PATH:map00910 map01100 map01120] || Nitrate assimilation	Energy metabolism; Module set	Nitrogen metabolism; Metabolic capacity
K00367	ferredoxin-nitrate reductase [EC:1.7.7.2]	M00531; M00615	narB; ferredoxin-nitrate reductase [EC:1.7.7.2]	Assimilatory nitrate reduction nitrate => ammonia [PATH:map00910 map01100 map01120] || Nitrate assimilation	Energy metabolism; Module set	Nitrogen metabolism; Metabolic capacity
K00368	nitrite reductase (NO-forming) [EC:1.7.2.1]	M00529	nirK; nitrite reductase (NO-forming) [EC:1.7.2.1]	Denitrification nitrate => nitrogen [PATH:map00910 map01100 map01120]	Energy metabolism	Nitrogen metabolism
K00370	nitrate reductase / nitrite oxidoreductase, alpha subunit [EC:1.7.5.1 1.7.99.-]	M00529; M00530; M00804	narG, narZ, nxrA; nitrate reductase / nitrite oxidoreductase, alpha subunit [EC:1.7.5.1 1.7.99.-]	Denitrification nitrate => nitrogen [PATH:map00910 map01100 map01120] || Dissimilatory nitrate reduction nitrate => ammonia [PATH:map00910 map01100 map01120] || Complete nitrification comammox ammonia => nitrite => nitrate [PATH:map00910 map01100 map01120]	Energy metabolism	Nitrogen metabolism
K00371	nitrate reductase / nitrite oxidoreductase, beta subunit [EC:1.7.5.1 1.7.99.-]	M00529; M00530; M00804	narH, narY, nxrB; nitrate reductase / nitrite oxidoreductase, beta subunit [EC:1.7.5.1 1.7.99.-]	Denitrification nitrate => nitrogen [PATH:map00910 map01100 map01120] || Dissimilatory nitrate reduction nitrate => ammonia [PATH:map00910 map01100 map01120] || Complete nitrification comammox ammonia => nitrite => nitrate [PATH:map00910 map01100 map01120]	Energy metabolism	Nitrogen metabolism
K00372	assimilatory nitrate reductase catalytic subunit [EC:1.7.99.-]	M00531; M00615	nasC, nasA; assimilatory nitrate reductase catalytic subunit [EC:1.7.99.-]	Assimilatory nitrate reduction nitrate => ammonia [PATH:map00910 map01100 map01120] || Nitrate assimilation	Energy metabolism; Module set	Nitrogen metabolism; Metabolic capacity
K00373	nitrate reductase molybdenum cofactor assembly chaperone NarJ/NarW	NA	NA	NA	NA	NA
K00374	nitrate reductase gamma subunit [EC:1.7.5.1 1.7.99.-]	M00529; M00530	narI, narV; nitrate reductase gamma subunit [EC:1.7.5.1 1.7.99.-]	Denitrification nitrate => nitrogen [PATH:map00910 map01100 map01120] || Dissimilatory nitrate reduction nitrate => ammonia [PATH:map00910 map01100 map01120]	Energy metabolism	Nitrogen metabolism
K00375	GntR family transcriptional regulator / MocR family aminotransferase	NA	NA	NA	NA	NA
K00376	nitrous-oxide reductase [EC:1.7.2.4]	M00529	nosZ; nitrous-oxide reductase [EC:1.7.2.4]	Denitrification nitrate => nitrogen [PATH:map00910 map01100 map01120]	Energy metabolism	Nitrogen metabolism
K00380	sulfite reductase (NADPH) flavoprotein alpha-component [EC:1.8.1.2]	M00176; M00616	cysJ; sulfite reductase (NADPH) flavoprotein alpha-component [EC:1.8.1.2]	Assimilatory sulfate reduction sulfate => H2S [PATH:map00920 map01100 map01120] || Sulfate-sulfur assimilation	Energy metabolism; Module set	Sulfur metabolism; Metabolic capacity
K00381	sulfite reductase (NADPH) hemoprotein beta-component [EC:1.8.1.2]	M00176; M00616	cysI; sulfite reductase (NADPH) hemoprotein beta-component [EC:1.8.1.2]	Assimilatory sulfate reduction sulfate => H2S [PATH:map00920 map01100 map01120] || Sulfate-sulfur assimilation	Energy metabolism; Module set	Sulfur metabolism; Metabolic capacity
K00382	dihydrolipoamide dehydrogenase [EC:1.8.1.4]	M00009; M00011; M00032; M00036; M00307; M00532	DLD, lpd, pdhD; dihydrolipoamide dehydrogenase [EC:1.8.1.4]	Citrate cycle (TCA cycle Krebs cycle) [PATH:map00020 map01200 map01100] || Citrate cycle second carbon oxidation 2-oxoglutarate => oxaloacetate [PATH:map00020 map01200 map01100] || Lysine degradation lysine => saccharopine => acetoacetyl-CoA [PATH:map00310 map01100] || Leucine degradation leucine => acetoacetate + acetyl-CoA [PATH:map00280 map01100] || Pyruvate oxidation pyruvate => acetyl-CoA [P…	Carbohydrate metabolism; Amino acid metabolism	Central carbohydrate metabolism; Lysine metabolism; Branched-chain amino acid metabolism; Other carbohydrate metabolism
K00383	glutathione reductase (NADPH) [EC:1.8.1.7]	NA	NA	NA	NA	NA
K00384	thioredoxin reductase (NADPH) [EC:1.8.1.9]	NA	NA	NA	NA	NA
K00385	anaerobic sulfite reductase subunit C	NA	NA	NA	NA	NA
K00387	sulfite oxidase [EC:1.8.3.1]	NA	NA	NA	NA	NA
K00389	putative membrane protein	NA	NA	NA	NA	NA
K00390	phosphoadenosine phosphosulfate reductase [EC:1.8.4.8 1.8.4.10]	M00176; M00616	cysH; phosphoadenosine phosphosulfate reductase [EC:1.8.4.8 1.8.4.10]	Assimilatory sulfate reduction sulfate => H2S [PATH:map00920 map01100 map01120] || Sulfate-sulfur assimilation	Energy metabolism; Module set	Sulfur metabolism; Metabolic capacity
K00392	sulfite reductase (ferredoxin) [EC:1.8.7.1]	M00176; M00616	sir; sulfite reductase (ferredoxin) [EC:1.8.7.1]	Assimilatory sulfate reduction sulfate => H2S [PATH:map00920 map01100 map01120] || Sulfate-sulfur assimilation	Energy metabolism; Module set	Sulfur metabolism; Metabolic capacity
K00394	adenylylsulfate reductase, subunit A [EC:1.8.99.2]	M00596	aprA; adenylylsulfate reductase, subunit A [EC:1.8.99.2]	Dissimilatory sulfate reduction sulfate => H2S [PATH:map00920 map01100 map01120]	Energy metabolism	Sulfur metabolism
K00395	adenylylsulfate reductase, subunit B [EC:1.8.99.2]	M00596	aprB; adenylylsulfate reductase, subunit B [EC:1.8.99.2]	Dissimilatory sulfate reduction sulfate => H2S [PATH:map00920 map01100 map01120]	Energy metabolism	Sulfur metabolism
K00400	methyl coenzyme M reductase system, component A2	NA	NA	NA	NA	NA
K00404	cytochrome c oxidase cbb3-type subunit I [EC:1.9.3.1]	M00156	ccoN; cytochrome c oxidase cbb3-type subunit I [EC:7.1.1.9]	Cytochrome c oxidase cbb3-type [PATH:map00190]	Energy metabolism	ATP synthesis
K00405	cytochrome c oxidase cbb3-type subunit II	M00156	ccoO; cytochrome c oxidase cbb3-type subunit II	Cytochrome c oxidase cbb3-type [PATH:map00190]	Energy metabolism	ATP synthesis
K00406	cytochrome c oxidase cbb3-type subunit III	M00156	ccoP; cytochrome c oxidase cbb3-type subunit III	Cytochrome c oxidase cbb3-type [PATH:map00190]	Energy metabolism	ATP synthesis
K00407	cytochrome c oxidase cbb3-type subunit IV	M00156	ccoQ; cytochrome c oxidase cbb3-type subunit IV	Cytochrome c oxidase cbb3-type [PATH:map00190]	Energy metabolism	ATP synthesis
K00410	ubiquinol-cytochrome c reductase cytochrome b/c1 subunit	M00151	fbcH; ubiquinol-cytochrome c reductase cytochrome b/c1 subunit	Cytochrome bc1 complex respiratory unit [PATH:map00190]	Energy metabolism	ATP synthesis
K00411	ubiquinol-cytochrome c reductase iron-sulfur subunit [EC:1.10.2.2]	M00151; M00152	UQCRFS1, RIP1, petA; ubiquinol-cytochrome c reductase iron-sulfur subunit [EC:7.1.1.8]	Cytochrome bc1 complex respiratory unit [PATH:map00190] || Cytochrome bc1 complex [PATH:map00190]	Energy metabolism	ATP synthesis
K00412	ubiquinol-cytochrome c reductase cytochrome b subunit	M00151; M00152	CYTB, petB; ubiquinol-cytochrome c reductase cytochrome b subunit	Cytochrome bc1 complex respiratory unit [PATH:map00190] || Cytochrome bc1 complex [PATH:map00190]	Energy metabolism	ATP synthesis
K00413	ubiquinol-cytochrome c reductase cytochrome c1 subunit	M00151; M00152	CYC1, CYT1, petC; ubiquinol-cytochrome c reductase cytochrome c1 subunit	Cytochrome bc1 complex respiratory unit [PATH:map00190] || Cytochrome bc1 complex [PATH:map00190]	Energy metabolism	ATP synthesis
K00423	L-ascorbate oxidase [EC:1.10.3.3]	NA	NA	NA	NA	NA
K00424	cytochrome bd-I ubiquinol oxidase subunit X [EC:1.10.3.14]	M00153	cydX; cytochrome bd-I ubiquinol oxidase subunit X [EC:7.1.1.7]	Cytochrome bd ubiquinol oxidase [PATH:map00190]	Energy metabolism	ATP synthesis
K00425	cytochrome bd ubiquinol oxidase subunit I [EC:1.10.3.14]	M00153	cydA; cytochrome bd ubiquinol oxidase subunit I [EC:7.1.1.7]	Cytochrome bd ubiquinol oxidase [PATH:map00190]	Energy metabolism	ATP synthesis
K00426	cytochrome bd ubiquinol oxidase subunit II [EC:1.10.3.14]	M00153	cydB; cytochrome bd ubiquinol oxidase subunit II [EC:7.1.1.7]	Cytochrome bd ubiquinol oxidase [PATH:map00190]	Energy metabolism	ATP synthesis
K00427	L-lactate permease	NA	NA	NA	NA	NA
K00428	cytochrome c peroxidase [EC:1.11.1.5]	NA	NA	NA	NA	NA
K00432	glutathione peroxidase [EC:1.11.1.9]	NA	NA	NA	NA	NA
K00433	non-heme chloroperoxidase [EC:1.11.1.10]	NA	NA	NA	NA	NA
K00435	Fe-coproporphyrin III decarboxylase [EC:1.11.1.-]	M00926	hemQ; hydrogen peroxide-dependent heme synthase [EC:1.3.98.5]	Heme biosynthesis bacteria glutamyl-tRNA => coproporphyrin III => heme [PATH:map00860 map01240 map01100]	Metabolism of cofactors and vitamins	Cofactor and vitamin metabolism
K00436	NAD-reducing hydrogenase large subunit [EC:1.12.1.2]	NA	NA	NA	NA	NA
K00437	[NiFe] hydrogenase large subunit [EC:1.12.2.1]	NA	NA	NA	NA	NA
K00440	coenzyme F420 hydrogenase subunit alpha [EC:1.12.98.1]	NA	NA	NA	NA	NA
K00441	coenzyme F420 hydrogenase subunit beta [EC:1.12.98.1]	NA	NA	NA	NA	NA
K00442	coenzyme F420 hydrogenase subunit delta	NA	NA	NA	NA	NA
K00446	catechol 2,3-dioxygenase [EC:1.13.11.2]	M00569	dmpB, xylE; catechol 2,3-dioxygenase [EC:1.13.11.2]	Catechol meta-cleavage catechol => acetyl-CoA / 4-methylcatechol => propanoyl-CoA [PATH:map00362 map00622 map01220 map01100 map01120]	Xenobiotics biodegradation	Aromatics degradation
K00448	protocatechuate 3,4-dioxygenase, alpha subunit [EC:1.13.11.3]	NA	NA	NA	NA	NA
K00449	protocatechuate 3,4-dioxygenase, beta subunit [EC:1.13.11.3]	NA	NA	NA	NA	NA
K00450	gentisate 1,2-dioxygenase [EC:1.13.11.4]	NA	NA	NA	NA	NA
K00451	homogentisate 1,2-dioxygenase [EC:1.13.11.5]	M00044	HGD, hmgA; homogentisate 1,2-dioxygenase [EC:1.13.11.5]	Tyrosine degradation tyrosine => homogentisate [PATH:map00350 map01100]	Amino acid metabolism	Aromatic amino acid metabolism
K00452	3-hydroxyanthranilate 3,4-dioxygenase [EC:1.13.11.6]	M00038; M00912	HAAO; 3-hydroxyanthranilate 3,4-dioxygenase [EC:1.13.11.6]	Tryptophan metabolism tryptophan => kynurenine => 2-aminomuconate [PATH:map00380 map01100] || NAD biosynthesis tryptophan => quinolinate => NAD [PATH:map00380 map00760 map01240 map01100]	Amino acid metabolism; Metabolism of cofactors and vitamins	Aromatic amino acid metabolism; Cofactor and vitamin metabolism
K00453	tryptophan 2,3-dioxygenase [EC:1.13.11.11]	M00038; M00912	TDO2, kynA; tryptophan 2,3-dioxygenase [EC:1.13.11.11]	Tryptophan metabolism tryptophan => kynurenine => 2-aminomuconate [PATH:map00380 map01100] || NAD biosynthesis tryptophan => quinolinate => NAD [PATH:map00380 map00760 map01240 map01100]	Amino acid metabolism; Metabolism of cofactors and vitamins	Aromatic amino acid metabolism; Cofactor and vitamin metabolism
K00455	3,4-dihydroxyphenylacetate 2,3-dioxygenase [EC:1.13.11.15]	M00533	hpaD, hpcB; 3,4-dihydroxyphenylacetate 2,3-dioxygenase [EC:1.13.11.15]	Homoprotocatechuate degradation homoprotocatechuate => 2-oxohept-3-enedioate [PATH:map00350 map01220 map01100 map01120]	Amino acid metabolism	Aromatic amino acid metabolism
K00456	cysteine dioxygenase [EC:1.13.11.20]	NA	NA	NA	NA	NA
K00457	4-hydroxyphenylpyruvate dioxygenase [EC:1.13.11.27]	M00044	HPD, hppD; 4-hydroxyphenylpyruvate dioxygenase [EC:1.13.11.27]	Tyrosine degradation tyrosine => homogentisate [PATH:map00350 map01100]	Amino acid metabolism	Aromatic amino acid metabolism
K00459	nitronate monooxygenase [EC:1.13.12.16]	NA	NA	NA	NA	NA
K00462	biphenyl-2,3-diol 1,2-dioxygenase [EC:1.13.11.39]	M00543	bphC; biphenyl-2,3-diol 1,2-dioxygenase [EC:1.13.11.39]	Biphenyl degradation biphenyl => 2-oxopent-4-enoate + benzoate [PATH:map00621 map01220 map01100 map01120]	Xenobiotics biodegradation	Aromatics degradation
K00463	indoleamine 2,3-dioxygenase [EC:1.13.11.52]	M00038; M00912	IDO, INDO; indoleamine 2,3-dioxygenase [EC:1.13.11.52]	Tryptophan metabolism tryptophan => kynurenine => 2-aminomuconate [PATH:map00380 map01100] || NAD biosynthesis tryptophan => quinolinate => NAD [PATH:map00380 map00760 map01240 map01100]	Amino acid metabolism; Metabolism of cofactors and vitamins	Aromatic amino acid metabolism; Cofactor and vitamin metabolism
K00464	all-trans-8-apo-beta-carotenal 15,15-oxygenase [EC:1.13.11.75]	NA	NA	NA	NA	NA
K00466	tryptophan 2-monooxygenase [EC:1.13.12.3]	NA	NA	NA	NA	NA
K00467	lactate 2-monooxygenase [EC:1.13.12.4]	NA	NA	NA	NA	NA
K00469	inositol oxygenase [EC:1.13.99.1]	NA	NA	NA	NA	NA
K00471	gamma-butyrobetaine dioxygenase [EC:1.14.11.1]	NA	NA	NA	NA	NA
K00472	prolyl 4-hydroxylase [EC:1.14.11.2]	NA	NA	NA	NA	NA
K00476	aspartate beta-hydroxylase [EC:1.14.11.16]	NA	NA	NA	NA	NA
K00477	phytanoyl-CoA hydroxylase [EC:1.14.11.18]	NA	NA	NA	NA	NA
K00479	glycine betaine catabolism A	NA	NA	NA	NA	NA
K00480	salicylate hydroxylase [EC:1.14.13.1]	NA	NA	NA	NA	NA
K00481	p-hydroxybenzoate 3-monooxygenase [EC:1.14.13.2]	NA	NA	NA	NA	NA
K00483	4-hydroxyphenylacetate 3-monooxygenase [EC:1.14.14.9]	NA	NA	NA	NA	NA
K00484	flavin reductase (NADH) [EC:1.5.1.36]	NA	NA	NA	NA	NA
K00485	dimethylaniline monooxygenase (N-oxide forming) [EC:1.14.13.8]	NA	NA	NA	NA	NA
K00486	kynurenine 3-monooxygenase [EC:1.14.13.9]	M00038; M00912	KMO; kynurenine 3-monooxygenase [EC:1.14.13.9]	Tryptophan metabolism tryptophan => kynurenine => 2-aminomuconate [PATH:map00380 map01100] || NAD biosynthesis tryptophan => quinolinate => NAD [PATH:map00380 map00760 map01240 map01100]	Amino acid metabolism; Metabolism of cofactors and vitamins	Aromatic amino acid metabolism; Cofactor and vitamin metabolism
K00491	nitric-oxide synthase, bacterial [EC:1.14.14.47]	NA	NA	NA	NA	NA
K00493	unspecific monooxygenase [EC:1.14.14.1]	NA	NA	NA	NA	NA
K00494	alkanal monooxygenase alpha chain [EC:1.14.14.3]	NA	NA	NA	NA	NA
K00496	alkane 1-monooxygenase [EC:1.14.15.3]	NA	NA	NA	NA	NA
K00499	choline monooxygenase [EC:1.14.15.7]	M00555	CMO; choline monooxygenase [EC:1.14.15.7]	Betaine biosynthesis choline => betaine [PATH:map00260 map01100]	Amino acid metabolism	Serine and threonine metabolism
K00500	phenylalanine-4-hydroxylase [EC:1.14.16.1]	NA	NA	NA	NA	NA
K00504	peptidylglycine monooxygenase [EC:1.14.17.3]	NA	NA	NA	NA	NA
K00505	tyrosinase [EC:1.14.18.1]	M00042	TYR; tyrosinase [EC:1.14.18.1]	Catecholamine biosynthesis tyrosine => dopamine => noradrenaline => adrenaline [PATH:map00350 map01100]	Amino acid metabolism	Aromatic amino acid metabolism
K00507	stearoyl-CoA desaturase (Delta-9 desaturase) [EC:1.14.19.1]	NA	NA	NA	NA	NA
K00508	linoleoyl-CoA desaturase [EC:1.14.19.3]	NA	NA	NA	NA	NA
K00514	zeta-carotene desaturase [EC:1.3.5.6]	M00097	ZDS, crtQ; zeta-carotene desaturase [EC:1.3.5.6]	beta-Carotene biosynthesis GGAP => beta-carotene [PATH:map00906 map01100 map01110]	Biosynthesis of terpenoids and polyketides	Plant terpenoid biosynthesis
K00518	nickel superoxide dismutase [EC:1.15.1.1]	NA	NA	NA	NA	NA
K00520	mercuric reductase [EC:1.16.1.1]	NA	NA	NA	NA	NA
K00523	CDP-4-dehydro-6-deoxyglucose reductase, E3 [EC:1.17.1.1]	NA	NA	NA	NA	NA
K00524	ribonucleotide reductase, class II [EC:1.17.4.1]	NA	NA	NA	NA	NA
K00525	ribonucleoside-diphosphate reductase alpha chain [EC:1.17.4.1]	M00053; M00938	E1.17.4.1A, nrdA, nrdE; ribonucleoside-diphosphate reductase alpha chain [EC:1.17.4.1]	Deoxyribonucleotide biosynthesis ADP/GDP/CDP/UDP => dATP/dGTP/dCTP/dUTP [PATH:map00230 map00240 map01232 map01100] || Pyrimidine deoxyribonucleotide biosynthesis UDP => dTTP [PATH:map00240 map01232 map01100]	Nucleotide metabolism	Purine metabolism; Pyrimidine metabolism
K00526	ribonucleoside-diphosphate reductase beta chain [EC:1.17.4.1]	M00053; M00938	E1.17.4.1B, nrdB, nrdF; ribonucleoside-diphosphate reductase beta chain [EC:1.17.4.1]	Deoxyribonucleotide biosynthesis ADP/GDP/CDP/UDP => dATP/dGTP/dCTP/dUTP [PATH:map00230 map00240 map01232 map01100] || Pyrimidine deoxyribonucleotide biosynthesis UDP => dTTP [PATH:map00240 map01232 map01100]	Nucleotide metabolism	Purine metabolism; Pyrimidine metabolism
K00527	ribonucleoside-triphosphate reductase (thioredoxin) [EC:1.17.4.2]	NA	NA	NA	NA	NA
K00528	ferredoxin/flavodoxin---NADP+ reductase [EC:1.18.1.2 1.19.1.1]	NA	NA	NA	NA	NA
K00529	3-phenylpropionate/trans-cinnamate dioxygenase ferredoxin reductase component [EC:1.18.1.3]	M00545	hcaD; 3-phenylpropionate/trans-cinnamate dioxygenase ferredoxin reductase component [EC:1.18.1.3]	Trans-cinnamate degradation trans-cinnamate => acetyl-CoA [PATH:map00360 map01220 map01100 map01120]	Xenobiotics biodegradation	Aromatics degradation
K00533	ferredoxin hydrogenase large subunit [EC:1.12.7.2]	NA	NA	NA	NA	NA
K00534	ferredoxin hydrogenase small subunit [EC:1.12.7.2]	NA	NA	NA	NA	NA
K00537	arsenate reductase [EC:1.20.4.1]	NA	NA	NA	NA	NA
K00542	guanidinoacetate N-methyltransferase [EC:2.1.1.2]	M00047	GAMT; guanidinoacetate N-methyltransferase [EC:2.1.1.2]	Creatine pathway [PATH:map00330 map01100]	Amino acid metabolism	Arginine and proline metabolism
K00544	betaine-homocysteine S-methyltransferase [EC:2.1.1.5]	NA	NA	NA	NA	NA
K00545	catechol O-methyltransferase [EC:2.1.1.6]	NA	NA	NA	NA	NA
K00547	homocysteine S-methyltransferase [EC:2.1.1.10]	NA	NA	NA	NA	NA
K00548	5-methyltetrahydrofolate--homocysteine methyltransferase [EC:2.1.1.13]	M00017	metH, MTR; 5-methyltetrahydrofolate--homocysteine methyltransferase [EC:2.1.1.13]	Methionine biosynthesis aspartate => homoserine => methionine [PATH:map00270 map01230 map01100]	Amino acid metabolism	Cysteine and methionine metabolism
K00549	5-methyltetrahydropteroyltriglutamate--homocysteine methyltransferase [EC:2.1.1.14]	M00017	metE; 5-methyltetrahydropteroyltriglutamate--homocysteine methyltransferase [EC:2.1.1.14]	Methionine biosynthesis aspartate => homoserine => methionine [PATH:map00270 map01230 map01100]	Amino acid metabolism	Cysteine and methionine metabolism
K00554	tRNA (guanine37-N1)-methyltransferase [EC:2.1.1.228]	NA	NA	NA	NA	NA
K00555	tRNA (guanine26-N2/guanine27-N2)-dimethyltransferase [EC:2.1.1.215 2.1.1.216]	NA	NA	NA	NA	NA
K00556	tRNA (guanosine-2-O-)-methyltransferase [EC:2.1.1.34]	NA	NA	NA	NA	NA
K00557	tRNA (uracil-5-)-methyltransferase [EC:2.1.1.35]	NA	NA	NA	NA	NA
K00558	DNA (cytosine-5)-methyltransferase 1 [EC:2.1.1.37]	M00035	DNMT1, dcm; DNA (cytosine-5)-methyltransferase 1 [EC:2.1.1.37]	Methionine degradation [PATH:map00270 map01100]	Amino acid metabolism	Cysteine and methionine metabolism
K00560	thymidylate synthase [EC:2.1.1.45]	M00938	thyA, TYMS; thymidylate synthase [EC:2.1.1.45]	Pyrimidine deoxyribonucleotide biosynthesis UDP => dTTP [PATH:map00240 map01232 map01100]	Nucleotide metabolism	Pyrimidine metabolism
K00561	23S rRNA (adenine-N6)-dimethyltransferase [EC:2.1.1.184]	NA	NA	NA	NA	NA
K00563	23S rRNA (guanine745-N1)-methyltransferase [EC:2.1.1.187]	NA	NA	NA	NA	NA
K00564	16S rRNA (guanine1207-N2)-methyltransferase [EC:2.1.1.172]	NA	NA	NA	NA	NA
K00566	tRNA-uridine 2-sulfurtransferase [EC:2.8.1.13]	NA	NA	NA	NA	NA
K00567	methylated-DNA-[protein]-cysteine S-methyltransferase [EC:2.1.1.63]	NA	NA	NA	NA	NA
K00568	2-polyprenyl-6-hydroxyphenyl methylase / 3-demethylubiquinone-9 3-methyltransferase [EC:2.1.1.222 2.1.1.64]	M00117	ubiG; 2-polyprenyl-6-hydroxyphenyl methylase / 3-demethylubiquinone-9 3-methyltransferase [EC:2.1.1.222 2.1.1.64]	Ubiquinone biosynthesis prokaryotes chorismate (+ polyprenyl-PP) => ubiquinol [PATH:map00130 map01240 map01100 map01110]	Metabolism of cofactors and vitamins	Cofactor and vitamin metabolism
K00569	thiopurine S-methyltransferase [EC:2.1.1.67]	NA	NA	NA	NA	NA
K00570	phosphatidylethanolamine/phosphatidyl-N-methylethanolamine N-methyltransferase [EC:2.1.1.17 2.1.1.71]	M00091	pmtA; phosphatidylethanolamine/phosphatidyl-N-methylethanolamine N-methyltransferase [EC:2.1.1.17 2.1.1.71]	Phosphatidylcholine (PC) biosynthesis PE => PC [PATH:map00564 map01100]	Lipid metabolism	Lipid metabolism
K00571	site-specific DNA-methyltransferase (adenine-specific) [EC:2.1.1.72]	NA	NA	NA	NA	NA
K00573	protein-L-isoaspartate(D-aspartate) O-methyltransferase [EC:2.1.1.77]	NA	NA	NA	NA	NA
K00574	cyclopropane-fatty-acyl-phospholipid synthase [EC:2.1.1.79]	NA	NA	NA	NA	NA
K00575	chemotaxis protein methyltransferase CheR [EC:2.1.1.80]	NA	NA	NA	NA	NA
K00577	tetrahydromethanopterin S-methyltransferase subunit A [EC:2.1.1.86]	M00357; M00567; M00617	mtrA; tetrahydromethanopterin S-methyltransferase subunit A [EC:2.1.1.86]	Methanogenesis acetate => methane [PATH:map00680 map01200 map01100 map01120] || Methanogenesis CO2 => methane [PATH:map00680 map01200 map01100 map01120] || Methanogen	Energy metabolism; Module set	Methan e metabolism; Metabolic capacity
K00584	tetrahydromethanopterin S-methyltransferase subunit H [EC:2.1.1.86]	M00357; M00567; M00617	mtrH; tetrahydromethanopterin S-methyltransferase subunit H [EC:2.1.1.86]	Methanogenesis acetate => methane [PATH:map00680 map01200 map01100 map01120] || Methanogenesis CO2 => methane [PATH:map00680 map01200 map01100 map01120] || Methanogen	Energy metabolism; Module set	Methan e metabolism; Metabolic capacity
K00588	caffeoyl-CoA O-methyltransferase [EC:2.1.1.104]	M00039	E2.1.1.104; caffeoyl-CoA O-methyltransferase [EC:2.1.1.104]	Monolignol biosynthesis phenylalanine/tyrosine => monolignol [PATH:map00940 map01100 map01110]	Biosynthesis of other secondary metabolites	Biosynthesis of phytochemical compounds
K00590	site-specific DNA-methyltransferase (cytosine-N4-specific) [EC:2.1.1.113]	NA	NA	NA	NA	NA
K00594	alditol oxidase [EC:1.1.3.41]	NA	NA	NA	NA	NA
K00595	precorrin-6Y C5,15-methyltransferase (decarboxylating) [EC:2.1.1.132]	M00924; M00925	cobL-cbiET; precorrin-6B C5,15-methyltransferase / cobalt-precorrin-6B C5,C15-methyltransferase [EC:2.1.1.132 2.1.1.289 2.1.1.196]	Cobalamin biosynthesis anaerobic uroporphyrinogen III => sirohydrochlorin => cobyrinate ac-diamide [PATH:map00860 map01240 map01100] || Cobalamin biosynthesis aerobic uroporphyrinogen III => precorrin 2 => cobyrinate ac-diamide [PATH:map00860 map01240 map01100]	Metabolism of cofactors and vitamins	Cofactor and vitamin metabolism
K00596	2,2-dialkylglycine decarboxylase (pyruvate) [EC:4.1.1.64]	NA	NA	NA	NA	NA
K00598	trans-aconitate 2-methyltransferase [EC:2.1.1.144]	NA	NA	NA	NA	NA
K00600	glycine hydroxymethyltransferase [EC:2.1.2.1]	M00140; M00141; M00346; M00532	glyA, SHMT; glycine hydroxymethyltransferase [EC:2.1.2.1]	C1-unit interconversion prokaryotes [PATH:map00670 map01240 map01100] || C1-unit interconversion eukaryotes [PATH:map00670 map01240 map01100] || Formaldehyde assimilation serine pathway [PATH:map00680 map01200 map01100 map01120] || Photorespiration [PATH:map00630 map01200 map01100 map01110]	Metabolism of cofactors and vitamins; Energy metabolism; Carbohydrate metabolism	Cofactor and vitamin metabolism; Methan e metabolism; Other carbohydrate metabolism
K00602	phosphoribosylaminoimidazolecarboxamide formyltransferase / IMP cyclohydrolase [EC:2.1.2.3 3.5.4.10]	M00048	purH; phosphoribosylaminoimidazolecarboxamide formyltransferase / IMP cyclohydrolase [EC:2.1.2.3 3.5.4.10]	De novo purine biosynthesis PRPP + glutamine => IMP [PATH:map00230 map01100]	Nucleotide metabolism	Purine metabolism
K00603	glutamate formiminotransferase [EC:2.1.2.5]	M00045	fctD; glutamate formiminotransferase / 5-formyltetrahydrofolate cyclo-ligase [EC:2.1.2.5 6.3.3.2]	Histidine degradation histidine => N-formiminoglutamate => glutamate [PATH:map00340 map01100]	Amino acid metabolism	Histidine metabolism
K00604	methionyl-tRNA formyltransferase [EC:2.1.2.9]	NA	NA	NA	NA	NA
K00605	aminomethyltransferase [EC:2.1.2.10]	M00532	gcvT, AMT; aminomethyltransferase [EC:2.1.2.10]	Photorespiration [PATH:map00630 map01200 map01100 map01110]	Carbohydrate metabolism	Other carbohydrate metabolism
K00606	3-methyl-2-oxobutanoate hydroxymethyltransferase [EC:2.1.2.11]	M00119; M00913; M00914	panB; 3-methyl-2-oxobutanoate hydroxymethyltransferase [EC:2.1.2.11]	Pantothenate biosynthesis valine/L-aspartate => pantothenate [PATH:map00770 map01240 map01100 map01110] || Pantothenate biosynthesis 2-oxoisovalerate/spermine => pantothenate [PATH:map00770 map01240 map01100] || Coenzyme A biosynthesis archaea 2-oxoisovalerate => 4-phosphopantoate => CoA [PATH:map00770 map01240 map01100]	Metabolism of cofactors and vitamins	Cofactor and vitamin metabolism
K00609	aspartate carbamoyltransferase catalytic subunit [EC:2.1.3.2]	M00051	pyrB, PYR2; aspartate carbamoyltransferase catalytic subunit [EC:2.1.3.2]	De novo pyrimidine biosynthesis glutamine (+ PRPP) => UMP [PATH:map00240 map01240 map01100]	Nucleotide metabolism	Pyrimidine metabolism
K00610	aspartate carbamoyltransferase regulatory subunit	M00051	pyrI; aspartate carbamoyltransferase regulatory subunit	De novo pyrimidine biosynthesis glutamine (+ PRPP) => UMP [PATH:map00240 map01240 map01100]	Nucleotide metabolism	Pyrimidine metabolism
K00611	ornithine carbamoyltransferase [EC:2.1.3.3]	M00029; M00844	OTC, argF, argI; ornithine carbamoyltransferase [EC:2.1.3.3]	Urea cycle [PATH:map00220 map01230 map01100] || Arginine biosynthesis ornithine => arginine [PATH:map00220 map01230 map01100]	Amino acid metabolism	Arginine and proline metabolism
K00612	carbamoyltransferase [EC:2.1.3.-]	NA	NA	NA	NA	NA
K00613	glycine amidinotransferase [EC:2.1.4.1]	M00047	GATM; glycine amidinotransferase [EC:2.1.4.1]	Creatine pathway [PATH:map00330 map01100]	Amino acid metabolism	Arginine and proline metabolism
K00615	transketolase [EC:2.2.1.1]	M00004; M00007; M00165; M00167; M00611; M00612	E2.2.1.1, tktA, tktB; transketolase [EC:2.2.1.1]	Pentose phosphate pathway (Pentose phosphate cycle) [PATH:map00030 map01200 map01100 map01120] || Pentose phosphate pathway non-oxidative phase fructose 6P => ribose 5P [PATH:map00030 map01200 map01230 map01100 map01120] || Reductive pentose phosphate cycle (Calvin cycle) [PATH:map00710 map01200 map01100 map01120] || Reductive pentose phosphate cycle glyceraldehyde-3P => ribulose-5P [PATH:map0071…	Carbohydrate metabolism; Energy metabolism; Module set	Central carbohydrate metabolism; Carbon fixation; Metabolic capacity
K00616	transaldolase [EC:2.2.1.2]	M00004; M00007	E2.2.1.2, talA, talB; transaldolase [EC:2.2.1.2]	Pentose phosphate pathway (Pentose phosphate cycle) [PATH:map00030 map01200 map01100 map01120] || Pentose phosphate pathway non-oxidative phase fructose 6P => ribose 5P [PATH:map00030 map01200 map01230 map01100 map01120]	Carbohydrate metabolism	Central carbohydrate metabolism
K00619	amino-acid N-acetyltransferase [EC:2.3.1.1]	M00028	argA; amino-acid N-acetyltransferase [EC:2.3.1.1]	Ornithine biosynthesis glutamate => ornithine [PATH:map00220 map01210 map01230 map01100]	Amino acid metabolism	Arginine and proline metabolism
K00620	glutamate N-acetyltransferase / amino-acid N-acetyltransferase [EC:2.3.1.35 2.3.1.1]	M00028	argJ; glutamate N-acetyltransferase / amino-acid N-acetyltransferase [EC:2.3.1.35 2.3.1.1]	Ornithine biosynthesis glutamate => ornithine [PATH:map00220 map01210 map01230 map01100]	Amino acid metabolism	Arginine and proline metabolism
K00621	glucosamine-phosphate N-acetyltransferase [EC:2.3.1.4]	M00892	GNPNAT1, GNA1; glucosamine-phosphate N-acetyltransferase [EC:2.3.1.4]	UDP-N-acetyl-D-glucosamine biosynthesis eukaryotes glucose => UDP-GlcNAc [PATH:map00520 map01250 map01100]	Carbohydrate metabolism	Other carbohydrate metabolism
K00624	carnitine O-acetyltransferase [EC:2.3.1.7]	NA	NA	NA	NA	NA
K00625	phosphate acetyltransferase [EC:2.3.1.8]	M00357; M00579; M00617; M00618	pta; phosphate acetyltransferase [EC:2.3.1.8]	Methanogenesis acetate => methane [PATH:map00680 map01200 map01100 map01120] || Phosphate acetyltransferase-acetate kinase pathway acetyl-CoA => acetate [PATH:map00430 map00620 map00720 map01200 map01100 map01120] || Methanogen || Acetogen	Energy metabolism; Module set	Methan e metabolism; Carbon fixation; Metabolic capacity
K00626	acetyl-CoA C-acetyltransferase [EC:2.3.1.9]	M00088; M00095; M00373; M00374; M00375; M00849; M00957	ACAT, atoB; acetyl-CoA C-acetyltransferase [EC:2.3.1.9]	Ketone body biosynthesis acetyl-CoA => acetoacetate/3-hydroxybutyrate/acetone [PATH:map00650 map01100] || C5 isoprenoid biosynthesis mevalonate pathway [PATH:map00900 map01100 map01110] || Ethylmalonyl pathway [PATH:map00630 map01200 map01100 map01120] || Dicarboxylate-hydroxybutyrate cycle [PATH:map00720 map01200 map01100 map01120] || Hydroxypropionate-hydroxybutylate cycle [PATH:map00720 map012…	Lipid metabolism; Biosynthesis of terpenoids and polyketides; Carbohydrate metabolism; Energy metabolism; Amino acid metabolism	Lipid metabolism; Terpenoid backbone biosynthesis; Other carbohydrate metabolism; Carbon fixation; Lysine metabolism
K00627	pyruvate dehydrogenase E2 component (dihydrolipoamide acetyltransferase) [EC:2.3.1.12]	M00307	DLAT, aceF, pdhC; pyruvate dehydrogenase E2 component (dihydrolipoamide acetyltransferase) [EC:2.3.1.12]	Pyruvate oxidation pyruvate => acetyl-CoA [PATH:map00010 map00020 map00620 map01200 map01100]	Carbohydrate metabolism	Central carbohydrate metabolism
K00631	glycerol-3-phosphate O-acyltransferase [EC:2.3.1.15]	NA	NA	NA	NA	NA
K00632	acetyl-CoA acyltransferase [EC:2.3.1.16]	M00087	fadA, fadI; acetyl-CoA acyltransferase [EC:2.3.1.16]	beta-Oxidation [PATH:map00071 map01212 map01100]	Lipid metabolism	Fatty acid metabolism
K00633	galactoside O-acetyltransferase [EC:2.3.1.18]	NA	NA	NA	NA	NA
K00634	phosphate butyryltransferase [EC:2.3.1.19]	NA	NA	NA	NA	NA
K00635	diacylglycerol O-acyltransferase [EC:2.3.1.20]	NA	NA	NA	NA	NA
K00638	chloramphenicol O-acetyltransferase type B [EC:2.3.1.28]	NA	NA	NA	NA	NA
K00639	glycine C-acetyltransferase [EC:2.3.1.29]	NA	NA	NA	NA	NA
K00640	serine O-acetyltransferase [EC:2.3.1.30]	M00021	cysE; serine O-acetyltransferase [EC:2.3.1.30]	Cysteine biosynthesis serine => cysteine [PATH:map00270 map00920 map01200 map01230 map01100 map01110]	Amino acid metabolism	Cysteine and methionine metabolism
K00641	homoserine O-acetyltransferase/O-succinyltransferase [EC:2.3.1.31 2.3.1.46]	M00017	metX; homoserine O-acetyltransferase/O-succinyltransferase [EC:2.3.1.31 2.3.1.46]	Methionine biosynthesis aspartate => homoserine => methionine [PATH:map00270 map01230 map01100]	Amino acid metabolism	Cysteine and methionine metabolism
K00643	5-aminolevulinate synthase [EC:2.3.1.37]	M00868	E2.3.1.37, ALAS; 5-aminolevulinate synthase [EC:2.3.1.37]	Heme biosynthesis animals and fungi glycine => heme [PATH:map00860 map01240 map01100 map01110]	Metabolism of cofactors and vitamins	Cofactor and vitamin metabolism
K00645	[acyl-carrier-protein] S-malonyltransferase [EC:2.3.1.39]	M00082; M00873; M00874	fabD, MCAT, MCT1; [acyl-carrier-protein] S-malonyltransferase [EC:2.3.1.39]	Fatty acid biosynthesis initiation [PATH:map00061 map01212 map01100] || Fatty acid biosynthesis in mitochondria animals [PATH:map00061 map01212 map01100] || Fatty acid biosynthesis in mitochondria fungi [PATH:map00061 map01212 map01100]	Lipid metabolism	Fatty acid metabolism
K00646	malonyl-ACP decarboxylase	NA	NA	NA	NA	NA
K00647	3-oxoacyl-[acyl-carrier-protein] synthase I [EC:2.3.1.41]	M00083; M00572	fabB; 3-oxoacyl-[acyl-carrier-protein] synthase I [EC:2.3.1.41]	Fatty acid biosynthesis elongation [PATH:map00061 map01212 map01100] || Pimeloyl-ACP biosynthesis BioC-BioH pathway malonyl-ACP => pimeloyl-ACP [PATH:map00780 map01240 map01100]	Lipid metabolism; Metabolism of cofactors and vitamins	Fatty acid metabolism; Cofactor and vitamin metabolism
K00648	3-oxoacyl-[acyl-carrier-protein] synthase III [EC:2.3.1.180]	M00082	fabH; 3-oxoacyl-[acyl-carrier-protein] synthase III [EC:2.3.1.180]	Fatty acid biosynthesis initiation [PATH:map00061 map01212 map01100]	Lipid metabolism	Fatty acid metabolism
K00651	homoserine O-succinyltransferase/O-acetyltransferase [EC:2.3.1.46 2.3.1.31]	M00017	metA; homoserine O-succinyltransferase/O-acetyltransferase [EC:2.3.1.46 2.3.1.31]	Methionine biosynthesis aspartate => homoserine => methionine [PATH:map00270 map01230 map01100]	Amino acid metabolism	Cysteine and methionine metabolism
K00652	8-amino-7-oxononanoate synthase [EC:2.3.1.47]	M00123; M00573; M00577; M00950	bioF; 8-amino-7-oxononanoate synthase [EC:2.3.1.47]	Biotin biosynthesis pimeloyl-ACP/CoA => biotin [PATH:map00780 map01240 map01100] || Biotin biosynthesis BioI pathway long-chain-acyl-ACP => pimeloyl-ACP => biotin [PATH:map00780 map01240 map01100] || Biotin biosynthesis BioW pathway pimelate => pimeloyl-CoA => biotin [PATH:map00780 map01240 map01100] || Biotin biosynthesis BioU pathway pimeloyl-ACP/CoA => biotin [PATH:map00780 map01240 map01100]	Metabolism of cofactors and vitamins	Cofactor and vitamin metabolism
K00655	1-acyl-sn-glycerol-3-phosphate acyltransferase [EC:2.3.1.51]	M00089	plsC; 1-acyl-sn-glycerol-3-phosphate acyltransferase [EC:2.3.1.51]	Triacylglycerol biosynthesis [PATH:map00561 map01100]	Lipid metabolism	Lipid metabolism
K00656	formate C-acetyltransferase [EC:2.3.1.54]	NA	NA	NA	NA	NA
K00657	diamine N-acetyltransferase [EC:2.3.1.57]	M00135	speG, SAT; diamine N-acetyltransferase [EC:2.3.1.57]	GABA biosynthesis eukaryotes putrescine => GABA [PATH:map00330 map01100]	Amino acid metabolism	Polyamine biosynthesis
K00658	2-oxoglutarate dehydrogenase E2 component (dihydrolipoamide succinyltransferase) [EC:2.3.1.61]	M00009; M00011; M00032	DLST, sucB; 2-oxoglutarate dehydrogenase E2 component (dihydrolipoamide succinyltransferase) [EC:2.3.1.61]	Citrate cycle (TCA cycle Krebs cycle) [PATH:map00020 map01200 map01100] || Citrate cycle second carbon oxidation 2-oxoglutarate => oxaloacetate [PATH:map00020 map01200 map01100] || Lysine degradation lysine => saccharopine => acetoacetyl-CoA [PATH:map00310 map01100]	Carbohydrate metabolism; Amino acid metabolism	Central carbohydrate metabolism; Lysine metabolism
K00661	maltose O-acetyltransferase [EC:2.3.1.79]	NA	NA	NA	NA	NA
K00662	aminoglycoside 3-N-acetyltransferase [EC:2.3.1.81]	NA	NA	NA	NA	NA
K00663	aminoglycoside 6-N-acetyltransferase [EC:2.3.1.82]	NA	NA	NA	NA	NA
K00666	fatty-acyl-CoA synthase [EC:6.2.1.-]	NA	NA	NA	NA	NA
K00672	formylmethanofuran--tetrahydromethanopterin N-formyltransferase [EC:2.3.1.101]	M00567; M00617	ftr; formylmethanofuran--tetrahydromethanopterin N-formyltransferase [EC:2.3.1.101]	Methanogenesis CO2 => methane [PATH:map00680 map01200 map01100 map01120] || Methanogen	Energy metabolism; Module set	Methan e metabolism; Metabolic capacity
K00673	arginine N-succinyltransferase [EC:2.3.1.109]	M00879	astA; arginine N-succinyltransferase [EC:2.3.1.109]	Arginine succinyltransferase pathway arginine => glutamate [PATH:map00330 map01100]	Amino acid metabolism	Arginine and proline metabolism
K00674	2,3,4,5-tetrahydropyridine-2,6-dicarboxylate N-succinyltransferase [EC:2.3.1.117]	M00016	dapD; 2,3,4,5-tetrahydropyridine-2,6-dicarboxylate N-succinyltransferase [EC:2.3.1.117]	Lysine biosynthesis succinyl-DAP pathway aspartate => lysine [PATH:map00300 map01230 map01100]	Amino acid metabolism	Lysine metabolism
K00675	N-hydroxyarylamine O-acetyltransferase [EC:2.3.1.118]	NA	NA	NA	NA	NA
K00677	UDP-N-acetylglucosamine acyltransferase [EC:2.3.1.129]	M00060; M00866	lpxA; UDP-N-acetylglucosamine acyltransferase [EC:2.3.1.129]	KDO2-lipid A biosynthesis Raetz pathway LpxL-LpxM type [PATH:map00540 map01100] || KDO2-lipid A biosynthesis Raetz pathway non-LpxL-LpxM type [PATH:map00540 map01100]	Glycan metabolism	Lipopolysaccharide metabolism
K00680	uncharacterized N-acetyltransferase [EC:2.3.1.-]	NA	NA	NA	NA	NA
K00681	gamma-glutamyltranspeptidase / glutathione hydrolase [EC:2.3.2.2 3.4.19.13]	NA	NA	NA	NA	NA
K00684	leucyl/phenylalanyl-tRNA---protein transferase [EC:2.3.2.6]	NA	NA	NA	NA	NA
K00686	protein-glutamine gamma-glutamyltransferase [EC:2.3.2.13]	NA	NA	NA	NA	NA
K00687	penicillin-binding protein 2B	NA	NA	NA	NA	NA
K00688	glycogen phosphorylase [EC:2.4.1.1]	M00855	PYG, glgP; glycogen phosphorylase [EC:2.4.1.1]	Glycogen degradation glycogen => glucose-6P [PATH:map00500 map01100]	Carbohydrate metabolism	Other carbohydrate metabolism
K00689	dextransucrase [EC:2.4.1.5]	NA	NA	NA	NA	NA
K00690	sucrose phosphorylase [EC:2.4.1.7]	NA	NA	NA	NA	NA
K00691	maltose phosphorylase [EC:2.4.1.8]	NA	NA	NA	NA	NA
K00692	levansucrase [EC:2.4.1.10]	NA	NA	NA	NA	NA
K00693	glycogen synthase [EC:2.4.1.11]	M00854	GYS; glycogen synthase [EC:2.4.1.11]	Glycogen biosynthesis glucose-1P => glycogen/starch [PATH:map00500 map01100]	Carbohydrate metabolism	Other carbohydrate metabolism
K00694	cellulose synthase (UDP-forming) [EC:2.4.1.12]	NA	NA	NA	NA	NA
K00696	sucrose-phosphate synthase [EC:2.4.1.14]	NA	NA	NA	NA	NA
K00697	trehalose 6-phosphate synthase [EC:2.4.1.15 2.4.1.347]	NA	NA	NA	NA	NA
K00700	1,4-alpha-glucan branching enzyme [EC:2.4.1.18]	M00565; M00854	GBE1, glgB; 1,4-alpha-glucan branching enzyme [EC:2.4.1.18]	Trehalose biosynthesis D-glucose 1P => trehalose [PATH:map00500 map01100 map01110] || Glycogen biosynthesis glucose-1P => glycogen/starch [PATH:map00500 map01100]	Carbohydrate metabolism	Other carbohydrate metabolism
K00701	cyclomaltodextrin glucanotransferase [EC:2.4.1.19]	NA	NA	NA	NA	NA
K00702	cellobiose phosphorylase [EC:2.4.1.20]	NA	NA	NA	NA	NA
K00703	starch synthase [EC:2.4.1.21]	M00565; M00854	glgA; starch synthase [EC:2.4.1.21]	Trehalose biosynthesis D-glucose 1P => trehalose [PATH:map00500 map01100 map01110] || Glycogen biosynthesis glucose-1P => glycogen/starch [PATH:map00500 map01100]	Carbohydrate metabolism	Other carbohydrate metabolism
K00705	4-alpha-glucanotransferase [EC:2.4.1.25]	M00855	malQ; 4-alpha-glucanotransferase [EC:2.4.1.25]	Glycogen degradation glycogen => glucose-6P [PATH:map00500 map01100]	Carbohydrate metabolism	Other carbohydrate metabolism
K00709	histo-blood group ABO system transferase [EC:2.4.1.40 2.4.1.37]	NA	NA	NA	NA	NA
K00712	poly(glycerol-phosphate) alpha-glucosyltransferase [EC:2.4.1.52]	NA	NA	NA	NA	NA
K00720	ceramide glucosyltransferase [EC:2.4.1.80]	M00066	UGCG; ceramide glucosyltransferase [EC:2.4.1.80]	Lactosylceramide biosynthesis [PATH:map00600 map01100]	Lipid metabolism	Lipid metabolism
K00721	dolichol-phosphate mannosyltransferase [EC:2.4.1.83]	NA	NA	NA	NA	NA
K00728	dolichyl-phosphate-mannose-protein mannosyltransferase [EC:2.4.1.109]	M00872	POMT, pmt; dolichyl-phosphate-mannose-protein mannosyltransferase [EC:2.4.1.109]	O-glycan biosynthesis mannose type (core M3) [PATH:map00515 map01100]	Glycan metabolism	Glycan biosynthesis
K00748	lipid-A-disaccharide synthase [EC:2.4.1.182]	M00060; M00866	lpxB; lipid-A-disaccharide synthase [EC:2.4.1.182]	KDO2-lipid A biosynthesis Raetz pathway LpxL-LpxM type [PATH:map00540 map01100] || KDO2-lipid A biosynthesis Raetz pathway non-LpxL-LpxM type [PATH:map00540 map01100]	Glycan metabolism	Lipopolysaccharide metabolism
K00752	hyaluronan synthase [EC:2.4.1.212]	NA	NA	NA	NA	NA
K00754	L-malate glycosyltransferase [EC:2.4.1.-]	NA	NA	NA	NA	NA
K00756	pyrimidine-nucleoside phosphorylase [EC:2.4.2.2]	NA	NA	NA	NA	NA
K00757	uridine phosphorylase [EC:2.4.2.3]	NA	NA	NA	NA	NA
K00758	thymidine phosphorylase [EC:2.4.2.4]	NA	NA	NA	NA	NA
K00759	adenine phosphoribosyltransferase [EC:2.4.2.7]	NA	NA	NA	NA	NA
K00760	hypoxanthine phosphoribosyltransferase [EC:2.4.2.8]	NA	NA	NA	NA	NA
K00761	uracil phosphoribosyltransferase [EC:2.4.2.9]	NA	NA	NA	NA	NA
K00762	orotate phosphoribosyltransferase [EC:2.4.2.10]	M00051	pyrE; orotate phosphoribosyltransferase [EC:2.4.2.10]	De novo pyrimidine biosynthesis glutamine (+ PRPP) => UMP [PATH:map00240 map01240 map01100]	Nucleotide metabolism	Pyrimidine metabolism
K00763	nicotinate phosphoribosyltransferase [EC:6.3.4.21]	NA	NA	NA	NA	NA
K00764	amidophosphoribosyltransferase [EC:2.4.2.14]	M00048	purF, PPAT; amidophosphoribosyltransferase [EC:2.4.2.14]	De novo purine biosynthesis PRPP + glutamine => IMP [PATH:map00230 map01100]	Nucleotide metabolism	Purine metabolism
K00765	ATP phosphoribosyltransferase [EC:2.4.2.17]	M00026	hisG; ATP phosphoribosyltransferase [EC:2.4.2.17]	Histidine biosynthesis PRPP => histidine [PATH:map00340 map01230 map01100 map01110]	Amino acid metabolism	Histidine metabolism
K00766	anthranilate phosphoribosyltransferase [EC:2.4.2.18]	M00023	trpD; anthranilate phosphoribosyltransferase [EC:2.4.2.18]	Tryptophan biosynthesis chorismate => tryptophan [PATH:map00400 map01230 map01100 map01110]	Amino acid metabolism	Aromatic amino acid metabolism
K00767	nicotinate-nucleotide pyrophosphorylase (carboxylating) [EC:2.4.2.19]	M00115; M00912	nadC, QPRT; nicotinate-nucleotide pyrophosphorylase (carboxylating) [EC:2.4.2.19]	NAD biosynthesis aspartate => quinolinate => NAD [PATH:map00760 map01240 map01100] || NAD biosynthesis tryptophan => quinolinate => NAD [PATH:map00380 map00760 map01240 map01100]	Metabolism of cofactors and vitamins	Cofactor and vitamin metabolism
K00768	nicotinate-nucleotide--dimethylbenzimidazole phosphoribosyltransferase [EC:2.4.2.21]	M00122	E2.4.2.21, cobU, cobT; nicotinate-nucleotide--dimethylbenzimidazole phosphoribosyltransferase [EC:2.4.2.21]	Cobalamin biosynthesis cobyrinate ac-diamide => cobalamin [PATH:map00860 map01240 map01100]	Metabolism of cofactors and vitamins	Cofactor and vitamin metabolism
K00769	xanthine phosphoribosyltransferase [EC:2.4.2.22]	NA	NA	NA	NA	NA
K00771	protein xylosyltransferase [EC:2.4.2.26]	M00057	XYLT; protein xylosyltransferase [EC:2.4.2.26]	Glycosaminoglycan biosynthesis linkage tetrasaccharide [PATH:map00532 map00534 map01100]	Glycan metabolism	Glycosaminoglycan metabolism
K00772	5-methylthioadenosine phosphorylase [EC:2.4.2.28]	M00034	mtaP, MTAP; 5'-methylthioadenosine phosphorylase [EC:2.4.2.28]	Methionine salvage pathway [PATH:map00270 map01100]	Amino acid metabolism	Cysteine and methionine metabolism
K00773	queuine tRNA-ribosyltransferase [EC:2.4.2.29]	NA	NA	NA	NA	NA
K00782	L-lactate dehydrogenase complex protein LldG	NA	NA	NA	NA	NA
K00783	23S rRNA (pseudouridine1915-N3)-methyltransferase [EC:2.1.1.177]	NA	NA	NA	NA	NA
K00784	ribonuclease Z [EC:3.1.26.11]	NA	NA	NA	NA	NA
K00786	glycosyltransferase [EC:2.4.-.-]	NA	NA	NA	NA	NA
K00788	thiamine-phosphate pyrophosphorylase [EC:2.5.1.3]	M00127; M00895; M00896; M00899	thiE; thiamine-phosphate pyrophosphorylase [EC:2.5.1.3]	Thiamine biosynthesis prokaryotes AIR (+ DXP/tyrosine) => TMP/TPP [PATH:map00730 map01240 map01100] || Thiamine biosynthesis prokaryotes AIR (+ DXP/glycine) => TMP/TPP [PATH:map00730 map01240 map01100] || Thiamine biosynthesis archaea AIR (+ NAD+) => TMP/TPP [PATH:map00730 map01240 map01100] || Thiamine salvage pathway HMP/HET => TMP [PATH:map00730 map01100]	Metabolism of cofactors and vitamins	Cofactor and vitamin metabolism
K00789	S-adenosylmethionine synthetase [EC:2.5.1.6]	M00034; M00035; M00368; M00609; M00953	metK, MAT; S-adenosylmethionine synthetase [EC:2.5.1.6]	Methionine salvage pathway [PATH:map00270 map01100] || Methionine degradation [PATH:map00270 map01100] || Ethylene biosynthesis methionine => ethylene [PATH:map00270 map01100 map01110] || Cysteine biosynthesis methionine => cysteine [PATH:map00270 map01230 map01100] || Mugineic acid biosynthesis methionine => 3-epihydroxymugineic acid [PATH:map00999]	Amino acid metabolism; Biosynthesis of other secondary metabolites	Cysteine and methionine metabolism; Biosynthesis of phytochemical compounds
K00790	UDP-N-acetylglucosamine 1-carboxyvinyltransferase [EC:2.5.1.7]	NA	NA	NA	NA	NA
K00791	tRNA dimethylallyltransferase [EC:2.5.1.75]	NA	NA	NA	NA	NA
K00793	riboflavin synthase [EC:2.5.1.9]	M00125; M00911	ribE, RIB5; riboflavin synthase [EC:2.5.1.9]	Riboflavin biosynthesis plants and bacteria GTP => riboflavin/FMN/FAD [PATH:map00740 map01240 map01100 map01110] || Riboflavin biosynthesis fungi GTP => riboflavin/FMN/FAD [PATH:map00740 map01240 map01100]	Metabolism of cofactors and vitamins	Cofactor and vitamin metabolism
K00794	6,7-dimethyl-8-ribityllumazine synthase [EC:2.5.1.78]	M00125; M00911	ribH, RIB4; 6,7-dimethyl-8-ribityllumazine synthase [EC:2.5.1.78]	Riboflavin biosynthesis plants and bacteria GTP => riboflavin/FMN/FAD [PATH:map00740 map01240 map01100 map01110] || Riboflavin biosynthesis fungi GTP => riboflavin/FMN/FAD [PATH:map00740 map01240 map01100]	Metabolism of cofactors and vitamins	Cofactor and vitamin metabolism
K00795	farnesyl diphosphate synthase [EC:2.5.1.1 2.5.1.10]	M00364	ispA; farnesyl diphosphate synthase [EC:2.5.1.1 2.5.1.10]	C10-C20 isoprenoid biosynthesis bacteria [PATH:map00900 map01100 map01110]	Biosynthesis of terpenoids and polyketides	Terpenoid backbone biosynthesis
K00796	dihydropteroate synthase [EC:2.5.1.15]	M00126	folP; dihydropteroate synthase [EC:2.5.1.15]	Tetrahydrofolate biosynthesis GTP => THF [PATH:map00790 map00670 map01240 map01100]	Metabolism of cofactors and vitamins	Cofactor and vitamin metabolism
K00797	spermidine synthase [EC:2.5.1.16]	M00034; M00133	speE, SRM, SPE3; spermidine synthase [EC:2.5.1.16]	Methionine salvage pathway [PATH:map00270 map01100] || Polyamine biosynthesis arginine => agmatine => putrescine => spermidine [PATH:map00330 map01100]	Amino acid metabolism	Cysteine and methionine metabolism; Polyamine biosynthesis
K00798	cob(I)alamin adenosyltransferase [EC:2.5.1.17]	M00122	MMAB, pduO; cob(I)alamin adenosyltransferase [EC:2.5.1.17]	Cobalamin biosynthesis cobyrinate ac-diamide => cobalamin [PATH:map00860 map01240 map01100]	Metabolism of cofactors and vitamins	Cofactor and vitamin metabolism
K00799	glutathione S-transferase [EC:2.5.1.18]	NA	NA	NA	NA	NA
K00800	3-phosphoshikimate 1-carboxyvinyltransferase [EC:2.5.1.19]	M00022	aroA; 3-phosphoshikimate 1-carboxyvinyltransferase [EC:2.5.1.19]	Shikimate pathway phosphoenolpyruvate + erythrose-4P => chorismate [PATH:map00400 map01230 map01100 map01110]	Amino acid metabolism	Aromatic amino acid metabolism
K00801	farnesyl-diphosphate farnesyltransferase [EC:2.5.1.21]	NA	NA	NA	NA	NA
K00803	alkyldihydroxyacetonephosphate synthase [EC:2.5.1.26]	NA	NA	NA	NA	NA
K00805	heptaprenyl diphosphate synthase [EC:2.5.1.30]	NA	NA	NA	NA	NA
K00806	undecaprenyl diphosphate synthase [EC:2.5.1.31]	NA	NA	NA	NA	NA
K00808	homospermidine synthase [EC:2.5.1.44]	NA	NA	NA	NA	NA
K00809	deoxyhypusine synthase [EC:2.5.1.46]	NA	NA	NA	NA	NA
K00812	aspartate aminotransferase [EC:2.6.1.1]	NA	NA	NA	NA	NA
K00813	aspartate aminotransferase [EC:2.6.1.1]	NA	NA	NA	NA	NA
K00817	histidinol-phosphate aminotransferase [EC:2.6.1.9]	M00026	hisC; histidinol-phosphate aminotransferase [EC:2.6.1.9]	Histidine biosynthesis PRPP => histidine [PATH:map00340 map01230 map01100 map01110]	Amino acid metabolism	Histidine metabolism
K00819	ornithine--oxo-acid transaminase [EC:2.6.1.13]	NA	NA	NA	NA	NA
K00820	glucosamine---fructose-6-phosphate aminotransferase (isomerizing) [EC:2.6.1.16]	M00892; M00909	glmS, GFPT; glutamine---fructose-6-phosphate transaminase (isomerizing) [EC:2.6.1.16]	UDP-N-acetyl-D-glucosamine biosynthesis eukaryotes glucose => UDP-GlcNAc [PATH:map00520 map01250 map01100] || UDP-N-acetyl-D-glucosamine biosynthesis prokaryotes glucose => UDP-GlcNAc [PATH:map00520 map01250 map01100]	Carbohydrate metabolism	Other carbohydrate metabolism
K00821	acetylornithine/N-succinyldiaminopimelate aminotransferase [EC:2.6.1.11 2.6.1.17]	M00016; M00028; M00845	argD; acetylornithine/N-succinyldiaminopimelate aminotransferase [EC:2.6.1.11 2.6.1.17]	Lysine biosynthesis succinyl-DAP pathway aspartate => lysine [PATH:map00300 map01230 map01100] || Ornithine biosynthesis glutamate => ornithine [PATH:map00220 map01210 map01230 map01100] || Arginine biosynthesis glutamate => acetylcitrulline => arginine [PATH:map00220 map01230 map01100]	Amino acid metabolism	Lysine metabolism; Arginine and proline metabolism
K00822	beta-alanine--pyruvate transaminase [EC:2.6.1.18]	NA	NA	NA	NA	NA
K00823	4-aminobutyrate aminotransferase [EC:2.6.1.19]	M00027	puuE; 4-aminobutyrate aminotransferase [EC:2.6.1.19]	GABA (gamma-Aminobutyrate) shunt [PATH:map00250 map00650 map01100]	Amino acid metabolism	Other amino acid metabolism
K00824	D-alanine transaminase [EC:2.6.1.21]	NA	NA	NA	NA	NA
K00826	branched-chain amino acid aminotransferase [EC:2.6.1.42]	M00019; M00036; M00119; M00570	E2.6.1.42, ilvE; branched-chain amino acid aminotransferase [EC:2.6.1.42]	Valine/isoleucine biosynthesis pyruvate => valine / 2-oxobutanoate => isoleucine [PATH:map00290 map00770 map01210 map01230 map01100 map01110] || Leucine degradation leucine => acetoacetate + acetyl-CoA [PATH:map00280 map01100] || Pantothenate biosynthesis valine/L-aspartate => pantothenate [PATH:map00770 map01240 map01100 map01110] || Isoleucine biosynthesis threonine => 2-oxobutanoate => isoleuc…	Amino acid metabolism; Metabolism of cofactors and vitamins	Branched-chain amino acid metabolism; Cofactor and vitamin metabolism
K00830	alanine-glyoxylate transaminase / serine-glyoxylate transaminase / serine-pyruvate transaminase [EC:2.6.1.44 2.6.1.45 2.6.1.51]	M00346; M00532	AGXT; alanine-glyoxylate transaminase / serine-glyoxylate transaminase / serine-pyruvate transaminase [EC:2.6.1.44 2.6.1.45 2.6.1.51]	Formaldehyde assimilation serine pathway [PATH:map00680 map01200 map01100 map01120] || Photorespiration [PATH:map00630 map01200 map01100 map01110]	Energy metabolism; Carbohydrate metabolism	Methan e metabolism; Other carbohydrate metabolism
K00831	phosphoserine aminotransferase [EC:2.6.1.52]	M00020; M00124	serC, PSAT1; phosphoserine aminotransferase [EC:2.6.1.52]	Serine biosynthesis glycerate-3P => serine [PATH:map00260 map00680 map01200 map01230 map01100] || Pyridoxal-P biosynthesis erythrose-4P => pyridoxal-P [PATH:map00750 map01240 map01100]	Amino acid metabolism; Metabolism of cofactors and vitamins	Serine and threonine metabolism; Cofactor and vitamin metabolism
K00832	aromatic-amino-acid transaminase [EC:2.6.1.57]	M00024; M00025; M00034; M00040; M00044	tyrB; aromatic-amino-acid transaminase [EC:2.6.1.57]	Phenylalanine biosynthesis chorismate => phenylpyruvate => phenylalanine [PATH:map00400 map01230 map01100 map01110] || Tyrosine biosynthesis chorismate => HPP => tyrosine [PATH:map00400 map01230 map01100] || Methionine salvage pathway [PATH:map00270 map01100] || Tyrosine biosynthesis chorismate => arogenate => tyrosine [PATH:map00400 map01230 map01100 map01110] || Tyrosine degradation tyrosine =>…	Amino acid metabolism	Aromatic amino acid metabolism; Cysteine and methionine metabolism
K00833	adenosylmethionine---8-amino-7-oxononanoate aminotransferase [EC:2.6.1.62]	M00123; M00577	bioA; adenosylmethionine---8-amino-7-oxononanoate aminotransferase [EC:2.6.1.62]	Biotin biosynthesis pimeloyl-ACP/CoA => biotin [PATH:map00780 map01240 map01100] || Biotin biosynthesis BioW pathway pimelate => pimeloyl-CoA => biotin [PATH:map00780 map01240 map01100]	Metabolism of cofactors and vitamins	Cofactor and vitamin metabolism
K00835	valine--pyruvate aminotransferase [EC:2.6.1.66]	NA	NA	NA	NA	NA
K00836	diaminobutyrate-2-oxoglutarate transaminase [EC:2.6.1.76]	M00033	ectB, dat; diaminobutyrate-2-oxoglutarate transaminase [EC:2.6.1.76]	Ectoine biosynthesis aspartate => ectoine [PATH:map00260 map01210 map01230 map01100 map01120]	Amino acid metabolism	Serine and threonine metabolism
K00839	(S)-ureidoglycine---glyoxylate transaminase [EC:2.6.1.112]	NA	NA	NA	NA	NA
K00840	succinylornithine aminotransferase [EC:2.6.1.81]	M00879	astC; succinylornithine aminotransferase [EC:2.6.1.81]	Arginine succinyltransferase pathway arginine => glutamate [PATH:map00330 map01100]	Amino acid metabolism	Arginine and proline metabolism
K00841	aminotransferase [EC:2.6.1.-]	M00525	patA; aminotransferase [EC:2.6.1.-]	Lysine biosynthesis acetyl-DAP pathway aspartate => lysine [PATH:map00300 map01230 map01100]	Amino acid metabolism	Lysine metabolism
K00845	glucokinase [EC:2.7.1.2]	M00001; M00549; M00892; M00909	glk; glucokinase [EC:2.7.1.2]	Glycolysis (Embden-Meyerhof pathway) glucose => pyruvate [PATH:map00010 map01200 map01100] || Nucleotide sugar biosynthesis glucose => UDP-glucose [PATH:map00520 map01250 map01100] || UDP-N-acetyl-D-glucosamine biosynthesis eukaryotes glucose => UDP-GlcNAc [PATH:map00520 map01250 map01100] || UDP-N-acetyl-D-glucosamine biosynthesis prokaryotes glucose => UDP-GlcNAc [PATH:map00520 map01250 map0110…	Carbohydrate metabolism	Central carbohydrate metabolism; Other carbohydrate metabolism
K00846	ketohexokinase [EC:2.7.1.3]	NA	NA	NA	NA	NA
K00847	fructokinase [EC:2.7.1.4]	NA	NA	NA	NA	NA
K00848	rhamnulokinase [EC:2.7.1.5]	NA	NA	NA	NA	NA
K00849	galactokinase [EC:2.7.1.6]	M00554; M00632	galK; galactokinase [EC:2.7.1.6]	Nucleotide sugar biosynthesis galactose => UDP-galactose [PATH:map00520 map00052 map01250 map01100] || Galactose degradation Leloir pathway galactose => alpha-D-glucose-1P [PATH:map00052 map01100]	Carbohydrate metabolism	Other carbohydrate metabolism
K00850	6-phosphofructokinase 1 [EC:2.7.1.11]	M00001; M00345	pfkA, PFK; 6-phosphofructokinase 1 [EC:2.7.1.11]	Glycolysis (Embden-Meyerhof pathway) glucose => pyruvate [PATH:map00010 map01200 map01100] || Formaldehyde assimilation ribulose monophosphate pathway [PATH:map00030 map00680 map01200 map01230 map01100 map01120]	Carbohydrate metabolism; Energy metabolism	Central carbohydrate metabolism; Methan e metabolism
K00851	gluconokinase [EC:2.7.1.12]	NA	NA	NA	NA	NA
K00852	ribokinase [EC:2.7.1.15]	NA	NA	NA	NA	NA
K00853	L-ribulokinase [EC:2.7.1.16]	NA	NA	NA	NA	NA
K00854	xylulokinase [EC:2.7.1.17]	M00014	xylB, XYLB; xylulokinase [EC:2.7.1.17]	Glucuronate pathway (uronate pathway) [PATH:map00040 map01100]	Carbohydrate metabolism	Other carbohydrate metabolism
K00855	phosphoribulokinase [EC:2.7.1.19]	M00165; M00166; M00611; M00612	PRK, prkB; phosphoribulokinase [EC:2.7.1.19]	Reductive pentose phosphate cycle (Calvin cycle) [PATH:map00710 map01200 map01100 map01120] || Reductive pentose phosphate cycle ribulose-5P => glyceraldehyde-3P [PATH:map00710 map01200 map01100 map01120] || Oxygenic photosynthesis in plants and cyanobacteria || Anoxygenic photosynthesis in purple bacteria	Energy metabolism; Module set	Carbon fixation; Metabolic capacity
K00856	adenosine kinase [EC:2.7.1.20]	NA	NA	NA	NA	NA
K00857	thymidine kinase [EC:2.7.1.21]	NA	NA	NA	NA	NA
K00858	NAD+ kinase [EC:2.7.1.23]	NA	NA	NA	NA	NA
K00859	dephospho-CoA kinase [EC:2.7.1.24]	M00120	coaE; dephospho-CoA kinase [EC:2.7.1.24]	Coenzyme A biosynthesis pantothenate => CoA [PATH:map00770 map01240 map01100]	Metabolism of cofactors and vitamins	Cofactor and vitamin metabolism
K00860	adenylylsulfate kinase [EC:2.7.1.25]	M00176; M00616	cysC; adenylylsulfate kinase [EC:2.7.1.25]	Assimilatory sulfate reduction sulfate => H2S [PATH:map00920 map01100 map01120] || Sulfate-sulfur assimilation	Energy metabolism; Module set	Sulfur metabolism; Metabolic capacity
K00862	erythritol kinase (D-erythritol 1-phosphate-forming) [EC:2.7.1.215]	NA	NA	NA	NA	NA
K00863	triose/dihydroxyacetone kinase / FAD-AMP lyase (cyclizing) [EC:2.7.1.28 2.7.1.29 4.6.1.15]	M00344	DAK, TKFC; triose/dihydroxyacetone kinase / FAD-AMP lyase (cyclizing) [EC:2.7.1.28 2.7.1.29 4.6.1.15]	Formaldehyde assimilation xylulose monophosphate pathway [PATH:map00680 map01200 map01100 map01120]	Energy metabolism	Methan e metabolism
K00864	glycerol kinase [EC:2.7.1.30]	NA	NA	NA	NA	NA
K00865	glycerate 2-kinase [EC:2.7.1.165]	NA	NA	NA	NA	NA
K00867	type I pantothenate kinase [EC:2.7.1.33]	M00120	coaA; type I pantothenate kinase [EC:2.7.1.33]	Coenzyme A biosynthesis pantothenate => CoA [PATH:map00770 map01240 map01100]	Metabolism of cofactors and vitamins	Cofactor and vitamin metabolism
K00868	pyridoxine kinase [EC:2.7.1.35]	NA	NA	NA	NA	NA
K00869	mevalonate kinase [EC:2.7.1.36]	M00095; M00849	MVK, mvaK1; mevalonate kinase [EC:2.7.1.36]	C5 isoprenoid biosynthesis mevalonate pathway [PATH:map00900 map01100 map01110] || C5 isoprenoid biosynthesis mevalonate pathway archaea [PATH:map00900 map01100 map01110]	Biosynthesis of terpenoids and polyketides	Terpenoid backbone biosynthesis
K00872	homoserine kinase [EC:2.7.1.39]	M00018	thrB; homoserine kinase [EC:2.7.1.39]	Threonine biosynthesis aspartate => homoserine => threonine [PATH:map00260 map01230 map01100 map01110]	Amino acid metabolism	Serine and threonine metabolism
K00873	pyruvate kinase [EC:2.7.1.40]	M00001; M00002	PK, pyk; pyruvate kinase [EC:2.7.1.40]	Glycolysis (Embden-Meyerhof pathway) glucose => pyruvate [PATH:map00010 map01200 map01100] || Glycolysis core module involving three-carbon compounds [PATH:map00010 map01200 map01230 map01100]	Carbohydrate metabolism	Central carbohydrate metabolism
K00874	2-dehydro-3-deoxygluconokinase [EC:2.7.1.45]	M00061; M00308; M00631	kdgK; 2-dehydro-3-deoxygluconokinase [EC:2.7.1.45]	D-Glucuronate degradation D-glucuronate => pyruvate + D-glyceraldehyde 3P [PATH:map00040 map00030 map01100] || Semi-phosphorylative Entner-Doudoroff pathway gluconate => glycerate-3P [PATH:map00030 map01200 map01100 map01120] || D-Galacturonate degradation (bacteria) D-galacturonate => pyruvate + D-glyceraldehyde 3P [PATH:map00040 map00030 map01100]	Carbohydrate metabolism	Other carbohydrate metabolism; Central carbohydrate metabolism
K00875	D-ribulokinase [EC:2.7.1.47]	NA	NA	NA	NA	NA
K00876	uridine kinase [EC:2.7.1.48]	NA	NA	NA	NA	NA
K00878	hydroxyethylthiazole kinase [EC:2.7.1.50]	M00899	thiM; hydroxyethylthiazole kinase [EC:2.7.1.50]	Thiamine salvage pathway HMP/HET => TMP [PATH:map00730 map01100]	Metabolism of cofactors and vitamins	Cofactor and vitamin metabolism
K00879	L-fuculokinase [EC:2.7.1.51]	NA	NA	NA	NA	NA
K00880	L-xylulokinase [EC:2.7.1.53]	NA	NA	NA	NA	NA
K00881	allose kinase [EC:2.7.1.55]	NA	NA	NA	NA	NA
K00882	1-phosphofructokinase [EC:2.7.1.56]	NA	NA	NA	NA	NA
K00883	2-dehydro-3-deoxygalactonokinase [EC:2.7.1.58]	M00552	dgoK; 2-dehydro-3-deoxygalactonokinase [EC:2.7.1.58]	D-galactonate degradation De Ley-Doudoroff pathway D-galactonate => glycerate-3P [PATH:map00052 map01100]	Carbohydrate metabolism	Other carbohydrate metabolism
K00884	N-acetylglucosamine kinase [EC:2.7.1.59]	NA	NA	NA	NA	NA
K00885	N-acylmannosamine kinase [EC:2.7.1.60]	NA	NA	NA	NA	NA
K00886	polyphosphate glucokinase [EC:2.7.1.63]	M00001; M00549	ppgK; polyphosphate glucokinase [EC:2.7.1.63]	Glycolysis (Embden-Meyerhof pathway) glucose => pyruvate [PATH:map00010 map01200 map01100] || Nucleotide sugar biosynthesis glucose => UDP-glucose [PATH:map00520 map01250 map01100]	Carbohydrate metabolism	Central carbohydrate metabolism; Other carbohydrate metabolism
K00887	undecaprenol kinase [EC:2.7.1.66]	NA	NA	NA	NA	NA
K00891	shikimate kinase [EC:2.7.1.71]	M00022	aroK, aroL; shikimate kinase [EC:2.7.1.71]	Shikimate pathway phosphoenolpyruvate + erythrose-4P => chorismate [PATH:map00400 map01230 map01100 map01110]	Amino acid metabolism	Aromatic amino acid metabolism
K00892	inosine kinase [EC:2.7.1.73]	NA	NA	NA	NA	NA
K00895	diphosphate-dependent phosphofructokinase [EC:2.7.1.90]	NA	NA	NA	NA	NA
K00897	kanamycin kinase [EC:2.7.1.95]	NA	NA	NA	NA	NA
K00899	5-methylthioribose kinase [EC:2.7.1.100]	M00034	mtnK; 5-methylthioribose kinase [EC:2.7.1.100]	Methionine salvage pathway [PATH:map00270 map01100]	Amino acid metabolism	Cysteine and methionine metabolism
K00901	diacylglycerol kinase (ATP) [EC:2.7.1.107]	NA	NA	NA	NA	NA
K00903	protein-tyrosine kinase [EC:2.7.10.2]	NA	NA	NA	NA	NA
K00906	isocitrate dehydrogenase kinase/phosphatase [EC:2.7.11.5 3.1.3.-]	NA	NA	NA	NA	NA
K00912	tetraacyldisaccharide 4-kinase [EC:2.7.1.130]	M00060; M00866	lpxK; tetraacyldisaccharide 4'-kinase [EC:2.7.1.130]	KDO2-lipid A biosynthesis Raetz pathway LpxL-LpxM type [PATH:map00540 map01100] || KDO2-lipid A biosynthesis Raetz pathway non-LpxL-LpxM type [PATH:map00540 map01100]	Glycan metabolism	Lipopolysaccharide metabolism
K00917	tagatose 6-phosphate kinase [EC:2.7.1.144]	NA	NA	NA	NA	NA
K00918	ADP-dependent phosphofructokinase/glucokinase [EC:2.7.1.146 2.7.1.147]	M00001	pfkC; ADP-dependent phosphofructokinase/glucokinase [EC:2.7.1.146 2.7.1.147]	Glycolysis (Embden-Meyerhof pathway) glucose => pyruvate [PATH:map00010 map01200 map01100]	Carbohydrate metabolism	Central carbohydrate metabolism
K00919	4-diphosphocytidyl-2-C-methyl-D-erythritol kinase [EC:2.7.1.148]	M00096	ispE; 4-diphosphocytidyl-2-C-methyl-D-erythritol kinase [EC:2.7.1.148]	C5 isoprenoid biosynthesis non-mevalonate pathway [PATH:map00900 map01100 map01110]	Biosynthesis of terpenoids and polyketides	Terpenoid backbone biosynthesis
K00925	acetate kinase [EC:2.7.2.1]	M00357; M00579; M00617; M00618	ackA; acetate kinase [EC:2.7.2.1]	Methanogenesis acetate => methane [PATH:map00680 map01200 map01100 map01120] || Phosphate acetyltransferase-acetate kinase pathway acetyl-CoA => acetate [PATH:map00430 map00620 map00720 map01200 map01100 map01120] || Methanogen || Acetogen	Energy metabolism; Module set	Methan e metabolism; Carbon fixation; Metabolic capacity
K00926	carbamate kinase [EC:2.7.2.2]	NA	NA	NA	NA	NA
K00927	phosphoglycerate kinase [EC:2.7.2.3]	M00001; M00002; M00003; M00165; M00166; M00308; M00552; M00611; M00612	PGK, pgk; phosphoglycerate kinase [EC:2.7.2.3]	Glycolysis (Embden-Meyerhof pathway) glucose => pyruvate [PATH:map00010 map01200 map01100] || Glycolysis core module involving three-carbon compounds [PATH:map00010 map01200 map01230 map01100] || Gluconeogenesis oxaloacetate => fructose-6P [PATH:map00010 map00020 map01100] || Reductive pentose phosphate cycle (Calvin cycle) [PATH:map00710 map01200 map01100 map01120] || Reductive pentose phosphate…	Carbohydrate metabolism; Energy metabolism; Module set	Central carbohydrate metabolism; Carbon fixation; Other carbohydrate metabolism; Metabolic capacity
K00928	aspartate kinase [EC:2.7.2.4]	M00016; M00017; M00018; M00033; M00525; M00526; M00527	lysC; aspartate kinase [EC:2.7.2.4]	Lysine biosynthesis succinyl-DAP pathway aspartate => lysine [PATH:map00300 map01230 map01100] || Methionine biosynthesis aspartate => homoserine => methionine [PATH:map00270 map01230 map01100] || Threonine biosynthesis aspartate => homoserine => threonine [PATH:map00260 map01230 map01100 map01110] || Ectoine biosynthesis aspartate => ectoine [PATH:map00260 map01210 map01230 map01100 map01120] ||…	Amino acid metabolism	Lysine metabolism; Cysteine and methionine metabolism; Serine and threonine metabolism
K00929	butyrate kinase [EC:2.7.2.7]	NA	NA	NA	NA	NA
K00930	acetylglutamate kinase [EC:2.7.2.8]	M00028	argB; acetylglutamate kinase [EC:2.7.2.8]	Ornithine biosynthesis glutamate => ornithine [PATH:map00220 map01210 map01230 map01100]	Amino acid metabolism	Arginine and proline metabolism
K00931	glutamate 5-kinase [EC:2.7.2.11]	M00015	proB; glutamate 5-kinase [EC:2.7.2.11]	Proline biosynthesis glutamate => proline [PATH:map00330 map01230 map01100]	Amino acid metabolism	Arginine and proline metabolism
K00932	propionate kinase [EC:2.7.2.15]	NA	NA	NA	NA	NA
K00936	two-component system, sensor histidine kinase PdtaS [EC:2.7.13.3]	NA	NA	NA	NA	NA
K00937	polyphosphate kinase [EC:2.7.4.1]	NA	NA	NA	NA	NA
K00938	phosphomevalonate kinase [EC:2.7.4.2]	M00095	E2.7.4.2, mvaK2; phosphomevalonate kinase [EC:2.7.4.2]	C5 isoprenoid biosynthesis mevalonate pathway [PATH:map00900 map01100 map01110]	Biosynthesis of terpenoids and polyketides	Terpenoid backbone biosynthesis
K00939	adenylate kinase [EC:2.7.4.3]	M00049	adk, AK; adenylate kinase [EC:2.7.4.3]	Adenine ribonucleotide biosynthesis IMP => ADPATP [PATH:map00230 map01232 map01240 map01100]	Nucleotide metabolism	Purine metabolism
K00940	nucleoside-diphosphate kinase [EC:2.7.4.6]	M00049; M00050; M00052; M00053; M00938	ndk, NME; nucleoside-diphosphate kinase [EC:2.7.4.6]	Adenine ribonucleotide biosynthesis IMP => ADPATP [PATH:map00230 map01232 map01240 map01100] || Guanine ribonucleotide biosynthesis IMP => GDPGTP [PATH:map00230 map01232 map01100] || Pyrimidine ribonucleotide biosynthesis UMP => UDP/UTPCDP/CTP [PATH:map00240 map01232 map01240 map01100] || Deoxyribonucleotide biosynthesis ADP/GDP/CDP/UDP => dATP/dGTP/dCTP/dUTP [PATH:map00230 map00240 map01232 map0…	Nucleotide metabolism	Purine metabolism; Pyrimidine metabolism
K00941	hydroxymethylpyrimidine/phosphomethylpyrimidine kinase [EC:2.7.1.49 2.7.4.7]	M00127; M00895; M00896; M00899	thiD; hydroxymethylpyrimidine/phosphomethylpyrimidine kinase [EC:2.7.1.49 2.7.4.7]	Thiamine biosynthesis prokaryotes AIR (+ DXP/tyrosine) => TMP/TPP [PATH:map00730 map01240 map01100] || Thiamine biosynthesis prokaryotes AIR (+ DXP/glycine) => TMP/TPP [PATH:map00730 map01240 map01100] || Thiamine biosynthesis archaea AIR (+ NAD+) => TMP/TPP [PATH:map00730 map01240 map01100] || Thiamine salvage pathway HMP/HET => TMP [PATH:map00730 map01100]	Metabolism of cofactors and vitamins	Cofactor and vitamin metabolism
K00942	guanylate kinase [EC:2.7.4.8]	M00050	gmk, GUK1; guanylate kinase [EC:2.7.4.8]	Guanine ribonucleotide biosynthesis IMP => GDPGTP [PATH:map00230 map01232 map01100]	Nucleotide metabolism	Purine metabolism
K00943	dTMP kinase [EC:2.7.4.9]	M00938	tmk, DTYMK; dTMP kinase [EC:2.7.4.9]	Pyrimidine deoxyribonucleotide biosynthesis UDP => dTTP [PATH:map00240 map01232 map01100]	Nucleotide metabolism	Pyrimidine metabolism
K00945	CMP/dCMP kinase [EC:2.7.4.25]	NA	NA	NA	NA	NA
K00946	thiamine-monophosphate kinase [EC:2.7.4.16]	M00127; M00895; M00896	thiL; thiamine-monophosphate kinase [EC:2.7.4.16]	Thiamine biosynthesis prokaryotes AIR (+ DXP/tyrosine) => TMP/TPP [PATH:map00730 map01240 map01100] || Thiamine biosynthesis prokaryotes AIR (+ DXP/glycine) => TMP/TPP [PATH:map00730 map01240 map01100] || Thiamine biosynthesis archaea AIR (+ NAD+) => TMP/TPP [PATH:map00730 map01240 map01100]	Metabolism of cofactors and vitamins	Cofactor and vitamin metabolism
K00947	molybdenum storage protein	NA	NA	NA	NA	NA
K00948	ribose-phosphate pyrophosphokinase [EC:2.7.6.1]	M00005	PRPS, prsA; ribose-phosphate pyrophosphokinase [EC:2.7.6.1]	PRPP biosynthesis ribose 5P => PRPP [PATH:map00030 map00230 map01200 map01230 map01100]	Carbohydrate metabolism	Central carbohydrate metabolism
K00949	thiamine pyrophosphokinase [EC:2.7.6.2]	M00897; M00898	thiN, TPK1, THI80; thiamine pyrophosphokinase [EC:2.7.6.2]	Thiamine biosynthesis plants AIR (+ NAD+) => TMP/thiamine/TPP [PATH:map00730 map01240 map01100] || Thiamine biosynthesis pyridoxal-5P => TMP/thiamine/TPP [PATH:map00730 map01240 map01100]	Metabolism of cofactors and vitamins	Cofactor and vitamin metabolism
K00950	2-amino-4-hydroxy-6-hydroxymethyldihydropteridine diphosphokinase [EC:2.7.6.3]	M00126	folK; 2-amino-4-hydroxy-6-hydroxymethyldihydropteridine diphosphokinase [EC:2.7.6.3]	Tetrahydrofolate biosynthesis GTP => THF [PATH:map00790 map00670 map01240 map01100]	Metabolism of cofactors and vitamins	Cofactor and vitamin metabolism
K00951	GTP pyrophosphokinase [EC:2.7.6.5]	NA	NA	NA	NA	NA
K00952	nicotinamide-nucleotide adenylyltransferase [EC:2.7.7.1]	NA	NA	NA	NA	NA
K00954	pantetheine-phosphate adenylyltransferase [EC:2.7.7.3]	M00120	E2.7.7.3A, coaD, kdtB; pantetheine-phosphate adenylyltransferase [EC:2.7.7.3]	Coenzyme A biosynthesis pantothenate => CoA [PATH:map00770 map01240 map01100]	Metabolism of cofactors and vitamins	Cofactor and vitamin metabolism
K00955	bifunctional enzyme CysN/CysC [EC:2.7.7.4 2.7.1.25]	M00176; M00616	cysNC; bifunctional enzyme CysN/CysC [EC:2.7.7.4 2.7.1.25]	Assimilatory sulfate reduction sulfate => H2S [PATH:map00920 map01100 map01120] || Sulfate-sulfur assimilation	Energy metabolism; Module set	Sulfur metabolism; Metabolic capacity
K00956	sulfate adenylyltransferase subunit 1 [EC:2.7.7.4]	M00176; M00616	cysN; sulfate adenylyltransferase subunit 1 [EC:2.7.7.4]	Assimilatory sulfate reduction sulfate => H2S [PATH:map00920 map01100 map01120] || Sulfate-sulfur assimilation	Energy metabolism; Module set	Sulfur metabolism; Metabolic capacity
K00957	sulfate adenylyltransferase subunit 2 [EC:2.7.7.4]	M00176; M00616	cysD; sulfate adenylyltransferase subunit 2 [EC:2.7.7.4]	Assimilatory sulfate reduction sulfate => H2S [PATH:map00920 map01100 map01120] || Sulfate-sulfur assimilation	Energy metabolism; Module set	Sulfur metabolism; Metabolic capacity
K00958	sulfate adenylyltransferase [EC:2.7.7.4]	M00176; M00596; M00616	sat, met3; sulfate adenylyltransferase [EC:2.7.7.4]	Assimilatory sulfate reduction sulfate => H2S [PATH:map00920 map01100 map01120] || Dissimilatory sulfate reduction sulfate => H2S [PATH:map00920 map01100 map01120] || Sulfate-sulfur assimilation	Energy metabolism; Module set	Sulfur metabolism; Metabolic capacity
K00960	DNA-directed RNA polymerase [EC:2.7.7.6]	NA	NA	NA	NA	NA
K00962	polyribonucleotide nucleotidyltransferase [EC:2.7.7.8]	NA	NA	NA	NA	NA
K00963	UTP--glucose-1-phosphate uridylyltransferase [EC:2.7.7.9]	M00129; M00549; M00854	UGP2, galU, galF; UTP--glucose-1-phosphate uridylyltransferase [EC:2.7.7.9]	Ascorbate biosynthesis animals glucose-1P => ascorbate [PATH:map00040 map00053 map01240 map01100] || Nucleotide sugar biosynthesis glucose => UDP-glucose [PATH:map00520 map01250 map01100] || Glycogen biosynthesis glucose-1P => glycogen/starch [PATH:map00500 map01100]	Carbohydrate metabolism	Other carbohydrate metabolism
K00965	UDPglucose--hexose-1-phosphate uridylyltransferase [EC:2.7.7.12]	M00554; M00632	galT, GALT; UDPglucose--hexose-1-phosphate uridylyltransferase [EC:2.7.7.12]	Nucleotide sugar biosynthesis galactose => UDP-galactose [PATH:map00520 map00052 map01250 map01100] || Galactose degradation Leloir pathway galactose => alpha-D-glucose-1P [PATH:map00052 map01100]	Carbohydrate metabolism	Other carbohydrate metabolism
K00966	mannose-1-phosphate guanylyltransferase [EC:2.7.7.13]	M00114	GMPP; mannose-1-phosphate guanylyltransferase [EC:2.7.7.13]	Ascorbate biosynthesis plants fructose-6P => ascorbate [PATH:map00051 map00053 map01240 map01100 map01110]	Carbohydrate metabolism	Other carbohydrate metabolism
K00968	choline-phosphate cytidylyltransferase [EC:2.7.7.15]	M00090	PCYT1; choline-phosphate cytidylyltransferase [EC:2.7.7.15]	Phosphatidylcholine (PC) biosynthesis choline => PC [PATH:map00564 map01100]	Lipid metabolism	Lipid metabolism
K00969	nicotinate-nucleotide adenylyltransferase [EC:2.7.7.18]	M00115; M00912	nadD; nicotinate-nucleotide adenylyltransferase [EC:2.7.7.18]	NAD biosynthesis aspartate => quinolinate => NAD [PATH:map00760 map01240 map01100] || NAD biosynthesis tryptophan => quinolinate => NAD [PATH:map00380 map00760 map01240 map01100]	Metabolism of cofactors and vitamins	Cofactor and vitamin metabolism
K00970	poly(A) polymerase [EC:2.7.7.19]	NA	NA	NA	NA	NA
K00971	mannose-1-phosphate guanylyltransferase [EC:2.7.7.13]	NA	NA	NA	NA	NA
K00972	UDP-N-acetylglucosamine/UDP-N-acetylgalactosamine diphosphorylase [EC:2.7.7.23 2.7.7.83]	M00892	UAP1; UDP-N-acetylglucosamine/UDP-N-acetylgalactosamine diphosphorylase [EC:2.7.7.23 2.7.7.83]	UDP-N-acetyl-D-glucosamine biosynthesis eukaryotes glucose => UDP-GlcNAc [PATH:map00520 map01250 map01100]	Carbohydrate metabolism	Other carbohydrate metabolism
K00973	glucose-1-phosphate thymidylyltransferase [EC:2.7.7.24]	M00793	rfbA, rmlA, rffH; glucose-1-phosphate thymidylyltransferase [EC:2.7.7.24]	dTDP-L-rhamnose biosynthesis [PATH:map00521 map00523 map00541 map01250 map01100 map01110]	Biosynthesis of terpenoids and polyketides	Polyketide sugar unit biosynthesis
K00974	tRNA nucleotidyltransferase (CCA-adding enzyme) [EC:2.7.7.72 3.1.3.- 3.1.4.-]	NA	NA	NA	NA	NA
K00975	glucose-1-phosphate adenylyltransferase [EC:2.7.7.27]	M00565; M00854	glgC; glucose-1-phosphate adenylyltransferase [EC:2.7.7.27]	Trehalose biosynthesis D-glucose 1P => trehalose [PATH:map00500 map01100 map01110] || Glycogen biosynthesis glucose-1P => glycogen/starch [PATH:map00500 map01100]	Carbohydrate metabolism	Other carbohydrate metabolism
K00978	glucose-1-phosphate cytidylyltransferase [EC:2.7.7.33]	NA	NA	NA	NA	NA
K00979	3-deoxy-manno-octulosonate cytidylyltransferase (CMP-KDO synthetase) [EC:2.7.7.38]	M00063	kdsB; 3-deoxy-manno-octulosonate cytidylyltransferase (CMP-KDO synthetase) [EC:2.7.7.38]	CMP-KDO biosynthesis [PATH:map00540 map01250 map01100]	Glycan metabolism	Lipopolysaccharide metabolism
K00980	glycerol-3-phosphate cytidylyltransferase [EC:2.7.7.39]	NA	NA	NA	NA	NA
K00981	phosphatidate cytidylyltransferase [EC:2.7.7.41]	M00093	E2.7.7.41, CDS1, CDS2, cdsA; phosphatidate cytidylyltransferase [EC:2.7.7.41]	Phosphatidylethanolamine (PE) biosynthesis PA => PS => PE [PATH:map00564 map01100]	Lipid metabolism	Lipid metabolism
K00982	[glutamine synthetase] adenylyltransferase / [glutamine synthetase]-adenylyl-L-tyrosine phosphorylase [EC:2.7.7.42 2.7.7.89]	NA	NA	NA	NA	NA
K00983	N-acylneuraminate cytidylyltransferase [EC:2.7.7.43]	M00922	neuA, nnaC; N-acylneuraminate cytidylyltransferase [EC:2.7.7.43]	CMP-Neu5Ac biosynthesis [PATH:map00541 map01250 map01100]	Glycan metabolism	Lipopolysaccharide metabolism
K00984	streptomycin 3\-adenylyltransferase [EC:2.7.7.47]	NA	NA	NA	NA	NA
K00986	RNA-directed DNA polymerase [EC:2.7.7.49]	NA	NA	NA	NA	NA
K00988	ATP adenylyltransferase [EC:2.7.7.53]	NA	NA	NA	NA	NA
K00989	ribonuclease PH [EC:2.7.7.56]	NA	NA	NA	NA	NA
K00990	[protein-PII] uridylyltransferase [EC:2.7.7.59]	NA	NA	NA	NA	NA
K00991	2-C-methyl-D-erythritol 4-phosphate cytidylyltransferase [EC:2.7.7.60]	M00096	ispD; 2-C-methyl-D-erythritol 4-phosphate cytidylyltransferase [EC:2.7.7.60]	C5 isoprenoid biosynthesis non-mevalonate pathway [PATH:map00900 map01100 map01110]	Biosynthesis of terpenoids and polyketides	Terpenoid backbone biosynthesis
K00992	N-acetyl-alpha-D-muramate 1-phosphate uridylyltransferase [EC:2.7.7.99]	NA	NA	NA	NA	NA
K00995	CDP-diacylglycerol---glycerol-3-phosphate 3-phosphatidyltransferase [EC:2.7.8.5]	NA	NA	NA	NA	NA
K00996	undecaprenyl-phosphate galactose phosphotransferase [EC:2.7.8.6]	NA	NA	NA	NA	NA
K00997	holo-[acyl-carrier protein] synthase [EC:2.7.8.7]	NA	NA	NA	NA	NA
K00998	CDP-diacylglycerol---serine O-phosphatidyltransferase [EC:2.7.8.8]	M00093	pssA; CDP-diacylglycerol---serine O-phosphatidyltransferase [EC:2.7.8.8]	Phosphatidylethanolamine (PE) biosynthesis PA => PS => PE [PATH:map00564 map01100]	Lipid metabolism	Lipid metabolism
K01000	phospho-N-acetylmuramoyl-pentapeptide-transferase [EC:2.7.8.13]	NA	NA	NA	NA	NA
K01001	UDP-N-acetylglucosamine--dolichyl-phosphate N-acetylglucosaminephosphotransferase [EC:2.7.8.15]	M00055	ALG7; UDP-N-acetylglucosamine--dolichyl-phosphate N-acetylglucosaminephosphotransferase [EC:2.7.8.15]	N-glycan precursor biosynthesis [PATH:map00510 map01100]	Glycan metabolism	Glycan biosynthesis
K01002	phosphoglycerol transferase [EC:2.7.8.20]	NA	NA	NA	NA	NA
K01003	oxaloacetate decarboxylase [EC:4.1.1.3]	NA	NA	NA	NA	NA
K01004	phosphatidylcholine synthase [EC:2.7.8.24]	NA	NA	NA	NA	NA
K01006	pyruvate, orthophosphate dikinase [EC:2.7.9.1]	M00169; M00171; M00172; M00173; M00614	ppdK; pyruvate, orthophosphate dikinase [EC:2.7.9.1]	CAM (Crassulacean acid metabolism) light [PATH:map00620 map00710 map01200 map01100 map01120] || C4-dicarboxylic acid cycle NAD - malic enzyme type [PATH:map00710 map01200 map01100 map01120] || C4-dicarboxylic acid cycle NADP - malic enzyme type [PATH:map00620 map00710 map01200 map01100 map01120] || Reductive citrate cycle (Arnon-Buchanan cycle) [PATH:map00720 map01200 map01100 map01120] || Anoxyg…	Energy metabolism; Module set	Carbon fixation; Metabolic capacity
K01007	pyruvate, water dikinase [EC:2.7.9.2]	M00173; M00374; M00614	pps, ppsA; pyruvate, water dikinase [EC:2.7.9.2]	Reductive citrate cycle (Arnon-Buchanan cycle) [PATH:map00720 map01200 map01100 map01120] || Dicarboxylate-hydroxybutyrate cycle [PATH:map00720 map01200 map01100 map01120] || Anoxygenic photosynthesis in green sulfur bacteria	Energy metabolism; Module set	Carbon fixation; Metabolic capacity
K01008	selenide, water dikinase [EC:2.7.9.3]	NA	NA	NA	NA	NA
K01011	thiosulfate/3-mercaptopyruvate sulfurtransferase [EC:2.8.1.1 2.8.1.2]	NA	NA	NA	NA	NA
K01012	biotin synthase [EC:2.8.1.6]	M00123; M00573; M00577; M00950	bioB; biotin synthase [EC:2.8.1.6]	Biotin biosynthesis pimeloyl-ACP/CoA => biotin [PATH:map00780 map01240 map01100] || Biotin biosynthesis BioI pathway long-chain-acyl-ACP => pimeloyl-ACP => biotin [PATH:map00780 map01240 map01100] || Biotin biosynthesis BioW pathway pimelate => pimeloyl-CoA => biotin [PATH:map00780 map01240 map01100] || Biotin biosynthesis BioU pathway pimeloyl-ACP/CoA => biotin [PATH:map00780 map01240 map01100]	Metabolism of cofactors and vitamins	Cofactor and vitamin metabolism
K01014	aryl sulfotransferase [EC:2.8.2.1]	NA	NA	NA	NA	NA
K01023	arylsulfate sulfotransferase [EC:2.8.2.22]	NA	NA	NA	NA	NA
K01026	propionate CoA-transferase [EC:2.8.3.1]	NA	NA	NA	NA	NA
K01027	3-oxoacid CoA-transferase [EC:2.8.3.5]	NA	NA	NA	NA	NA
K01028	3-oxoacid CoA-transferase subunit A [EC:2.8.3.5]	NA	NA	NA	NA	NA
K01029	3-oxoacid CoA-transferase subunit B [EC:2.8.3.5]	NA	NA	NA	NA	NA
K01031	3-oxoadipate CoA-transferase, alpha subunit [EC:2.8.3.6]	NA	NA	NA	NA	NA
K01032	3-oxoadipate CoA-transferase, beta subunit [EC:2.8.3.6]	NA	NA	NA	NA	NA
K01034	acetate CoA/acetoacetate CoA-transferase alpha subunit [EC:2.8.3.8 2.8.3.9]	NA	NA	NA	NA	NA
K01035	acetate CoA/acetoacetate CoA-transferase beta subunit [EC:2.8.3.8 2.8.3.9]	NA	NA	NA	NA	NA
K01039	glutaconate CoA-transferase, subunit A [EC:2.8.3.12]	NA	NA	NA	NA	NA
K01040	glutaconate CoA-transferase, subunit B [EC:2.8.3.12]	NA	NA	NA	NA	NA
K01042	L-seryl-tRNA(Ser) seleniumtransferase [EC:2.9.1.1]	NA	NA	NA	NA	NA
K01045	arylesterase / paraoxonase [EC:3.1.1.2 3.1.8.1]	NA	NA	NA	NA	NA
K01046	triacylglycerol lipase [EC:3.1.1.3]	M00098	lip, TGL2; triacylglycerol lipase [EC:3.1.1.3]	Acylglycerol degradation [PATH:map00561 map01100]	Lipid metabolism	Lipid metabolism
K01048	lysophospholipase [EC:3.1.1.5]	NA	NA	NA	NA	NA
K01051	pectinesterase [EC:3.1.1.11]	M00081	E3.1.1.11; pectinesterase [EC:3.1.1.11]	Pectin degradation [PATH:map00040 map01100]	Carbohydrate metabolism	Other carbohydrate metabolism
K01053	gluconolactonase [EC:3.1.1.17]	M00129	gnl, RGN; gluconolactonase [EC:3.1.1.17]	Ascorbate biosynthesis animals glucose-1P => ascorbate [PATH:map00040 map00053 map01240 map01100]	Carbohydrate metabolism	Other carbohydrate metabolism
K01055	3-oxoadipate enol-lactonase [EC:3.1.1.24]	M00568	pcaD; 3-oxoadipate enol-lactonase [EC:3.1.1.24]	Catechol ortho-cleavage catechol => 3-oxoadipate [PATH:map00362 map01220 map01100 map01120]	Xenobiotics biodegradation	Aromatics degradation
K01056	peptidyl-tRNA hydrolase, PTH1 family [EC:3.1.1.29]	NA	NA	NA	NA	NA
K01057	6-phosphogluconolactonase [EC:3.1.1.31]	M00004; M00006; M00008	PGLS, pgl, devB; 6-phosphogluconolactonase [EC:3.1.1.31]	Pentose phosphate pathway (Pentose phosphate cycle) [PATH:map00030 map01200 map01100 map01120] || Pentose phosphate pathway oxidative phase glucose 6P => ribulose 5P [PATH:map00030 map01200 map01100 map01120] || Entner-Doudoroff pathway glucose-6P => glyceraldehyde-3P + pyruvate [PATH:map00030 map01200 map01100 map01120]	Carbohydrate metabolism	Central carbohydrate metabolism
K01058	phospholipase A1/A2 [EC:3.1.1.32 3.1.1.4]	NA	NA	NA	NA	NA
K01060	cephalosporin-C deacetylase [EC:3.1.1.41]	NA	NA	NA	NA	NA
K01061	carboxymethylenebutenolidase [EC:3.1.1.45]	NA	NA	NA	NA	NA
K01066	acetyl esterase [EC:3.1.1.-]	NA	NA	NA	NA	NA
K01067	acetyl-CoA hydrolase [EC:3.1.2.1]	NA	NA	NA	NA	NA
K01069	hydroxyacylglutathione hydrolase [EC:3.1.2.6]	NA	NA	NA	NA	NA
K01070	S-formylglutathione hydrolase [EC:3.1.2.12]	NA	NA	NA	NA	NA
K01071	medium-chain acyl-[acyl-carrier-protein] hydrolase [EC:3.1.2.21]	NA	NA	NA	NA	NA
K01073	acyl-CoA hydrolase [EC:3.1.2.20]	NA	NA	NA	NA	NA
K01075	4-hydroxybenzoyl-CoA thioesterase [EC:3.1.2.23]	NA	NA	NA	NA	NA
K01076	abhydrolase domain-containing protein 17 [EC:3.1.2.22]	NA	NA	NA	NA	NA
K01077	alkaline phosphatase [EC:3.1.3.1]	M00126	E3.1.3.1, phoA, phoB; alkaline phosphatase [EC:3.1.3.1]	Tetrahydrofolate biosynthesis GTP => THF [PATH:map00790 map00670 map01240 map01100]	Metabolism of cofactors and vitamins	Cofactor and vitamin metabolism
K01079	phosphoserine phosphatase [EC:3.1.3.3]	M00020	serB, PSPH; phosphoserine phosphatase [EC:3.1.3.3]	Serine biosynthesis glycerate-3P => serine [PATH:map00260 map00680 map01200 map01230 map01100]	Amino acid metabolism	Serine and threonine metabolism
K01081	5-nucleotidase [EC:3.1.3.5]	M00958; M00959	E3.1.3.5; 5'-nucleotidase [EC:3.1.3.5]	Adenine ribonucleotide degradation AMP => Urate [PATH:map00230 map01232 map01100] || Guanine ribonucleotide degradation GMP => Urate [PATH:map00230 map01232 map01100]	Nucleotide metabolism	Purine metabolism
K01082	3(2), 5-bisphosphate nucleotidase [EC:3.1.3.7]	NA	NA	NA	NA	NA
K01083	3-phytase [EC:3.1.3.8]	NA	NA	NA	NA	NA
K01085	glucose-1-phosphatase [EC:3.1.3.10]	NA	NA	NA	NA	NA
K01086	fructose-1,6-bisphosphatase I / sedoheptulose-1,7-bisphosphatase [EC:3.1.3.11 3.1.3.37]	M00003; M00165; M00167	fbp-SEBP; fructose-1,6-bisphosphatase I / sedoheptulose-1,7-bisphosphatase [EC:3.1.3.11 3.1.3.37]	Gluconeogenesis oxaloacetate => fructose-6P [PATH:map00010 map00020 map01100] || Reductive pentose phosphate cycle (Calvin cycle) [PATH:map00710 map01200 map01100 map01120] || Reductive pentose phosphate cycle glyceraldehyde-3P => ribulose-5P [PATH:map00710 map01200 map01100 map01120]	Carbohydrate metabolism; Energy metabolism	Central carbohydrate metabolism; Carbon fixation
K01087	trehalose 6-phosphate phosphatase [EC:3.1.3.12]	NA	NA	NA	NA	NA
K01089	imidazoleglycerol-phosphate dehydratase / histidinol-phosphatase [EC:4.2.1.19 3.1.3.15]	M00026	hisB; imidazoleglycerol-phosphate dehydratase / histidinol-phosphatase [EC:4.2.1.19 3.1.3.15]	Histidine biosynthesis PRPP => histidine [PATH:map00340 map01230 map01100 map01110]	Amino acid metabolism	Histidine metabolism
K01090	protein phosphatase [EC:3.1.3.16]	NA	NA	NA	NA	NA
K01091	phosphoglycolate phosphatase [EC:3.1.3.18]	NA	NA	NA	NA	NA
K01092	myo-inositol-1(or 4)-monophosphatase [EC:3.1.3.25]	M00131	E3.1.3.25, IMPA, suhB; myo-inositol-1(or 4)-monophosphatase [EC:3.1.3.25]	Inositol phosphate metabolism Ins(1345)P4 => Ins(134)P3 => myo-inositol [PATH:map00562 map01100]	Carbohydrate metabolism	Other carbohydrate metabolism
K01093	4-phytase / acid phosphatase [EC:3.1.3.26 3.1.3.2]	NA	NA	NA	NA	NA
K01095	phosphatidylglycerophosphatase A [EC:3.1.3.27]	NA	NA	NA	NA	NA
K01096	phosphatidylglycerophosphatase B [EC:3.1.3.27 3.1.3.81 3.1.3.4 3.6.1.27]	NA	NA	NA	NA	NA
K01101	4-nitrophenyl phosphatase [EC:3.1.3.41]	NA	NA	NA	NA	NA
K01104	protein-tyrosine phosphatase [EC:3.1.3.48]	NA	NA	NA	NA	NA
K01113	alkaline phosphatase D [EC:3.1.3.1]	M00126	phoD; alkaline phosphatase D [EC:3.1.3.1]	Tetrahydrofolate biosynthesis GTP => THF [PATH:map00790 map00670 map01240 map01100]	Metabolism of cofactors and vitamins	Cofactor and vitamin metabolism
K01114	phospholipase C [EC:3.1.4.3]	NA	NA	NA	NA	NA
K01115	phospholipase D1/2 [EC:3.1.4.4]	NA	NA	NA	NA	NA
K01117	sphingomyelin phosphodiesterase [EC:3.1.4.12]	NA	NA	NA	NA	NA
K01118	FMN-dependent NADH-azoreductase [EC:1.7.1.17]	NA	NA	NA	NA	NA
K01119	2,3-cyclic-nucleotide 2-phosphodiesterase / 3-nucleotidase [EC:3.1.4.16 3.1.3.6]	NA	NA	NA	NA	NA
K01120	3,5-cyclic-nucleotide phosphodiesterase [EC:3.1.4.17]	NA	NA	NA	NA	NA
K01126	glycerophosphoryl diester phosphodiesterase [EC:3.1.4.46]	NA	NA	NA	NA	NA
K01127	glycosylphosphatidylinositol phospholipase D [EC:3.1.4.50]	NA	NA	NA	NA	NA
K01129	dGTPase [EC:3.1.5.1]	NA	NA	NA	NA	NA
K01130	arylsulfatase [EC:3.1.6.1]	NA	NA	NA	NA	NA
K01133	choline-sulfatase [EC:3.1.6.6]	NA	NA	NA	NA	NA
K01134	arylsulfatase A [EC:3.1.6.8]	NA	NA	NA	NA	NA
K01135	arylsulfatase B [EC:3.1.6.12]	M00076; M00077	ARSB; arylsulfatase B [EC:3.1.6.12]	Dermatan sulfate degradation [PATH:map00531 map01100] || Chondroitin sulfate degradation [PATH:map00531 map01100]	Glycan metabolism	Glycosaminoglycan metabolism
K01136	iduronate 2-sulfatase [EC:3.1.6.13]	M00076; M00078	IDS; iduronate 2-sulfatase [EC:3.1.6.13]	Dermatan sulfate degradation [PATH:map00531 map01100] || Heparan sulfate degradation [PATH:map00531 map01100]	Glycan metabolism	Glycosaminoglycan metabolism
K01137	N-acetylglucosamine-6-sulfatase [EC:3.1.6.14]	M00078; M00079	GNS; N-acetylglucosamine-6-sulfatase [EC:3.1.6.14]	Heparan sulfate degradation [PATH:map00531 map01100] || Keratan sulfate degradation [PATH:map00531 map01100]	Glycan metabolism	Glycosaminoglycan metabolism
K01138	uncharacterized sulfatase [EC:3.1.6.-]	NA	NA	NA	NA	NA
K01139	GTP diphosphokinase / guanosine-3,5-bis(diphosphate) 3-diphosphatase [EC:2.7.6.5 3.1.7.2]	NA	NA	NA	NA	NA
K01141	exodeoxyribonuclease I [EC:3.1.11.1]	NA	NA	NA	NA	NA
K01142	exodeoxyribonuclease III [EC:3.1.11.2]	NA	NA	NA	NA	NA
K01143	exodeoxyribonuclease (lambda-induced) [EC:3.1.11.3]	NA	NA	NA	NA	NA
K01144	exodeoxyribonuclease V [EC:3.1.11.5]	NA	NA	NA	NA	NA
K01146	protein Xni	NA	NA	NA	NA	NA
K01147	exoribonuclease II [EC:3.1.13.1]	NA	NA	NA	NA	NA
K01150	deoxyribonuclease I [EC:3.1.21.1]	NA	NA	NA	NA	NA
K01151	deoxyribonuclease IV [EC:3.1.21.2]	NA	NA	NA	NA	NA
K01153	type I restriction enzyme, R subunit [EC:3.1.21.3]	NA	NA	NA	NA	NA
K01154	type I restriction enzyme, S subunit [EC:3.1.21.3]	NA	NA	NA	NA	NA
K01155	type II restriction enzyme [EC:3.1.21.4]	NA	NA	NA	NA	NA
K01156	type III restriction enzyme [EC:3.1.21.5]	NA	NA	NA	NA	NA
K01159	crossover junction endodeoxyribonuclease RuvC [EC:3.1.22.4]	NA	NA	NA	NA	NA
K01160	crossover junction endodeoxyribonuclease RusA [EC:3.1.22.4]	NA	NA	NA	NA	NA
K01161	deoxyribonuclease (pyrimidine dimer) [EC:3.1.25.1]	NA	NA	NA	NA	NA
K01163	uncharacterized protein	NA	NA	NA	NA	NA
K01166	ribonuclease T2 [EC:3.1.27.1]	NA	NA	NA	NA	NA
K01167	ribonuclease T1 [EC:3.1.27.3]	NA	NA	NA	NA	NA
K01169	ribonuclease I (enterobacter ribonuclease) [EC:3.1.27.6]	NA	NA	NA	NA	NA
K01170	tRNA-intron endonuclease, archaea type [EC:4.6.1.16]	NA	NA	NA	NA	NA
K01173	endonuclease G, mitochondrial	NA	NA	NA	NA	NA
K01174	micrococcal nuclease [EC:3.1.31.1]	NA	NA	NA	NA	NA
K01175	esterase [EC:3.1.-.-]	NA	NA	NA	NA	NA
K01176	alpha-amylase [EC:3.2.1.1]	NA	NA	NA	NA	NA
K01178	glucoamylase [EC:3.2.1.3]	NA	NA	NA	NA	NA
K01179	endoglucanase [EC:3.2.1.4]	NA	NA	NA	NA	NA
K01181	endo-1,4-beta-xylanase [EC:3.2.1.8]	NA	NA	NA	NA	NA
K01182	oligo-1,6-glucosidase [EC:3.2.1.10]	NA	NA	NA	NA	NA
K01183	chitinase [EC:3.2.1.14]	NA	NA	NA	NA	NA
K01184	polygalacturonase [EC:3.2.1.15]	M00081	E3.2.1.15; polygalacturonase [EC:3.2.1.15]	Pectin degradation [PATH:map00040 map01100]	Carbohydrate metabolism	Other carbohydrate metabolism
K01185	lysozyme [EC:3.2.1.17]	NA	NA	NA	NA	NA
K01186	sialidase-1 [EC:3.2.1.18]	NA	NA	NA	NA	NA
K01187	alpha-glucosidase [EC:3.2.1.20]	NA	NA	NA	NA	NA
K01188	beta-glucosidase [EC:3.2.1.21]	NA	NA	NA	NA	NA
K01190	beta-galactosidase [EC:3.2.1.23]	NA	NA	NA	NA	NA
K01191	alpha-mannosidase [EC:3.2.1.24]	NA	NA	NA	NA	NA
K01192	beta-mannosidase [EC:3.2.1.25]	NA	NA	NA	NA	NA
K01193	beta-fructofuranosidase [EC:3.2.1.26]	NA	NA	NA	NA	NA
K01194	alpha,alpha-trehalase [EC:3.2.1.28]	NA	NA	NA	NA	NA
K01195	beta-glucuronidase [EC:3.2.1.31]	M00014; M00076; M00077; M00078; M00129	uidA, GUSB; beta-glucuronidase [EC:3.2.1.31]	Glucuronate pathway (uronate pathway) [PATH:map00040 map01100] || Dermatan sulfate degradation [PATH:map00531 map01100] || Chondroitin sulfate degradation [PATH:map00531 map01100] || Heparan sulfate degradation [PATH:map00531 map01100] || Ascorbate biosynthesis animals glucose-1P => ascorbate [PATH:map00040 map00053 map01240 map01100]	Carbohydrate metabolism; Glycan metabolism	Other carbohydrate metabolism; Glycosaminoglycan metabolism
K01197	hyaluronoglucosaminidase [EC:3.2.1.35]	M00076; M00077	hya; hyaluronoglucosaminidase [EC:3.2.1.35]	Dermatan sulfate degradation [PATH:map00531 map01100] || Chondroitin sulfate degradation [PATH:map00531 map01100]	Glycan metabolism	Glycosaminoglycan metabolism
K01198	xylan 1,4-beta-xylosidase [EC:3.2.1.37]	NA	NA	NA	NA	NA
K01200	pullulanase [EC:3.2.1.41]	M00855	pulA; pullulanase [EC:3.2.1.41]	Glycogen degradation glycogen => glucose-6P [PATH:map00500 map01100]	Carbohydrate metabolism	Other carbohydrate metabolism
K01201	glucosylceramidase [EC:3.2.1.45]	NA	NA	NA	NA	NA
K01205	alpha-N-acetylglucosaminidase [EC:3.2.1.50]	M00078	NAGLU; alpha-N-acetylglucosaminidase [EC:3.2.1.50]	Heparan sulfate degradation [PATH:map00531 map01100]	Glycan metabolism	Glycosaminoglycan metabolism
K01206	alpha-L-fucosidase [EC:3.2.1.51]	NA	NA	NA	NA	NA
K01207	beta-N-acetylhexosaminidase [EC:3.2.1.52]	NA	NA	NA	NA	NA
K01208	cyclomaltodextrinase / maltogenic alpha-amylase / neopullulanase [EC:3.2.1.54 3.2.1.133 3.2.1.135]	NA	NA	NA	NA	NA
K01209	alpha-N-arabinofuranosidase [EC:3.2.1.55]	NA	NA	NA	NA	NA
K01210	glucan 1,3-beta-glucosidase [EC:3.2.1.58]	NA	NA	NA	NA	NA
K01212	levanase [EC:3.2.1.65]	NA	NA	NA	NA	NA
K01214	isoamylase [EC:3.2.1.68]	M00565	ISA, treX; isoamylase [EC:3.2.1.68]	Trehalose biosynthesis D-glucose 1P => trehalose [PATH:map00500 map01100 map01110]	Carbohydrate metabolism	Other carbohydrate metabolism
K01215	glucan 1,6-alpha-glucosidase [EC:3.2.1.70]	NA	NA	NA	NA	NA
K01216	licheninase [EC:3.2.1.73]	NA	NA	NA	NA	NA
K01218	mannan endo-1,4-beta-mannosidase [EC:3.2.1.78]	NA	NA	NA	NA	NA
K01219	beta-agarase [EC:3.2.1.81]	NA	NA	NA	NA	NA
K01220	6-phospho-beta-galactosidase [EC:3.2.1.85]	NA	NA	NA	NA	NA
K01222	6-phospho-beta-glucosidase [EC:3.2.1.86]	NA	NA	NA	NA	NA
K01223	6-phospho-beta-glucosidase [EC:3.2.1.86]	NA	NA	NA	NA	NA
K01224	arabinogalactan endo-1,4-beta-galactosidase [EC:3.2.1.89]	NA	NA	NA	NA	NA
K01226	trehalose-6-phosphate hydrolase [EC:3.2.1.93]	NA	NA	NA	NA	NA
K01227	mannosyl-glycoprotein endo-beta-N-acetylglucosaminidase [EC:3.2.1.96]	NA	NA	NA	NA	NA
K01230	mannosyl-oligosaccharide alpha-1,2-mannosidase [EC:3.2.1.113]	M00073; M00074	MAN1A_C, MNS1_2; mannosyl-oligosaccharide alpha-1,2-mannosidase [EC:3.2.1.113]	N-glycan precursor trimming [PATH:map00510 map01100] || N-glycan biosynthesis high-mannose type [PATH:map00510 map00513 map01100]	Glycan metabolism	Glycan biosynthesis
K01232	maltose-6-phosphate glucosidase [EC:3.2.1.122]	NA	NA	NA	NA	NA
K01233	chitosanase [EC:3.2.1.132]	NA	NA	NA	NA	NA
K01235	alpha-glucuronidase [EC:3.2.1.139]	NA	NA	NA	NA	NA
K01236	maltooligosyltrehalose trehalohydrolase [EC:3.2.1.141]	M00565	treZ, glgZ; maltooligosyltrehalose trehalohydrolase [EC:3.2.1.141]	Trehalose biosynthesis D-glucose 1P => trehalose [PATH:map00500 map01100 map01110]	Carbohydrate metabolism	Other carbohydrate metabolism
K01239	purine nucleosidase [EC:3.2.2.1]	NA	NA	NA	NA	NA
K01241	AMP nucleosidase [EC:3.2.2.4]	NA	NA	NA	NA	NA
K01243	adenosylhomocysteine nucleosidase [EC:3.2.2.9]	M00034; M00609	mtnN, mtn, pfs; adenosylhomocysteine nucleosidase [EC:3.2.2.9]	Methionine salvage pathway [PATH:map00270 map01100] || Cysteine biosynthesis methionine => cysteine [PATH:map00270 map01230 map01100]	Amino acid metabolism	Cysteine and methionine metabolism
K01246	DNA-3-methyladenine glycosylase I [EC:3.2.2.20]	NA	NA	NA	NA	NA
K01247	DNA-3-methyladenine glycosylase II [EC:3.2.2.21]	NA	NA	NA	NA	NA
K01250	pyrimidine-specific ribonucleoside hydrolase [EC:3.2.-.-]	NA	NA	NA	NA	NA
K01251	adenosylhomocysteinase [EC:3.3.1.1]	M00035	AHCY, ahcY; adenosylhomocysteinase [EC:3.13.2.1]	Methionine degradation [PATH:map00270 map01100]	Amino acid metabolism	Cysteine and methionine metabolism
K01252	bifunctional isochorismate lyase / aryl carrier protein [EC:3.3.2.1 6.3.2.14]	NA	NA	NA	NA	NA
K01253	microsomal epoxide hydrolase [EC:3.3.2.9]	NA	NA	NA	NA	NA
K01255	leucyl aminopeptidase [EC:3.4.11.1]	NA	NA	NA	NA	NA
K01256	aminopeptidase N [EC:3.4.11.2]	NA	NA	NA	NA	NA
K01258	tripeptide aminopeptidase [EC:3.4.11.4]	NA	NA	NA	NA	NA
K01259	proline iminopeptidase [EC:3.4.11.5]	NA	NA	NA	NA	NA
K01261	glutamyl aminopeptidase [EC:3.4.11.7]	NA	NA	NA	NA	NA
K01262	Xaa-Pro aminopeptidase [EC:3.4.11.9]	NA	NA	NA	NA	NA
K01263	cytosol alanyl aminopeptidase [EC:3.4.11.14]	NA	NA	NA	NA	NA
K01265	methionyl aminopeptidase [EC:3.4.11.18]	NA	NA	NA	NA	NA
K01266	D-aminopeptidase [EC:3.4.11.19]	NA	NA	NA	NA	NA
K01267	aspartyl aminopeptidase [EC:3.4.11.21]	NA	NA	NA	NA	NA
K01269	aminopeptidase [EC:3.4.11.-]	NA	NA	NA	NA	NA
K01270	dipeptidase D [EC:3.4.13.-]	NA	NA	NA	NA	NA
K01271	Xaa-Pro dipeptidase [EC:3.4.13.9]	NA	NA	NA	NA	NA
K01273	membrane dipeptidase [EC:3.4.13.19]	NA	NA	NA	NA	NA
K01274	D-alanyl-D-alanine dipeptidase [EC:3.4.13.-]	NA	NA	NA	NA	NA
K01277	dipeptidyl-peptidase III [EC:3.4.14.4]	NA	NA	NA	NA	NA
K01278	dipeptidyl-peptidase 4 [EC:3.4.14.5]	NA	NA	NA	NA	NA
K01281	X-Pro dipeptidyl-peptidase [EC:3.4.14.11]	NA	NA	NA	NA	NA
K01283	peptidyl-dipeptidase A [EC:3.4.15.1]	NA	NA	NA	NA	NA
K01284	peptidyl-dipeptidase Dcp [EC:3.4.15.5]	NA	NA	NA	NA	NA
K01286	D-alanyl-D-alanine carboxypeptidase [EC:3.4.16.4]	NA	NA	NA	NA	NA
K01295	glutamate carboxypeptidase [EC:3.4.17.11]	NA	NA	NA	NA	NA
K01297	muramoyltetrapeptide carboxypeptidase [EC:3.4.17.13]	NA	NA	NA	NA	NA
K01299	carboxypeptidase Taq [EC:3.4.17.19]	NA	NA	NA	NA	NA
K01301	N-acetylated-alpha-linked acidic dipeptidase [EC:3.4.17.21]	NA	NA	NA	NA	NA
K01303	acylaminoacyl-peptidase [EC:3.4.19.1]	NA	NA	NA	NA	NA
K01304	pyroglutamyl-peptidase [EC:3.4.19.3]	NA	NA	NA	NA	NA
K01305	beta-aspartyl-dipeptidase (metallo-type) [EC:3.4.19.-]	NA	NA	NA	NA	NA
K01308	g-D-glutamyl-meso-diaminopimelate peptidase [EC:3.4.19.11]	NA	NA	NA	NA	NA
K01312	trypsin [EC:3.4.21.4]	NA	NA	NA	NA	NA
K01317	acrosin [EC:3.4.21.10]	NA	NA	NA	NA	NA
K01318	glutamyl endopeptidase [EC:3.4.21.19]	NA	NA	NA	NA	NA
K01322	prolyl oligopeptidase [EC:3.4.21.26]	NA	NA	NA	NA	NA
K01337	lysyl endopeptidase [EC:3.4.21.50]	NA	NA	NA	NA	NA
K01338	ATP-dependent Lon protease [EC:3.4.21.53]	NA	NA	NA	NA	NA
K01342	subtilisin [EC:3.4.21.62]	NA	NA	NA	NA	NA
K01354	oligopeptidase B [EC:3.4.21.83]	NA	NA	NA	NA	NA
K01355	omptin [EC:3.4.23.49]	NA	NA	NA	NA	NA
K01356	repressor LexA [EC:3.4.21.88]	NA	NA	NA	NA	NA
K01358	ATP-dependent Clp protease, protease subunit [EC:3.4.21.92]	NA	NA	NA	NA	NA
K01361	lactocepin [EC:3.4.21.96]	NA	NA	NA	NA	NA
K01364	streptopain [EC:3.4.22.10]	NA	NA	NA	NA	NA
K01372	bleomycin hydrolase [EC:3.4.22.40]	NA	NA	NA	NA	NA
K01381	saccharopepsin [EC:3.4.23.25]	NA	NA	NA	NA	NA
K01387	microbial collagenase [EC:3.4.24.3]	NA	NA	NA	NA	NA
K01390	IgA-specific metalloendopeptidase [EC:3.4.24.13]	NA	NA	NA	NA	NA
K01392	thimet oligopeptidase [EC:3.4.24.15]	NA	NA	NA	NA	NA
K01399	pseudolysin [EC:3.4.24.26]	NA	NA	NA	NA	NA
K01400	bacillolysin [EC:3.4.24.28]	NA	NA	NA	NA	NA
K01401	aureolysin [EC:3.4.24.29]	NA	NA	NA	NA	NA
K01406	serralysin [EC:3.4.24.40]	NA	NA	NA	NA	NA
K01407	protease III [EC:3.4.24.55]	NA	NA	NA	NA	NA
K01408	insulysin [EC:3.4.24.56]	NA	NA	NA	NA	NA
K01409	N6-L-threonylcarbamoyladenine synthase [EC:2.3.1.234]	NA	NA	NA	NA	NA
K01414	oligopeptidase A [EC:3.4.24.70]	NA	NA	NA	NA	NA
K01415	endothelin-converting enzyme [EC:3.4.24.71]	NA	NA	NA	NA	NA
K01417	extracellular elastinolytic metalloproteinase [EC:3.4.24.-]	NA	NA	NA	NA	NA
K01419	ATP-dependent HslUV protease, peptidase subunit HslV [EC:3.4.25.2]	NA	NA	NA	NA	NA
K01420	CRP/FNR family transcriptional regulator, anaerobic regulatory protein	NA	NA	NA	NA	NA
K01421	putative membrane protein	NA	NA	NA	NA	NA
K01423	beta-barrel assembly-enhancing protease [EC:3.4.-.-]	NA	NA	NA	NA	NA
K01424	L-asparaginase [EC:3.5.1.1]	NA	NA	NA	NA	NA
K01425	glutaminase [EC:3.5.1.2]	NA	NA	NA	NA	NA
K01426	amidase [EC:3.5.1.4]	NA	NA	NA	NA	NA
K01427	urease [EC:3.5.1.5]	NA	NA	NA	NA	NA
K01428	urease subunit alpha [EC:3.5.1.5]	NA	NA	NA	NA	NA
K01429	urease subunit beta [EC:3.5.1.5]	NA	NA	NA	NA	NA
K01430	urease subunit gamma [EC:3.5.1.5]	NA	NA	NA	NA	NA
K01431	beta-ureidopropionase [EC:3.5.1.6]	M00046	UPB1, pydC; beta-ureidopropionase [EC:3.5.1.6]	Pyrimidine degradation uracil => beta-alanine thymine => 3-aminoisobutanoate [PATH:map00240 map01100]	Nucleotide metabolism	Pyrimidine metabolism
K01432	arylformamidase [EC:3.5.1.9]	M00038; M00912	AFMID; arylformamidase [EC:3.5.1.9]	Tryptophan metabolism tryptophan => kynurenine => 2-aminomuconate [PATH:map00380 map01100] || NAD biosynthesis tryptophan => quinolinate => NAD [PATH:map00380 map00760 map01240 map01100]	Amino acid metabolism; Metabolism of cofactors and vitamins	Aromatic amino acid metabolism; Cofactor and vitamin metabolism
K01433	formyltetrahydrofolate deformylase [EC:3.5.1.10]	NA	NA	NA	NA	NA
K01434	penicillin amidase [EC:3.5.1.11]	NA	NA	NA	NA	NA
K01436	amidohydrolase [EC:3.5.1.-]	NA	NA	NA	NA	NA
K01437	aspartoacylase [EC:3.5.1.15]	NA	NA	NA	NA	NA
K01438	acetylornithine deacetylase [EC:3.5.1.16]	M00028; M00845	argE; acetylornithine deacetylase [EC:3.5.1.16]	Ornithine biosynthesis glutamate => ornithine [PATH:map00220 map01210 map01230 map01100] || Arginine biosynthesis glutamate => acetylcitrulline => arginine [PATH:map00220 map01230 map01100]	Amino acid metabolism	Arginine and proline metabolism
K01439	succinyl-diaminopimelate desuccinylase [EC:3.5.1.18]	M00016	dapE; succinyl-diaminopimelate desuccinylase [EC:3.5.1.18]	Lysine biosynthesis succinyl-DAP pathway aspartate => lysine [PATH:map00300 map01230 map01100]	Amino acid metabolism	Lysine metabolism
K01442	choloylglycine hydrolase [EC:3.5.1.24]	NA	NA	NA	NA	NA
K01443	N-acetylglucosamine-6-phosphate deacetylase [EC:3.5.1.25]	NA	NA	NA	NA	NA
K01444	N4-(beta-N-acetylglucosaminyl)-L-asparaginase [EC:3.5.1.26]	NA	NA	NA	NA	NA
K01446	peptidoglycan recognition protein	NA	NA	NA	NA	NA
K01447	N-acetylmuramoyl-L-alanine amidase [EC:3.5.1.28]	NA	NA	NA	NA	NA
K01448	N-acetylmuramoyl-L-alanine amidase [EC:3.5.1.28]	NA	NA	NA	NA	NA
K01449	N-acetylmuramoyl-L-alanine amidase [EC:3.5.1.28]	NA	NA	NA	NA	NA
K01451	hippurate hydrolase [EC:3.5.1.32]	NA	NA	NA	NA	NA
K01452	chitin deacetylase [EC:3.5.1.41]	NA	NA	NA	NA	NA
K01453	6-aminohexanoate-oligomer exohydrolase [EC:3.5.1.46]	NA	NA	NA	NA	NA
K01455	formamidase [EC:3.5.1.49]	NA	NA	NA	NA	NA
K01457	allophanate hydrolase [EC:3.5.1.54]	NA	NA	NA	NA	NA
K01458	N-formylglutamate deformylase [EC:3.5.1.68]	M00045	hutG; N-formylglutamate deformylase [EC:3.5.1.68]	Histidine degradation histidine => N-formiminoglutamate => glutamate [PATH:map00340 map01100]	Amino acid metabolism	Histidine metabolism
K01459	N-carbamoyl-D-amino-acid hydrolase [EC:3.5.1.77]	NA	NA	NA	NA	NA
K01460	glutathionylspermidine amidase/synthetase [EC:3.5.1.78 6.3.1.8]	NA	NA	NA	NA	NA
K01461	N-acyl-D-glutamate deacylase [EC:3.5.1.82]	NA	NA	NA	NA	NA
K01462	peptide deformylase [EC:3.5.1.88]	NA	NA	NA	NA	NA
K01463	N-acetylglucosamine malate deacetylase 1 [EC:3.5.1.-]	NA	NA	NA	NA	NA
K01464	dihydropyrimidinase [EC:3.5.2.2]	M00046	DPYS, dht, hydA; dihydropyrimidinase [EC:3.5.2.2]	Pyrimidine degradation uracil => beta-alanine thymine => 3-aminoisobutanoate [PATH:map00240 map01100]	Nucleotide metabolism	Pyrimidine metabolism
K01465	dihydroorotase [EC:3.5.2.3]	M00051	URA4, pyrC; dihydroorotase [EC:3.5.2.3]	De novo pyrimidine biosynthesis glutamine (+ PRPP) => UMP [PATH:map00240 map01240 map01100]	Nucleotide metabolism	Pyrimidine metabolism
K01466	allantoinase [EC:3.5.2.5]	M00546	allB; allantoinase [EC:3.5.2.5]	Purine degradation xanthine => urea [PATH:map00230 map01100]	Nucleotide metabolism	Purine metabolism
K01467	beta-lactamase class C [EC:3.5.2.6]	NA	NA	NA	NA	NA
K01468	imidazolonepropionase [EC:3.5.2.7]	M00045	hutI, AMDHD1; imidazolonepropionase [EC:3.5.2.7]	Histidine degradation histidine => N-formiminoglutamate => glutamate [PATH:map00340 map01100]	Amino acid metabolism	Histidine metabolism
K01469	5-oxoprolinase (ATP-hydrolysing) [EC:3.5.2.9]	NA	NA	NA	NA	NA
K01470	creatinine amidohydrolase [EC:3.5.2.10]	NA	NA	NA	NA	NA
K01473	N-methylhydantoinase A [EC:3.5.2.14]	NA	NA	NA	NA	NA
K01474	N-methylhydantoinase B [EC:3.5.2.14]	NA	NA	NA	NA	NA
K01476	arginase [EC:3.5.3.1]	M00029; M00134	E3.5.3.1, rocF, arg; arginase [EC:3.5.3.1]	Urea cycle [PATH:map00220 map01230 map01100] || Polyamine biosynthesis arginine => ornithine => putrescine [PATH:map00330 map01100]	Amino acid metabolism	Arginine and proline metabolism; Polyamine biosynthesis
K01477	allantoicase [EC:3.5.3.4]	M00546	alc, ALLC; allantoicase [EC:3.5.3.4]	Purine degradation xanthine => urea [PATH:map00230 map01100]	Nucleotide metabolism	Purine metabolism
K01478	arginine deiminase [EC:3.5.3.6]	NA	NA	NA	NA	NA
K01479	formiminoglutamase [EC:3.5.3.8]	M00045	hutG; formiminoglutamase [EC:3.5.3.8]	Histidine degradation histidine => N-formiminoglutamate => glutamate [PATH:map00340 map01100]	Amino acid metabolism	Histidine metabolism
K01480	agmatinase [EC:3.5.3.11]	M00133	speB; agmatinase [EC:3.5.3.11]	Polyamine biosynthesis arginine => agmatine => putrescine => spermidine [PATH:map00330 map01100]	Amino acid metabolism	Polyamine biosynthesis
K01481	protein-arginine deiminase [EC:3.5.3.15]	NA	NA	NA	NA	NA
K01482	dimethylargininase [EC:3.5.3.18]	NA	NA	NA	NA	NA
K01483	ureidoglycolate lyase [EC:4.3.2.3]	NA	NA	NA	NA	NA
K01484	succinylarginine dihydrolase [EC:3.5.3.23]	M00879	astB; succinylarginine dihydrolase [EC:3.5.3.23]	Arginine succinyltransferase pathway arginine => glutamate [PATH:map00330 map01100]	Amino acid metabolism	Arginine and proline metabolism
K01485	cytosine deaminase [EC:3.5.4.1]	NA	NA	NA	NA	NA
K01486	adenine deaminase [EC:3.5.4.2]	NA	NA	NA	NA	NA
K01487	guanine deaminase [EC:3.5.4.3]	M00959	guaD, GDA; guanine deaminase [EC:3.5.4.3]	Guanine ribonucleotide degradation GMP => Urate [PATH:map00230 map01232 map01100]	Nucleotide metabolism	Purine metabolism
K01488	adenosine deaminase [EC:3.5.4.4]	M00958	add, ADA; adenosine deaminase [EC:3.5.4.4]	Adenine ribonucleotide degradation AMP => Urate [PATH:map00230 map01232 map01100]	Nucleotide metabolism	Purine metabolism
K01489	cytidine deaminase [EC:3.5.4.5]	NA	NA	NA	NA	NA
K01491	methylenetetrahydrofolate dehydrogenase (NADP+) / methenyltetrahydrofolate cyclohydrolase [EC:1.5.1.5 3.5.4.9]	M00140; M00377; M00618	folD; methylenetetrahydrofolate dehydrogenase (NADP+) / methenyltetrahydrofolate cyclohydrolase [EC:1.5.1.5 3.5.4.9]	C1-unit interconversion prokaryotes [PATH:map00670 map01240 map01100] || Reductive acetyl-CoA pathway (Wood-Ljungdahl pathway) [PATH:map00720 map01200 map01100 map01120] || Acetogen	Metabolism of cofactors and vitamins; Energy metabolism; Module set	Cofactor and vitamin metabolism; Carbon fixation; Metabolic capacity
K01492	phosphoribosylglycinamide/phosphoribosylaminoimidazolecarboxamide formyltransferase [EC:2.1.2.2 2.1.2.3]	M00048	purNH; phosphoribosylglycinamide/phosphoribosylaminoimidazolecarboxamide formyltransferase [EC:2.1.2.2 2.1.2.3]	De novo purine biosynthesis PRPP + glutamine => IMP [PATH:map00230 map01100]	Nucleotide metabolism	Purine metabolism
K01493	dCMP deaminase [EC:3.5.4.12]	NA	NA	NA	NA	NA
K01494	dCTP deaminase [EC:3.5.4.13]	NA	NA	NA	NA	NA
K01495	GTP cyclohydrolase IA [EC:3.5.4.16]	M00126; M00841; M00842; M00843	GCH1, folE; GTP cyclohydrolase IA [EC:3.5.4.16]	Tetrahydrofolate biosynthesis GTP => THF [PATH:map00790 map00670 map01240 map01100] || Tetrahydrofolate biosynthesis mediated by PTPS GTP => THF [PATH:map00790 map01240 map01100] || Tetrahydrobiopterin biosynthesis GTP => BH4 [PATH:map00790 map01240 map01100] || L-threo-Tetrahydrobiopterin biosynthesis GTP => L-threo-BH4 [PATH:map00790 map01240 map01100]	Metabolism of cofactors and vitamins	Cofactor and vitamin metabolism
K01496	phosphoribosyl-AMP cyclohydrolase [EC:3.5.4.19]	M00026	hisI; phosphoribosyl-AMP cyclohydrolase [EC:3.5.4.19]	Histidine biosynthesis PRPP => histidine [PATH:map00340 map01230 map01100 map01110]	Amino acid metabolism	Histidine metabolism
K01497	GTP cyclohydrolase II [EC:3.5.4.25]	M00125; M00911	ribA, RIB1; GTP cyclohydrolase II [EC:3.5.4.25]	Riboflavin biosynthesis plants and bacteria GTP => riboflavin/FMN/FAD [PATH:map00740 map01240 map01100 map01110] || Riboflavin biosynthesis fungi GTP => riboflavin/FMN/FAD [PATH:map00740 map01240 map01100]	Metabolism of cofactors and vitamins	Cofactor and vitamin metabolism
K01499	methenyltetrahydromethanopterin cyclohydrolase [EC:3.5.4.27]	M00567; M00617	mch; methenyltetrahydromethanopterin cyclohydrolase [EC:3.5.4.27]	Methanogenesis CO2 => methane [PATH:map00680 map01200 map01100 map01120] || Methanogen	Energy metabolism; Module set	Methan e metabolism; Metabolic capacity
K01501	nitrilase [EC:3.5.5.1]	NA	NA	NA	NA	NA
K01502	aliphatic nitrilase [EC:3.5.5.7]	NA	NA	NA	NA	NA
K01505	1-aminocyclopropane-1-carboxylate deaminase [EC:3.5.99.7]	NA	NA	NA	NA	NA
K01507	inorganic pyrophosphatase [EC:3.6.1.1]	NA	NA	NA	NA	NA
K01512	acylphosphatase [EC:3.6.1.7]	NA	NA	NA	NA	NA
K01515	ADP-ribose pyrophosphatase [EC:3.6.1.13]	NA	NA	NA	NA	NA
K01520	dUTP pyrophosphatase [EC:3.6.1.23]	M00938	dut, DUT; dUTP pyrophosphatase [EC:3.6.1.23]	Pyrimidine deoxyribonucleotide biosynthesis UDP => dTTP [PATH:map00240 map01232 map01100]	Nucleotide metabolism	Pyrimidine metabolism
K01521	CDP-diacylglycerol pyrophosphatase [EC:3.6.1.26]	NA	NA	NA	NA	NA
K01523	phosphoribosyl-ATP pyrophosphohydrolase [EC:3.6.1.31]	M00026	hisE; phosphoribosyl-ATP pyrophosphohydrolase [EC:3.6.1.31]	Histidine biosynthesis PRPP => histidine [PATH:map00340 map01230 map01100 map01110]	Amino acid metabolism	Histidine metabolism
K01524	exopolyphosphatase / guanosine-5-triphosphate,3-diphosphate pyrophosphatase [EC:3.6.1.11 3.6.1.40]	NA	NA	NA	NA	NA
K01525	bis(5-nucleosyl)-tetraphosphatase (symmetrical) [EC:3.6.1.41]	NA	NA	NA	NA	NA
K01531	Mg2+-importing ATPase [EC:3.6.3.2]	NA	NA	NA	NA	NA
K01533	Cu2+-exporting ATPase [EC:3.6.3.4]	NA	NA	NA	NA	NA
K01534	Cd2+/Zn2+-exporting ATPase [EC:3.6.3.3 3.6.3.5]	NA	NA	NA	NA	NA
K01535	H+-transporting ATPase [EC:3.6.3.6]	NA	NA	NA	NA	NA
K01537	Ca2+-transporting ATPase [EC:3.6.3.8]	NA	NA	NA	NA	NA
K01539	sodium/potassium-transporting ATPase subunit alpha [EC:3.6.3.9]	NA	NA	NA	NA	NA
K01541	H+/K+-exchanging ATPase [EC:3.6.3.10]	NA	NA	NA	NA	NA
K01545	K+-transporting ATPase ATPase F chain	NA	NA	NA	NA	NA
K01546	K+-transporting ATPase ATPase A chain [EC:3.6.3.12]	NA	NA	NA	NA	NA
K01547	K+-transporting ATPase ATPase B chain [EC:3.6.3.12]	NA	NA	NA	NA	NA
K01548	K+-transporting ATPase ATPase C chain [EC:3.6.3.12]	NA	NA	NA	NA	NA
K01551	arsenite/tail-anchored protein-transporting ATPase [EC:3.6.3.16 3.6.3.-]	NA	NA	NA	NA	NA
K01555	fumarylacetoacetase [EC:3.7.1.2]	M00044	FAH, fahA; fumarylacetoacetase [EC:3.7.1.2]	Tyrosine degradation tyrosine => homogentisate [PATH:map00350 map01100]	Amino acid metabolism	Aromatic amino acid metabolism
K01556	kynureninase [EC:3.7.1.3]	M00038; M00912	KYNU, kynU; kynureninase [EC:3.7.1.3]	Tryptophan metabolism tryptophan => kynurenine => 2-aminomuconate [PATH:map00380 map01100] || NAD biosynthesis tryptophan => quinolinate => NAD [PATH:map00380 map00760 map01240 map01100]	Amino acid metabolism; Metabolism of cofactors and vitamins	Aromatic amino acid metabolism; Cofactor and vitamin metabolism
K01560	2-haloacid dehalogenase [EC:3.8.1.2]	NA	NA	NA	NA	NA
K01561	haloacetate dehalogenase [EC:3.8.1.3]	NA	NA	NA	NA	NA
K01563	haloalkane dehalogenase [EC:3.8.1.5]	NA	NA	NA	NA	NA
K01565	N-sulfoglucosamine sulfohydrolase [EC:3.10.1.1]	M00078	SGSH; N-sulfoglucosamine sulfohydrolase [EC:3.10.1.1]	Heparan sulfate degradation [PATH:map00531 map01100]	Glycan metabolism	Glycosaminoglycan metabolism
K01567	peptidoglycan-N-acetylmuramic acid deacetylase [EC:3.5.1.-]	NA	NA	NA	NA	NA
K01568	pyruvate decarboxylase [EC:4.1.1.1]	NA	NA	NA	NA	NA
K01569	oxalate decarboxylase [EC:4.1.1.2]	NA	NA	NA	NA	NA
K01571	oxaloacetate decarboxylase, alpha subunit [EC:4.1.1.3]	NA	NA	NA	NA	NA
K01572	oxaloacetate decarboxylase, beta subunit [EC:4.1.1.3]	NA	NA	NA	NA	NA
K01573	oxaloacetate decarboxylase, gamma subunit [EC:4.1.1.3]	NA	NA	NA	NA	NA
K01574	acetoacetate decarboxylase [EC:4.1.1.4]	M00088	adc; acetoacetate decarboxylase [EC:4.1.1.4]	Ketone body biosynthesis acetyl-CoA => acetoacetate/3-hydroxybutyrate/acetone [PATH:map00650 map01100]	Lipid metabolism	Lipid metabolism
K01575	acetolactate decarboxylase [EC:4.1.1.5]	NA	NA	NA	NA	NA
K01576	benzoylformate decarboxylase [EC:4.1.1.7]	NA	NA	NA	NA	NA
K01577	oxalyl-CoA decarboxylase [EC:4.1.1.8]	NA	NA	NA	NA	NA
K01578	malonyl-CoA decarboxylase [EC:4.1.1.9]	NA	NA	NA	NA	NA
K01579	aspartate 1-decarboxylase [EC:4.1.1.11]	M00119	panD; aspartate 1-decarboxylase [EC:4.1.1.11]	Pantothenate biosynthesis valine/L-aspartate => pantothenate [PATH:map00770 map01240 map01100 map01110]	Metabolism of cofactors and vitamins	Cofactor and vitamin metabolism
K01580	glutamate decarboxylase [EC:4.1.1.15]	M00027	E4.1.1.15, gadB, gadA, GAD; glutamate decarboxylase [EC:4.1.1.15]	GABA (gamma-Aminobutyrate) shunt [PATH:map00250 map00650 map01100]	Amino acid metabolism	Other amino acid metabolism
K01581	ornithine decarboxylase [EC:4.1.1.17]	M00134	E4.1.1.17, ODC1, speC, speF; ornithine decarboxylase [EC:4.1.1.17]	Polyamine biosynthesis arginine => ornithine => putrescine [PATH:map00330 map01100]	Amino acid metabolism	Polyamine biosynthesis
K01582	lysine decarboxylase [EC:4.1.1.18]	M00956	E4.1.1.18, ldcC, cadA; lysine decarboxylase [EC:4.1.1.18]	Lysine degradation bacteria L-lysine => succinate [PATH:map00310]	Amino acid metabolism	Lysine metabolism
K01584	arginine decarboxylase [EC:4.1.1.19]	M00133	adiA; arginine decarboxylase [EC:4.1.1.19]	Polyamine biosynthesis arginine => agmatine => putrescine => spermidine [PATH:map00330 map01100]	Amino acid metabolism	Polyamine biosynthesis
K01585	arginine decarboxylase [EC:4.1.1.19]	M00133	speA; arginine decarboxylase [EC:4.1.1.19]	Polyamine biosynthesis arginine => agmatine => putrescine => spermidine [PATH:map00330 map01100]	Amino acid metabolism	Polyamine biosynthesis
K01586	diaminopimelate decarboxylase [EC:4.1.1.20]	M00016; M00525; M00526; M00527	lysA; diaminopimelate decarboxylase [EC:4.1.1.20]	Lysine biosynthesis succinyl-DAP pathway aspartate => lysine [PATH:map00300 map01230 map01100] || Lysine biosynthesis acetyl-DAP pathway aspartate => lysine [PATH:map00300 map01230 map01100] || Lysine biosynthesis DAP dehydrogenase pathway aspartate => lysine [PATH:map00300 map01230 map01100] || Lysine biosynthesis DAP aminotransferase pathway aspartate => lysine [PATH:map00300 map01230 map01100 …	Amino acid metabolism	Lysine metabolism
K01588	5-(carboxyamino)imidazole ribonucleotide mutase [EC:5.4.99.18]	M00048	purE; 5-(carboxyamino)imidazole ribonucleotide mutase [EC:5.4.99.18]	De novo purine biosynthesis PRPP + glutamine => IMP [PATH:map00230 map01100]	Nucleotide metabolism	Purine metabolism
K01589	5-(carboxyamino)imidazole ribonucleotide synthase [EC:6.3.4.18]	M00048	purK; 5-(carboxyamino)imidazole ribonucleotide synthase [EC:6.3.4.18]	De novo purine biosynthesis PRPP + glutamine => IMP [PATH:map00230 map01100]	Nucleotide metabolism	Purine metabolism
K01590	histidine decarboxylase [EC:4.1.1.22]	NA	NA	NA	NA	NA
K01591	orotidine-5-phosphate decarboxylase [EC:4.1.1.23]	M00051	pyrF; orotidine-5'-phosphate decarboxylase [EC:4.1.1.23]	De novo pyrimidine biosynthesis glutamine (+ PRPP) => UMP [PATH:map00240 map01240 map01100]	Nucleotide metabolism	Pyrimidine metabolism
K01593	aromatic-L-amino-acid/L-tryptophan decarboxylase [EC:4.1.1.28 4.1.1.105]	M00037; M00042; M00936	DDC, TDC; aromatic-L-amino-acid/L-tryptophan decarboxylase [EC:4.1.1.28 4.1.1.105]	Melatonin biosynthesis animals tryptophan => serotonin => melatonin [PATH:map00380 map01100] || Catecholamine biosynthesis tyrosine => dopamine => noradrenaline => adrenaline [PATH:map00350 map01100] || Melatonin biosynthesis plants tryptophan => serotonin => melatonin [PATH:map00380 map01100 map01110]	Amino acid metabolism	Aromatic amino acid metabolism
K01594	sulfinoalanine decarboxylase [EC:4.1.1.29]	NA	NA	NA	NA	NA
K01595	phosphoenolpyruvate carboxylase [EC:4.1.1.31]	M00168; M00170; M00171; M00172; M00173; M00346; M00374; M00614	ppc; phosphoenolpyruvate carboxylase [EC:4.1.1.31]	CAM (Crassulacean acid metabolism) dark [PATH:map00620 map00710 map01200 map01100 map01120] || C4-dicarboxylic acid cycle phosphoenolpyruvate carboxykinase type [PATH:map00710 map01200 map01100 map01120] || C4-dicarboxylic acid cycle NAD - malic enzyme type [PATH:map00710 map01200 map01100 map01120] || C4-dicarboxylic acid cycle NADP - malic enzyme type [PATH:map00620 map00710 map01200 map01100 m…	Energy metabolism; Module set	Carbon fixation; Methan e metabolism; Metabolic capacity
K01596	phosphoenolpyruvate carboxykinase (GTP) [EC:4.1.1.32]	M00003	E4.1.1.32, pckA, PCK; phosphoenolpyruvate carboxykinase (GTP) [EC:4.1.1.32]	Gluconeogenesis oxaloacetate => fructose-6P [PATH:map00010 map00020 map01100]	Carbohydrate metabolism	Central carbohydrate metabolism
K01597	diphosphomevalonate decarboxylase [EC:4.1.1.33]	M00095	MVD, mvaD; diphosphomevalonate decarboxylase [EC:4.1.1.33]	C5 isoprenoid biosynthesis mevalonate pathway [PATH:map00900 map01100 map01110]	Biosynthesis of terpenoids and polyketides	Terpenoid backbone biosynthesis
K01598	phosphopantothenoylcysteine decarboxylase [EC:4.1.1.36]	M00120	PPCDC, coaC; phosphopantothenoylcysteine decarboxylase [EC:4.1.1.36]	Coenzyme A biosynthesis pantothenate => CoA [PATH:map00770 map01240 map01100]	Metabolism of cofactors and vitamins	Cofactor and vitamin metabolism
K01599	uroporphyrinogen decarboxylase [EC:4.1.1.37]	M00121; M00868; M00926	hemE, UROD; uroporphyrinogen decarboxylase [EC:4.1.1.37]	Heme biosynthesis plants and bacteria glutamate => heme [PATH:map00860 map01240 map01100 map01110] || Heme biosynthesis animals and fungi glycine => heme [PATH:map00860 map01240 map01100 map01110] || Heme biosynthesis bacteria glutamyl-tRNA => coproporphyrin III => heme [PATH:map00860 map01240 map01100]	Metabolism of cofactors and vitamins	Cofactor and vitamin metabolism
K01601	ribulose-bisphosphate carboxylase large chain [EC:4.1.1.39]	M00165; M00166; M00532; M00611; M00612	rbcL, cbbL; ribulose-bisphosphate carboxylase large chain [EC:4.1.1.39]	Reductive pentose phosphate cycle (Calvin cycle) [PATH:map00710 map01200 map01100 map01120] || Reductive pentose phosphate cycle ribulose-5P => glyceraldehyde-3P [PATH:map00710 map01200 map01100 map01120] || Photorespiration [PATH:map00630 map01200 map01100 map01110] || Oxygenic photosynthesis in plants and cyanobacteria || Anoxygenic photosynthesis in purple bacteria	Energy metabolism; Carbohydrate metabolism; Module set	Carbon fixation; Other carbohydrate metabolism; Metabolic capacity
K01602	ribulose-bisphosphate carboxylase small chain [EC:4.1.1.39]	M00165; M00166; M00532; M00611; M00612	rbcS, cbbS; ribulose-bisphosphate carboxylase small chain [EC:4.1.1.39]	Reductive pentose phosphate cycle (Calvin cycle) [PATH:map00710 map01200 map01100 map01120] || Reductive pentose phosphate cycle ribulose-5P => glyceraldehyde-3P [PATH:map00710 map01200 map01100 map01120] || Photorespiration [PATH:map00630 map01200 map01100 map01110] || Oxygenic photosynthesis in plants and cyanobacteria || Anoxygenic photosynthesis in purple bacteria	Energy metabolism; Carbohydrate metabolism; Module set	Carbon fixation; Other carbohydrate metabolism; Metabolic capacity
K01607	4-carboxymuconolactone decarboxylase [EC:4.1.1.44]	NA	NA	NA	NA	NA
K01608	tartronate-semialdehyde synthase [EC:4.1.1.47]	NA	NA	NA	NA	NA
K01609	indole-3-glycerol phosphate synthase [EC:4.1.1.48]	M00023	trpC; indole-3-glycerol phosphate synthase [EC:4.1.1.48]	Tryptophan biosynthesis chorismate => tryptophan [PATH:map00400 map01230 map01100 map01110]	Amino acid metabolism	Aromatic amino acid metabolism
K01610	phosphoenolpyruvate carboxykinase (ATP) [EC:4.1.1.49]	M00003; M00170	E4.1.1.49, pckA; phosphoenolpyruvate carboxykinase (ATP) [EC:4.1.1.49]	Gluconeogenesis oxaloacetate => fructose-6P [PATH:map00010 map00020 map01100] || C4-dicarboxylic acid cycle phosphoenolpyruvate carboxykinase type [PATH:map00710 map01200 map01100 map01120]	Carbohydrate metabolism; Energy metabolism	Central carbohydrate metabolism; Carbon fixation
K01611	S-adenosylmethionine decarboxylase [EC:4.1.1.50]	M00034; M00133	speD, AMD1; S-adenosylmethionine decarboxylase [EC:4.1.1.50]	Methionine salvage pathway [PATH:map00270 map01100] || Polyamine biosynthesis arginine => agmatine => putrescine => spermidine [PATH:map00330 map01100]	Amino acid metabolism	Cysteine and methionine metabolism; Polyamine biosynthesis
K01612	vanillate/4-hydroxybenzoate decarboxylase subunit C [EC:4.1.1.- 4.1.1.61]	NA	NA	NA	NA	NA
K01613	phosphatidylserine decarboxylase [EC:4.1.1.65]	M00093	psd, PISD; phosphatidylserine decarboxylase [EC:4.1.1.65]	Phosphatidylethanolamine (PE) biosynthesis PA => PS => PE [PATH:map00564 map01100]	Lipid metabolism	Lipid metabolism
K01615	glutaconyl-CoA decarboxylase [EC:4.1.1.70]	NA	NA	NA	NA	NA
K01616	2-oxoglutarate decarboxylase [EC:4.1.1.71]	M00009; M00011	kgd; multifunctional 2-oxoglutarate metabolism enzyme [EC:2.2.1.5 4.1.1.71 1.2.4.2 2.3.1.61]	Citrate cycle (TCA cycle Krebs cycle) [PATH:map00020 map01200 map01100] || Citrate cycle second carbon oxidation 2-oxoglutarate => oxaloacetate [PATH:map00020 map01200 map01100]	Carbohydrate metabolism	Central carbohydrate metabolism
K01617	2-oxo-3-hexenedioate decarboxylase [EC:4.1.1.77]	M00569	dmpH, xylI, nahK; 2-oxo-3-hexenedioate decarboxylase [EC:4.1.1.77]	Catechol meta-cleavage catechol => acetyl-CoA / 4-methylcatechol => propanoyl-CoA [PATH:map00362 map00622 map01220 map01100 map01120]	Xenobiotics biodegradation	Aromatics degradation
K01619	deoxyribose-phosphate aldolase [EC:4.1.2.4]	NA	NA	NA	NA	NA
K01620	threonine aldolase [EC:4.1.2.48]	NA	NA	NA	NA	NA
K01621	xylulose-5-phosphate/fructose-6-phosphate phosphoketolase [EC:4.1.2.9 4.1.2.22]	NA	NA	NA	NA	NA
K01622	fructose 1,6-bisphosphate aldolase/phosphatase [EC:4.1.2.13 3.1.3.11]	M00003	K01622; fructose 1,6-bisphosphate aldolase/phosphatase [EC:4.1.2.13 3.1.3.11]	Gluconeogenesis oxaloacetate => fructose-6P [PATH:map00010 map00020 map01100]	Carbohydrate metabolism	Central carbohydrate metabolism
K01623	fructose-bisphosphate aldolase, class I [EC:4.1.2.13]	M00001; M00003; M00165; M00167; M00611; M00612	ALDO; fructose-bisphosphate aldolase, class I [EC:4.1.2.13]	Glycolysis (Embden-Meyerhof pathway) glucose => pyruvate [PATH:map00010 map01200 map01100] || Gluconeogenesis oxaloacetate => fructose-6P [PATH:map00010 map00020 map01100] || Reductive pentose phosphate cycle (Calvin cycle) [PATH:map00710 map01200 map01100 map01120] || Reductive pentose phosphate cycle glyceraldehyde-3P => ribulose-5P [PATH:map00710 map01200 map01100 map01120] || Oxygenic photosy…	Carbohydrate metabolism; Energy metabolism; Module set	Central carbohydrate metabolism; Carbon fixation; Metabolic capacity
K01624	fructose-bisphosphate aldolase, class II [EC:4.1.2.13]	M00001; M00003; M00165; M00167; M00344; M00345; M00611; M00612	FBA, fbaA; fructose-bisphosphate aldolase, class II [EC:4.1.2.13]	Glycolysis (Embden-Meyerhof pathway) glucose => pyruvate [PATH:map00010 map01200 map01100] || Gluconeogenesis oxaloacetate => fructose-6P [PATH:map00010 map00020 map01100] || Reductive pentose phosphate cycle (Calvin cycle) [PATH:map00710 map01200 map01100 map01120] || Reductive pentose phosphate cycle glyceraldehyde-3P => ribulose-5P [PATH:map00710 map01200 map01100 map01120] || Formaldehyde ass…	Carbohydrate metabolism; Energy metabolism; Module set	Central carbohydrate metabolism; Carbon fixation; Methan e metabolism; Metabolic capacity
K01625	2-dehydro-3-deoxyphosphogluconate aldolase / (4S)-4-hydroxy-2-oxoglutarate aldolase [EC:4.1.2.14 4.1.3.42]	M00008; M00061; M00308; M00631	eda; 2-dehydro-3-deoxyphosphogluconate aldolase / (4S)-4-hydroxy-2-oxoglutarate aldolase [EC:4.1.2.14 4.1.3.42]	Entner-Doudoroff pathway glucose-6P => glyceraldehyde-3P + pyruvate [PATH:map00030 map01200 map01100 map01120] || D-Glucuronate degradation D-glucuronate => pyruvate + D-glyceraldehyde 3P [PATH:map00040 map00030 map01100] || Semi-phosphorylative Entner-Doudoroff pathway gluconate => glycerate-3P [PATH:map00030 map01200 map01100 map01120] || D-Galacturonate degradation (bacteria) D-galacturonate =…	Carbohydrate metabolism	Central carbohydrate metabolism; Other carbohydrate metabolism
K01626	3-deoxy-7-phosphoheptulonate synthase [EC:2.5.1.54]	M00022	E2.5.1.54, aroF, aroG, aroH; 3-deoxy-7-phosphoheptulonate synthase [EC:2.5.1.54]	Shikimate pathway phosphoenolpyruvate + erythrose-4P => chorismate [PATH:map00400 map01230 map01100 map01110]	Amino acid metabolism	Aromatic amino acid metabolism
K01627	2-dehydro-3-deoxyphosphooctonate aldolase (KDO 8-P synthase) [EC:2.5.1.55]	M00063	kdsA; 2-dehydro-3-deoxyphosphooctonate aldolase (KDO 8-P synthase) [EC:2.5.1.55]	CMP-KDO biosynthesis [PATH:map00540 map01250 map01100]	Glycan metabolism	Lipopolysaccharide metabolism
K01628	L-fuculose-phosphate aldolase [EC:4.1.2.17]	NA	NA	NA	NA	NA
K01629	rhamnulose-1-phosphate aldolase [EC:4.1.2.19]	NA	NA	NA	NA	NA
K01630	2-dehydro-3-deoxyglucarate aldolase [EC:4.1.2.20]	NA	NA	NA	NA	NA
K01631	2-dehydro-3-deoxyphosphogalactonate aldolase [EC:4.1.2.21]	M00552	dgoA; 2-dehydro-3-deoxyphosphogalactonate aldolase [EC:4.1.2.21]	D-galactonate degradation De Ley-Doudoroff pathway D-galactonate => glycerate-3P [PATH:map00052 map01100]	Carbohydrate metabolism	Other carbohydrate metabolism
K01633	7,8-dihydroneopterin aldolase/epimerase/oxygenase [EC:4.1.2.25 5.1.99.8 1.13.11.81]	M00126; M00840	folB; 7,8-dihydroneopterin aldolase/epimerase/oxygenase [EC:4.1.2.25 5.1.99.8 1.13.11.81]	Tetrahydrofolate biosynthesis GTP => THF [PATH:map00790 map00670 map01240 map01100] || Tetrahydrofolate biosynthesis mediated by ribA and trpF GTP => THF [PATH:map00790 map01240 map01100]	Metabolism of cofactors and vitamins	Cofactor and vitamin metabolism
K01634	sphinganine-1-phosphate aldolase [EC:4.1.2.27]	M00100	SGPL1, DPL1; sphinganine-1-phosphate aldolase [EC:4.1.2.27]	Sphingosine degradation [PATH:map00600 map01100]	Lipid metabolism	Lipid metabolism
K01635	tagatose 1,6-diphosphate aldolase [EC:4.1.2.40]	NA	NA	NA	NA	NA
K01637	isocitrate lyase [EC:4.1.3.1]	M00012	E4.1.3.1, aceA; isocitrate lyase [EC:4.1.3.1]	Glyoxylate cycle [PATH:map00630 map01200 map01100 map01110]	Carbohydrate metabolism	Other carbohydrate metabolism
K01638	malate synthase [EC:2.3.3.9]	M00012	aceB, glcB; malate synthase [EC:2.3.3.9]	Glyoxylate cycle [PATH:map00630 map01200 map01100 map01110]	Carbohydrate metabolism	Other carbohydrate metabolism
K01639	N-acetylneuraminate lyase [EC:4.1.3.3]	NA	NA	NA	NA	NA
K01640	hydroxymethylglutaryl-CoA lyase [EC:4.1.3.4]	M00036; M00088	HMGCL, hmgL; hydroxymethylglutaryl-CoA lyase [EC:4.1.3.4]	Leucine degradation leucine => acetoacetate + acetyl-CoA [PATH:map00280 map01100] || Ketone body biosynthesis acetyl-CoA => acetoacetate/3-hydroxybutyrate/acetone [PATH:map00650 map01100]	Amino acid metabolism; Lipid metabolism	Branched-chain amino acid metabolism; Lipid metabolism
K01641	hydroxymethylglutaryl-CoA synthase [EC:2.3.3.10]	M00088; M00095; M00849	HMGCS; hydroxymethylglutaryl-CoA synthase [EC:2.3.3.10]	Ketone body biosynthesis acetyl-CoA => acetoacetate/3-hydroxybutyrate/acetone [PATH:map00650 map01100] || C5 isoprenoid biosynthesis mevalonate pathway [PATH:map00900 map01100 map01110] || C5 isoprenoid biosynthesis mevalonate pathway archaea [PATH:map00900 map01100 map01110]	Lipid metabolism; Biosynthesis of terpenoids and polyketides	Lipid metabolism; Terpenoid backbone biosynthesis
K01643	citrate lyase subunit alpha / citrate CoA-transferase [EC:2.8.3.10]	NA	NA	NA	NA	NA
K01644	citrate lyase subunit beta / citryl-CoA lyase [EC:4.1.3.34]	NA	NA	NA	NA	NA
K01646	citrate lyase subunit gamma (acyl carrier protein)	NA	NA	NA	NA	NA
K01647	citrate synthase [EC:2.3.3.1]	M00009; M00010; M00012; M00740	CS, gltA; citrate synthase [EC:2.3.3.1]	Citrate cycle (TCA cycle Krebs cycle) [PATH:map00020 map01200 map01100] || Citrate cycle first carbon oxidation oxaloacetate => 2-oxoglutarate [PATH:map00020 map01200 map01210 map01230 map01100] || Glyoxylate cycle [PATH:map00630 map01200 map01100 map01110] || Methylaspartate cycle [PATH:map00020 map00250 map00630 map01200 map01100 map01120]	Carbohydrate metabolism	Central carbohydrate metabolism; Other carbohydrate metabolism
K01649	2-isopropylmalate synthase [EC:2.3.3.13]	M00432	leuA, IMS; 2-isopropylmalate synthase [EC:2.3.3.13]	Leucine biosynthesis 2-oxoisovalerate => 2-oxoisocaproate [PATH:map00290 map01210 map01230 map01100 map01110]	Amino acid metabolism	Branched-chain amino acid metabolism
K01652	acetolactate synthase I/II/III large subunit [EC:2.2.1.6]	M00019; M00570	E2.2.1.6L, ilvB, ilvG, ilvI; acetolactate synthase I/II/III large subunit [EC:2.2.1.6]	Valine/isoleucine biosynthesis pyruvate => valine / 2-oxobutanoate => isoleucine [PATH:map00290 map00770 map01210 map01230 map01100 map01110] || Isoleucine biosynthesis threonine => 2-oxobutanoate => isoleucine [PATH:map00290 map01230 map01100]	Amino acid metabolism	Branched-chain amino acid metabolism
K01653	acetolactate synthase I/III small subunit [EC:2.2.1.6]	M00019; M00570	E2.2.1.6S, ilvH, ilvN; acetolactate synthase I/III small subunit [EC:2.2.1.6]	Valine/isoleucine biosynthesis pyruvate => valine / 2-oxobutanoate => isoleucine [PATH:map00290 map00770 map01210 map01230 map01100 map01110] || Isoleucine biosynthesis threonine => 2-oxobutanoate => isoleucine [PATH:map00290 map01230 map01100]	Amino acid metabolism	Branched-chain amino acid metabolism
K01654	N-acetylneuraminate synthase [EC:2.5.1.56]	M00922	neuB, nnaB; N-acetylneuraminate synthase [EC:2.5.1.56]	CMP-Neu5Ac biosynthesis [PATH:map00541 map01250 map01100]	Glycan metabolism	Lipopolysaccharide metabolism
K01657	anthranilate synthase component I [EC:4.1.3.27]	M00023	trpE; anthranilate synthase component I [EC:4.1.3.27]	Tryptophan biosynthesis chorismate => tryptophan [PATH:map00400 map01230 map01100 map01110]	Amino acid metabolism	Aromatic amino acid metabolism
K01658	anthranilate synthase component II [EC:4.1.3.27]	M00023	trpG; anthranilate synthase component II [EC:4.1.3.27]	Tryptophan biosynthesis chorismate => tryptophan [PATH:map00400 map01230 map01100 map01110]	Amino acid metabolism	Aromatic amino acid metabolism
K01659	2-methylcitrate synthase [EC:2.3.3.5]	NA	NA	NA	NA	NA
K01661	naphthoate synthase [EC:4.1.3.36]	M00116; M00932	menB; naphthoate synthase [EC:4.1.3.36]	Menaquinone biosynthesis chorismate (+ polyprenyl-PP) => menaquinol [PATH:map00130 map01240 map01100 map01110] || Phylloquinone biosynthesis chorismate (+ phytyl-PP) => phylloquinol [PATH:map00130 map01240 map01100 map01110]	Metabolism of cofactors and vitamins	Cofactor and vitamin metabolism
K01662	1-deoxy-D-xylulose-5-phosphate synthase [EC:2.2.1.7]	M00096	dxs; 1-deoxy-D-xylulose-5-phosphate synthase [EC:2.2.1.7]	C5 isoprenoid biosynthesis non-mevalonate pathway [PATH:map00900 map01100 map01110]	Biosynthesis of terpenoids and polyketides	Terpenoid backbone biosynthesis
K01663	glutamine amidotransferase / cyclase [EC:2.4.2.- 4.1.3.-]	M00026	HIS7; imidazole glycerol-phosphate synthase [EC:4.3.2.10]	Histidine biosynthesis PRPP => histidine [PATH:map00340 map01230 map01100 map01110]	Amino acid metabolism	Histidine metabolism
K01664	para-aminobenzoate synthetase component II [EC:2.6.1.85]	NA	NA	NA	NA	NA
K01665	para-aminobenzoate synthetase component I [EC:2.6.1.85]	NA	NA	NA	NA	NA
K01666	4-hydroxy 2-oxovalerate aldolase [EC:4.1.3.39]	M00545; M00569	mhpE; 4-hydroxy 2-oxovalerate aldolase [EC:4.1.3.39]	Trans-cinnamate degradation trans-cinnamate => acetyl-CoA [PATH:map00360 map01220 map01100 map01120] || Catechol meta-cleavage catechol => acetyl-CoA / 4-methylcatechol => propanoyl-CoA [PATH:map00362 map00622 map01220 map01100 map01120]	Xenobiotics biodegradation	Aromatics degradation
K01667	tryptophanase [EC:4.1.99.1]	NA	NA	NA	NA	NA
K01668	tyrosine phenol-lyase [EC:4.1.99.2]	NA	NA	NA	NA	NA
K01669	deoxyribodipyrimidine photo-lyase [EC:4.1.99.3]	NA	NA	NA	NA	NA
K01671	sulfofructosephosphate aldolase [EC:4.1.2.57]	NA	NA	NA	NA	NA
K01673	carbonic anhydrase [EC:4.2.1.1]	NA	NA	NA	NA	NA
K01674	carbonic anhydrase [EC:4.2.1.1]	NA	NA	NA	NA	NA
K01676	fumarate hydratase, class I [EC:4.2.1.2]	M00009; M00011; M00173; M00613; M00614	E4.2.1.2A, fumA, fumB; fumarate hydratase, class I [EC:4.2.1.2]	Citrate cycle (TCA cycle Krebs cycle) [PATH:map00020 map01200 map01100] || Citrate cycle second carbon oxidation 2-oxoglutarate => oxaloacetate [PATH:map00020 map01200 map01100] || Reductive citrate cycle (Arnon-Buchanan cycle) [PATH:map00720 map01200 map01100 map01120] || Anoxygenic photosynthesis in green nonsulfur bacteria || Anoxygenic photosynthesis in green sulfur bacteria	Carbohydrate metabolism; Energy metabolism; Module set	Central carbohydrate metabolism; Carbon fixation; Metabolic capacity
K01677	fumarate hydratase subunit alpha [EC:4.2.1.2]	M00009; M00011; M00173; M00374; M00613; M00614; M00620	E4.2.1.2AA, fumA; fumarate hydratase subunit alpha [EC:4.2.1.2]	Citrate cycle (TCA cycle Krebs cycle) [PATH:map00020 map01200 map01100] || Citrate cycle second carbon oxidation 2-oxoglutarate => oxaloacetate [PATH:map00020 map01200 map01100] || Reductive citrate cycle (Arnon-Buchanan cycle) [PATH:map00720 map01200 map01100 map01120] || Dicarboxylate-hydroxybutyrate cycle [PATH:map00720 map01200 map01100 map01120] || Anoxygenic photosynthesis in green nonsulfu…	Carbohydrate metabolism; Energy metabolism; Module set	Central carbohydrate metabolism; Carbon fixation; Metabolic capacity
K01678	fumarate hydratase subunit beta [EC:4.2.1.2]	M00009; M00011; M00173; M00374; M00613; M00614; M00620	E4.2.1.2AB, fumB; fumarate hydratase subunit beta [EC:4.2.1.2]	Citrate cycle (TCA cycle Krebs cycle) [PATH:map00020 map01200 map01100] || Citrate cycle second carbon oxidation 2-oxoglutarate => oxaloacetate [PATH:map00020 map01200 map01100] || Reductive citrate cycle (Arnon-Buchanan cycle) [PATH:map00720 map01200 map01100 map01120] || Dicarboxylate-hydroxybutyrate cycle [PATH:map00720 map01200 map01100 map01120] || Anoxygenic photosynthesis in green nonsulfu…	Carbohydrate metabolism; Energy metabolism; Module set	Central carbohydrate metabolism; Carbon fixation; Metabolic capacity
K01679	fumarate hydratase, class II [EC:4.2.1.2]	M00009; M00011; M00173; M00376; M00613; M00614	E4.2.1.2B, fumC, FH; fumarate hydratase, class II [EC:4.2.1.2]	Citrate cycle (TCA cycle Krebs cycle) [PATH:map00020 map01200 map01100] || Citrate cycle second carbon oxidation 2-oxoglutarate => oxaloacetate [PATH:map00020 map01200 map01100] || Reductive citrate cycle (Arnon-Buchanan cycle) [PATH:map00720 map01200 map01100 map01120] || 3-Hydroxypropionate bi-cycle [PATH:map00720 map01200 map01100 map01120] || Anoxygenic photosynthesis in green nonsulfur bacte…	Carbohydrate metabolism; Energy metabolism; Module set	Central carbohydrate metabolism; Carbon fixation; Metabolic capacity
K01681	aconitate hydratase [EC:4.2.1.3]	M00009; M00010; M00012; M00173; M00614; M00740	ACO, acnA; aconitate hydratase [EC:4.2.1.3]	Citrate cycle (TCA cycle Krebs cycle) [PATH:map00020 map01200 map01100] || Citrate cycle first carbon oxidation oxaloacetate => 2-oxoglutarate [PATH:map00020 map01200 map01210 map01230 map01100] || Glyoxylate cycle [PATH:map00630 map01200 map01100 map01110] || Reductive citrate cycle (Arnon-Buchanan cycle) [PATH:map00720 map01200 map01100 map01120] || Anoxygenic photosynthesis in green sulfur bac…	Carbohydrate metabolism; Energy metabolism; Module set	Central carbohydrate metabolism; Other carbohydrate metabolism; Carbon fixation; Metabolic capacity
K01682	aconitate hydratase 2 / 2-methylisocitrate dehydratase [EC:4.2.1.3 4.2.1.99]	M00009; M00010; M00012; M00173; M00614	acnB; aconitate hydratase 2 / 2-methylisocitrate dehydratase [EC:4.2.1.3 4.2.1.99]	Citrate cycle (TCA cycle Krebs cycle) [PATH:map00020 map01200 map01100] || Citrate cycle first carbon oxidation oxaloacetate => 2-oxoglutarate [PATH:map00020 map01200 map01210 map01230 map01100] || Glyoxylate cycle [PATH:map00630 map01200 map01100 map01110] || Reductive citrate cycle (Arnon-Buchanan cycle) [PATH:map00720 map01200 map01100 map01120] || Anoxygenic photosynthesis in green sulfur bac…	Carbohydrate metabolism; Energy metabolism; Module set	Central carbohydrate metabolism; Other carbohydrate metabolism; Carbon fixation; Metabolic capacity
K01683	D-arabinonate dehydratase [EC:4.2.1.5]	NA	NA	NA	NA	NA
K01684	galactonate dehydratase [EC:4.2.1.6]	M00552	dgoD; galactonate dehydratase [EC:4.2.1.6]	D-galactonate degradation De Ley-Doudoroff pathway D-galactonate => glycerate-3P [PATH:map00052 map01100]	Carbohydrate metabolism	Other carbohydrate metabolism
K01685	altronate hydrolase [EC:4.2.1.7]	M00631	uxaA; altronate hydrolase [EC:4.2.1.7]	D-Galacturonate degradation (bacteria) D-galacturonate => pyruvate + D-glyceraldehyde 3P [PATH:map00040 map00030 map01100]	Carbohydrate metabolism	Other carbohydrate metabolism
K01686	mannonate dehydratase [EC:4.2.1.8]	M00061	uxuA; mannonate dehydratase [EC:4.2.1.8]	D-Glucuronate degradation D-glucuronate => pyruvate + D-glyceraldehyde 3P [PATH:map00040 map00030 map01100]	Carbohydrate metabolism	Other carbohydrate metabolism
K01687	dihydroxy-acid dehydratase [EC:4.2.1.9]	M00019; M00570	ilvD; dihydroxy-acid dehydratase [EC:4.2.1.9]	Valine/isoleucine biosynthesis pyruvate => valine / 2-oxobutanoate => isoleucine [PATH:map00290 map00770 map01210 map01230 map01100 map01110] || Isoleucine biosynthesis threonine => 2-oxobutanoate => isoleucine [PATH:map00290 map01230 map01100]	Amino acid metabolism	Branched-chain amino acid metabolism
K01689	enolase [EC:4.2.1.11]	M00001; M00002; M00003; M00346	ENO, eno; enolase [EC:4.2.1.11]	Glycolysis (Embden-Meyerhof pathway) glucose => pyruvate [PATH:map00010 map01200 map01100] || Glycolysis core module involving three-carbon compounds [PATH:map00010 map01200 map01230 map01100] || Gluconeogenesis oxaloacetate => fructose-6P [PATH:map00010 map00020 map01100] || Formaldehyde assimilation serine pathway [PATH:map00680 map01200 map01100 map01120]	Carbohydrate metabolism; Energy metabolism	Central carbohydrate metabolism; Methan e metabolism
K01690	phosphogluconate dehydratase [EC:4.2.1.12]	M00008	edd; phosphogluconate dehydratase [EC:4.2.1.12]	Entner-Doudoroff pathway glucose-6P => glyceraldehyde-3P + pyruvate [PATH:map00030 map01200 map01100 map01120]	Carbohydrate metabolism	Central carbohydrate metabolism
K01692	enoyl-CoA hydratase [EC:4.2.1.17]	M00087; M00878; M00957	paaF, echA; enoyl-CoA hydratase [EC:4.2.1.17]	beta-Oxidation [PATH:map00071 map01212 map01100] || Phenylacetate degradation phenylaxetate => acetyl-CoA/succinyl-CoA [PATH:map00360 map01100 map01120] || Lysine degradation bacteria L-lysine => glutarate => succinate/acetyl-CoA [PATH:map00310]	Lipid metabolism; Xenobiotics biodegradation; Amino acid metabolism	Fatty acid metabolism; Aromatics degradation; Lysine metabolism
K01693	imidazoleglycerol-phosphate dehydratase [EC:4.2.1.19]	M00026	hisB; imidazoleglycerol-phosphate dehydratase [EC:4.2.1.19]	Histidine biosynthesis PRPP => histidine [PATH:map00340 map01230 map01100 map01110]	Amino acid metabolism	Histidine metabolism
K01695	tryptophan synthase alpha chain [EC:4.2.1.20]	M00023	trpA; tryptophan synthase alpha chain [EC:4.2.1.20]	Tryptophan biosynthesis chorismate => tryptophan [PATH:map00400 map01230 map01100 map01110]	Amino acid metabolism	Aromatic amino acid metabolism
K01696	tryptophan synthase beta chain [EC:4.2.1.20]	M00023	trpB; tryptophan synthase beta chain [EC:4.2.1.20]	Tryptophan biosynthesis chorismate => tryptophan [PATH:map00400 map01230 map01100 map01110]	Amino acid metabolism	Aromatic amino acid metabolism
K01697	cystathionine beta-synthase [EC:4.2.1.22]	M00035; M00338	CBS; cystathionine beta-synthase [EC:4.2.1.22]	Methionine degradation [PATH:map00270 map01100] || Cysteine biosynthesis homocysteine + serine => cysteine [PATH:map00260 map00270 map01230 map01100]	Amino acid metabolism	Cysteine and methionine metabolism
K01698	porphobilinogen synthase [EC:4.2.1.24]	M00121; M00846; M00868; M00926	hemB, ALAD; porphobilinogen synthase [EC:4.2.1.24]	Heme biosynthesis plants and bacteria glutamate => heme [PATH:map00860 map01240 map01100 map01110] || Siroheme biosynthesis glutamyl-tRNA => siroheme [PATH:map00860 map01240 map01100 map01110] || Heme biosynthesis animals and fungi glycine => heme [PATH:map00860 map01240 map01100 map01110] || Heme biosynthesis bacteria glutamyl-tRNA => coproporphyrin III => heme [PATH:map00860 map01240 map01100]	Metabolism of cofactors and vitamins	Cofactor and vitamin metabolism
K01699	propanediol dehydratase large subunit [EC:4.2.1.28]	NA	NA	NA	NA	NA
K01703	3-isopropylmalate/(R)-2-methylmalate dehydratase large subunit [EC:4.2.1.33 4.2.1.35]	M00432; M00535	leuC, IPMI-L; 3-isopropylmalate/(R)-2-methylmalate dehydratase large subunit [EC:4.2.1.33 4.2.1.35]	Leucine biosynthesis 2-oxoisovalerate => 2-oxoisocaproate [PATH:map00290 map01210 map01230 map01100 map01110] || Isoleucine biosynthesis pyruvate => 2-oxobutanoate [PATH:map00290 map00660 map01210 map01230 map01100]	Amino acid metabolism	Branched-chain amino acid metabolism
K01704	3-isopropylmalate/(R)-2-methylmalate dehydratase small subunit [EC:4.2.1.33 4.2.1.35]	M00432; M00535	leuD, IPMI-S; 3-isopropylmalate/(R)-2-methylmalate dehydratase small subunit [EC:4.2.1.33 4.2.1.35]	Leucine biosynthesis 2-oxoisovalerate => 2-oxoisocaproate [PATH:map00290 map01210 map01230 map01100 map01110] || Isoleucine biosynthesis pyruvate => 2-oxobutanoate [PATH:map00290 map00660 map01210 map01230 map01100]	Amino acid metabolism	Branched-chain amino acid metabolism
K01706	glucarate dehydratase [EC:4.2.1.40]	NA	NA	NA	NA	NA
K01707	5-dehydro-4-deoxyglucarate dehydratase [EC:4.2.1.41]	NA	NA	NA	NA	NA
K01708	galactarate dehydratase [EC:4.2.1.42]	NA	NA	NA	NA	NA
K01709	CDP-glucose 4,6-dehydratase [EC:4.2.1.45]	NA	NA	NA	NA	NA
K01710	dTDP-glucose 4,6-dehydratase [EC:4.2.1.46]	M00793	rfbB, rmlB, rffG; dTDP-glucose 4,6-dehydratase [EC:4.2.1.46]	dTDP-L-rhamnose biosynthesis [PATH:map00521 map00523 map00541 map01250 map01100 map01110]	Biosynthesis of terpenoids and polyketides	Polyketide sugar unit biosynthesis
K01711	GDPmannose 4,6-dehydratase [EC:4.2.1.47]	NA	NA	NA	NA	NA
K01712	urocanate hydratase [EC:4.2.1.49]	M00045	hutU, UROC1; urocanate hydratase [EC:4.2.1.49]	Histidine degradation histidine => N-formiminoglutamate => glutamate [PATH:map00340 map01100]	Amino acid metabolism	Histidine metabolism
K01713	cyclohexadienyl dehydratase [EC:4.2.1.51 4.2.1.91]	M00024	pheC; cyclohexadienyl dehydratase [EC:4.2.1.51 4.2.1.91]	Phenylalanine biosynthesis chorismate => phenylpyruvate => phenylalanine [PATH:map00400 map01230 map01100 map01110]	Amino acid metabolism	Aromatic amino acid metabolism
K01714	4-hydroxy-tetrahydrodipicolinate synthase [EC:4.3.3.7]	M00016; M00525; M00526; M00527	dapA; 4-hydroxy-tetrahydrodipicolinate synthase [EC:4.3.3.7]	Lysine biosynthesis succinyl-DAP pathway aspartate => lysine [PATH:map00300 map01230 map01100] || Lysine biosynthesis acetyl-DAP pathway aspartate => lysine [PATH:map00300 map01230 map01100] || Lysine biosynthesis DAP dehydrogenase pathway aspartate => lysine [PATH:map00300 map01230 map01100] || Lysine biosynthesis DAP aminotransferase pathway aspartate => lysine [PATH:map00300 map01230 map01100 …	Amino acid metabolism	Lysine metabolism
K01715	enoyl-CoA hydratase [EC:4.2.1.17]	NA	NA	NA	NA	NA
K01716	3-hydroxyacyl-[acyl-carrier protein] dehydratase / trans-2-decenoyl-[acyl-carrier protein] isomerase [EC:4.2.1.59 5.3.3.14]	M00083	fabA; 3-hydroxyacyl-[acyl-carrier protein] dehydratase / trans-2-decenoyl-[acyl-carrier protein] isomerase [EC:4.2.1.59 5.3.3.14]	Fatty acid biosynthesis elongation [PATH:map00061 map01212 map01100]	Lipid metabolism	Fatty acid metabolism
K01719	uroporphyrinogen-III synthase [EC:4.2.1.75]	M00121; M00846; M00868; M00926	hemD, UROS; uroporphyrinogen-III synthase [EC:4.2.1.75]	Heme biosynthesis plants and bacteria glutamate => heme [PATH:map00860 map01240 map01100 map01110] || Siroheme biosynthesis glutamyl-tRNA => siroheme [PATH:map00860 map01240 map01100 map01110] || Heme biosynthesis animals and fungi glycine => heme [PATH:map00860 map01240 map01100 map01110] || Heme biosynthesis bacteria glutamyl-tRNA => coproporphyrin III => heme [PATH:map00860 map01240 map01100]	Metabolism of cofactors and vitamins	Cofactor and vitamin metabolism
K01720	2-methylcitrate dehydratase [EC:4.2.1.79]	NA	NA	NA	NA	NA
K01721	nitrile hydratase subunit alpha [EC:4.2.1.84]	NA	NA	NA	NA	NA
K01724	4a-hydroxytetrahydrobiopterin dehydratase [EC:4.2.1.96]	NA	NA	NA	NA	NA
K01725	cyanate lyase [EC:4.2.1.104]	NA	NA	NA	NA	NA
K01726	gamma-carbonic anhydrase [EC:4.2.1.-]	NA	NA	NA	NA	NA
K01727	hyaluronate lyase [EC:4.2.2.1]	NA	NA	NA	NA	NA
K01728	pectate lyase [EC:4.2.2.2]	NA	NA	NA	NA	NA
K01729	poly(beta-D-mannuronate) lyase [EC:4.2.2.3]	NA	NA	NA	NA	NA
K01730	oligogalacturonide lyase [EC:4.2.2.6]	NA	NA	NA	NA	NA
K01732	pectin lyase [EC:4.2.2.10]	NA	NA	NA	NA	NA
K01733	threonine synthase [EC:4.2.3.1]	M00018	thrC; threonine synthase [EC:4.2.3.1]	Threonine biosynthesis aspartate => homoserine => threonine [PATH:map00260 map01230 map01100 map01110]	Amino acid metabolism	Serine and threonine metabolism
K01734	methylglyoxal synthase [EC:4.2.3.3]	NA	NA	NA	NA	NA
K01735	3-dehydroquinate synthase [EC:4.2.3.4]	M00022	aroB; 3-dehydroquinate synthase [EC:4.2.3.4]	Shikimate pathway phosphoenolpyruvate + erythrose-4P => chorismate [PATH:map00400 map01230 map01100 map01110]	Amino acid metabolism	Aromatic amino acid metabolism
K01736	chorismate synthase [EC:4.2.3.5]	M00022	aroC; chorismate synthase [EC:4.2.3.5]	Shikimate pathway phosphoenolpyruvate + erythrose-4P => chorismate [PATH:map00400 map01230 map01100 map01110]	Amino acid metabolism	Aromatic amino acid metabolism
K01737	6-pyruvoyltetrahydropterin/6-carboxytetrahydropterin synthase [EC:4.2.3.12 4.1.2.50]	M00842; M00843	queD, ptpS, PTS; 6-pyruvoyltetrahydropterin/6-carboxytetrahydropterin synthase [EC:4.2.3.12 4.1.2.50]	Tetrahydrobiopterin biosynthesis GTP => BH4 [PATH:map00790 map01240 map01100] || L-threo-Tetrahydrobiopterin biosynthesis GTP => L-threo-BH4 [PATH:map00790 map01240 map01100]	Metabolism of cofactors and vitamins	Cofactor and vitamin metabolism
K01738	cysteine synthase A [EC:2.5.1.47]	M00021	cysK; cysteine synthase [EC:2.5.1.47]	Cysteine biosynthesis serine => cysteine [PATH:map00270 map00920 map01200 map01230 map01100 map01110]	Amino acid metabolism	Cysteine and methionine metabolism
K01739	cystathionine gamma-synthase [EC:2.5.1.48]	M00017	metB; cystathionine gamma-synthase [EC:2.5.1.48]	Methionine biosynthesis aspartate => homoserine => methionine [PATH:map00270 map01230 map01100]	Amino acid metabolism	Cysteine and methionine metabolism
K01740	O-acetylhomoserine (thiol)-lyase [EC:2.5.1.49]	NA	NA	NA	NA	NA
K01744	aspartate ammonia-lyase [EC:4.3.1.1]	NA	NA	NA	NA	NA
K01745	histidine ammonia-lyase [EC:4.3.1.3]	M00045	hutH, HAL; histidine ammonia-lyase [EC:4.3.1.3]	Histidine degradation histidine => N-formiminoglutamate => glutamate [PATH:map00340 map01100]	Amino acid metabolism	Histidine metabolism
K01746	formiminotetrahydrofolate cyclodeaminase [EC:4.3.1.4]	NA	NA	NA	NA	NA
K01749	hydroxymethylbilane synthase [EC:2.5.1.61]	M00121; M00846; M00868; M00926	hemC, HMBS; hydroxymethylbilane synthase [EC:2.5.1.61]	Heme biosynthesis plants and bacteria glutamate => heme [PATH:map00860 map01240 map01100 map01110] || Siroheme biosynthesis glutamyl-tRNA => siroheme [PATH:map00860 map01240 map01100 map01110] || Heme biosynthesis animals and fungi glycine => heme [PATH:map00860 map01240 map01100 map01110] || Heme biosynthesis bacteria glutamyl-tRNA => coproporphyrin III => heme [PATH:map00860 map01240 map01100]	Metabolism of cofactors and vitamins	Cofactor and vitamin metabolism
K01750	ornithine cyclodeaminase [EC:4.3.1.12]	NA	NA	NA	NA	NA
K01751	diaminopropionate ammonia-lyase [EC:4.3.1.15]	NA	NA	NA	NA	NA
K01752	L-serine dehydratase [EC:4.3.1.17]	NA	NA	NA	NA	NA
K01753	D-serine dehydratase [EC:4.3.1.18]	NA	NA	NA	NA	NA
K01754	threonine dehydratase [EC:4.3.1.19]	M00570	E4.3.1.19, ilvA, tdcB; threonine dehydratase [EC:4.3.1.19]	Isoleucine biosynthesis threonine => 2-oxobutanoate => isoleucine [PATH:map00290 map01230 map01100]	Amino acid metabolism	Branched-chain amino acid metabolism
K01755	argininosuccinate lyase [EC:4.3.2.1]	M00029; M00844; M00845	argH, ASL; argininosuccinate lyase [EC:4.3.2.1]	Urea cycle [PATH:map00220 map01230 map01100] || Arginine biosynthesis ornithine => arginine [PATH:map00220 map01230 map01100] || Arginine biosynthesis glutamate => acetylcitrulline => arginine [PATH:map00220 map01230 map01100]	Amino acid metabolism	Arginine and proline metabolism
K01756	adenylosuccinate lyase [EC:4.3.2.2]	M00048; M00049	purB, ADSL; adenylosuccinate lyase [EC:4.3.2.2]	De novo purine biosynthesis PRPP + glutamine => IMP [PATH:map00230 map01100] || Adenine ribonucleotide biosynthesis IMP => ADPATP [PATH:map00230 map01232 map01240 map01100]	Nucleotide metabolism	Purine metabolism
K01758	cystathionine gamma-lyase [EC:4.4.1.1]	M00338	CTH; cystathionine gamma-lyase [EC:4.4.1.1]	Cysteine biosynthesis homocysteine + serine => cysteine [PATH:map00260 map00270 map01230 map01100]	Amino acid metabolism	Cysteine and methionine metabolism
K01759	lactoylglutathione lyase [EC:4.4.1.5]	NA	NA	NA	NA	NA
K01760	cystathionine beta-lyase [EC:4.4.1.8]	M00017	metC; cysteine-S-conjugate beta-lyase [EC:4.4.1.13]	Methionine biosynthesis aspartate => homoserine => methionine [PATH:map00270 map01230 map01100]	Amino acid metabolism	Cysteine and methionine metabolism
K01761	methionine-gamma-lyase [EC:4.4.1.11]	NA	NA	NA	NA	NA
K01766	cysteine sulfinate desulfinase [EC:4.4.1.-]	NA	NA	NA	NA	NA
K01768	adenylate cyclase [EC:4.6.1.1]	NA	NA	NA	NA	NA
K01769	guanylate cyclase, other [EC:4.6.1.2]	NA	NA	NA	NA	NA
K01770	2-C-methyl-D-erythritol 2,4-cyclodiphosphate synthase [EC:4.6.1.12]	M00096	ispF; 2-C-methyl-D-erythritol 2,4-cyclodiphosphate synthase [EC:4.6.1.12]	C5 isoprenoid biosynthesis non-mevalonate pathway [PATH:map00900 map01100 map01110]	Biosynthesis of terpenoids and polyketides	Terpenoid backbone biosynthesis
K01771	1-phosphatidylinositol phosphodiesterase [EC:4.6.1.13]	NA	NA	NA	NA	NA
K01772	protoporphyrin/coproporphyrin ferrochelatase [EC:4.99.1.1 4.99.1.9]	M00121; M00868; M00926	hemH, FECH; protoporphyrin/coproporphyrin ferrochelatase [EC:4.98.1.1 4.99.1.9]	Heme biosynthesis plants and bacteria glutamate => heme [PATH:map00860 map01240 map01100 map01110] || Heme biosynthesis animals and fungi glycine => heme [PATH:map00860 map01240 map01100 map01110] || Heme biosynthesis bacteria glutamyl-tRNA => coproporphyrin III => heme [PATH:map00860 map01240 map01100]	Metabolism of cofactors and vitamins	Cofactor and vitamin metabolism
K01775	alanine racemase [EC:5.1.1.1]	NA	NA	NA	NA	NA
K01776	glutamate racemase [EC:5.1.1.3]	NA	NA	NA	NA	NA
K01777	proline racemase [EC:5.1.1.4]	NA	NA	NA	NA	NA
K01778	diaminopimelate epimerase [EC:5.1.1.7]	M00016; M00525; M00527	dapF; diaminopimelate epimerase [EC:5.1.1.7]	Lysine biosynthesis succinyl-DAP pathway aspartate => lysine [PATH:map00300 map01230 map01100] || Lysine biosynthesis acetyl-DAP pathway aspartate => lysine [PATH:map00300 map01230 map01100] || Lysine biosynthesis DAP aminotransferase pathway aspartate => lysine [PATH:map00300 map01230 map01100 map01110]	Amino acid metabolism	Lysine metabolism
K01779	aspartate racemase [EC:5.1.1.13]	NA	NA	NA	NA	NA
K01781	mandelate racemase [EC:5.1.2.2]	NA	NA	NA	NA	NA
K01782	3-hydroxyacyl-CoA dehydrogenase / enoyl-CoA hydratase / 3-hydroxybutyryl-CoA epimerase [EC:1.1.1.35 4.2.1.17 5.1.2.3]	M00087; M00957	fadJ; 3-hydroxyacyl-CoA dehydrogenase / enoyl-CoA hydratase / 3-hydroxybutyryl-CoA epimerase [EC:1.1.1.35 4.2.1.17 5.1.2.3]	beta-Oxidation [PATH:map00071 map01212 map01100] || Lysine degradation bacteria L-lysine => glutarate => succinate/acetyl-CoA [PATH:map00310]	Lipid metabolism; Amino acid metabolism	Fatty acid metabolism; Lysine metabolism
K01783	ribulose-phosphate 3-epimerase [EC:5.1.3.1]	M00004; M00007	rpe, RPE; ribulose-phosphate 3-epimerase [EC:5.1.3.1]	Pentose phosphate pathway (Pentose phosphate cycle) [PATH:map00030 map01200 map01100 map01120] || Pentose phosphate pathway non-oxidative phase fructose 6P => ribose 5P [PATH:map00030 map01200 map01230 map01100 map01120]	Carbohydrate metabolism	Central carbohydrate metabolism
K01784	UDP-glucose 4-epimerase [EC:5.1.3.2]	M00632	galE, GALE; UDP-glucose 4-epimerase [EC:5.1.3.2]	Galactose degradation Leloir pathway galactose => alpha-D-glucose-1P [PATH:map00052 map01100]	Carbohydrate metabolism	Other carbohydrate metabolism
K01785	aldose 1-epimerase [EC:5.1.3.3]	M00632	galM, GALM; aldose 1-epimerase [EC:5.1.3.3]	Galactose degradation Leloir pathway galactose => alpha-D-glucose-1P [PATH:map00052 map01100]	Carbohydrate metabolism	Other carbohydrate metabolism
K01787	N-acylglucosamine 2-epimerase [EC:5.1.3.8]	NA	NA	NA	NA	NA
K01788	N-acylglucosamine-6-phosphate 2-epimerase [EC:5.1.3.9]	NA	NA	NA	NA	NA
K01790	dTDP-4-dehydrorhamnose 3,5-epimerase [EC:5.1.3.13]	M00793	rfbC, rmlC; dTDP-4-dehydrorhamnose 3,5-epimerase [EC:5.1.3.13]	dTDP-L-rhamnose biosynthesis [PATH:map00521 map00523 map00541 map01250 map01100 map01110]	Biosynthesis of terpenoids and polyketides	Polyketide sugar unit biosynthesis
K01791	UDP-N-acetylglucosamine 2-epimerase (non-hydrolysing) [EC:5.1.3.14]	NA	NA	NA	NA	NA
K01792	glucose-6-phosphate 1-epimerase [EC:5.1.3.15]	NA	NA	NA	NA	NA
K01795	mannuronan 5-epimerase [EC:5.1.3.37]	NA	NA	NA	NA	NA
K01796	alpha-methylacyl-CoA racemase [EC:5.1.99.4]	M00104	E5.1.99.4, AMACR, mcr; alpha-methylacyl-CoA racemase [EC:5.1.99.4]	Bile acid biosynthesis cholesterol => cholate/chenodeoxycholate [PATH:map00120 map01100]	Lipid metabolism	Sterol biosynthesis
K01799	maleate isomerase [EC:5.2.1.1]	M00622	nicE, maiA; maleate isomerase [EC:5.2.1.1]	Nicotinate degradation nicotinate => fumarate [PATH:map00760 map01100 map01120]	Metabolism of cofactors and vitamins	Cofactor and vitamin metabolism
K01800	maleylacetoacetate isomerase [EC:5.2.1.2]	M00044	maiA, GSTZ1; maleylacetoacetate isomerase [EC:5.2.1.2]	Tyrosine degradation tyrosine => homogentisate [PATH:map00350 map01100]	Amino acid metabolism	Aromatic amino acid metabolism
K01801	maleylpyruvate isomerase [EC:5.2.1.4]	NA	NA	NA	NA	NA
K01802	peptidylprolyl isomerase [EC:5.2.1.8]	NA	NA	NA	NA	NA
K01803	triosephosphate isomerase (TIM) [EC:5.3.1.1]	M00001; M00002; M00003	TPI, tpiA; triosephosphate isomerase (TIM) [EC:5.3.1.1]	Glycolysis (Embden-Meyerhof pathway) glucose => pyruvate [PATH:map00010 map01200 map01100] || Glycolysis core module involving three-carbon compounds [PATH:map00010 map01200 map01230 map01100] || Gluconeogenesis oxaloacetate => fructose-6P [PATH:map00010 map00020 map01100]	Carbohydrate metabolism	Central carbohydrate metabolism
K01804	L-arabinose isomerase [EC:5.3.1.4]	NA	NA	NA	NA	NA
K01805	xylose isomerase [EC:5.3.1.5]	NA	NA	NA	NA	NA
K01807	ribose 5-phosphate isomerase A [EC:5.3.1.6]	M00004; M00007; M00165; M00167; M00580; M00611; M00612	rpiA; ribose 5-phosphate isomerase A [EC:5.3.1.6]	Pentose phosphate pathway (Pentose phosphate cycle) [PATH:map00030 map01200 map01100 map01120] || Pentose phosphate pathway non-oxidative phase fructose 6P => ribose 5P [PATH:map00030 map01200 map01230 map01100 map01120] || Reductive pentose phosphate cycle (Calvin cycle) [PATH:map00710 map01200 map01100 map01120] || Reductive pentose phosphate cycle glyceraldehyde-3P => ribulose-5P [PATH:map0071…	Carbohydrate metabolism; Energy metabolism; Module set	Central carbohydrate metabolism; Carbon fixation; Metabolic capacity
K01808	ribose 5-phosphate isomerase B [EC:5.3.1.6]	M00004; M00007; M00165; M00167; M00611; M00612	rpiB; ribose 5-phosphate isomerase B [EC:5.3.1.6]	Pentose phosphate pathway (Pentose phosphate cycle) [PATH:map00030 map01200 map01100 map01120] || Pentose phosphate pathway non-oxidative phase fructose 6P => ribose 5P [PATH:map00030 map01200 map01230 map01100 map01120] || Reductive pentose phosphate cycle (Calvin cycle) [PATH:map00710 map01200 map01100 map01120] || Reductive pentose phosphate cycle glyceraldehyde-3P => ribulose-5P [PATH:map0071…	Carbohydrate metabolism; Energy metabolism; Module set	Central carbohydrate metabolism; Carbon fixation; Metabolic capacity
K01809	mannose-6-phosphate isomerase [EC:5.3.1.8]	M00114	manA, MPI; mannose-6-phosphate isomerase [EC:5.3.1.8]	Ascorbate biosynthesis plants fructose-6P => ascorbate [PATH:map00051 map00053 map01240 map01100 map01110]	Carbohydrate metabolism	Other carbohydrate metabolism
K01810	glucose-6-phosphate isomerase [EC:5.3.1.9]	M00001; M00004; M00892; M00909	GPI, pgi; glucose-6-phosphate isomerase [EC:5.3.1.9]	Glycolysis (Embden-Meyerhof pathway) glucose => pyruvate [PATH:map00010 map01200 map01100] || Pentose phosphate pathway (Pentose phosphate cycle) [PATH:map00030 map01200 map01100 map01120] || UDP-N-acetyl-D-glucosamine biosynthesis eukaryotes glucose => UDP-GlcNAc [PATH:map00520 map01250 map01100] || UDP-N-acetyl-D-glucosamine biosynthesis prokaryotes glucose => UDP-GlcNAc [PATH:map00520 map01250…	Carbohydrate metabolism	Central carbohydrate metabolism; Other carbohydrate metabolism
K01811	alpha-D-xyloside xylohydrolase [EC:3.2.1.177]	NA	NA	NA	NA	NA
K01812	glucuronate isomerase [EC:5.3.1.12]	M00061; M00631	uxaC; glucuronate isomerase [EC:5.3.1.12]	D-Glucuronate degradation D-glucuronate => pyruvate + D-glyceraldehyde 3P [PATH:map00040 map00030 map01100] || D-Galacturonate degradation (bacteria) D-galacturonate => pyruvate + D-glyceraldehyde 3P [PATH:map00040 map00030 map01100]	Carbohydrate metabolism	Other carbohydrate metabolism
K01813	L-rhamnose isomerase [EC:5.3.1.14]	NA	NA	NA	NA	NA
K01814	phosphoribosylformimino-5-aminoimidazole carboxamide ribotide isomerase [EC:5.3.1.16]	M00026	hisA; phosphoribosylformimino-5-aminoimidazole carboxamide ribotide isomerase [EC:5.3.1.16]	Histidine biosynthesis PRPP => histidine [PATH:map00340 map01230 map01100 map01110]	Amino acid metabolism	Histidine metabolism
K01815	4-deoxy-L-threo-5-hexosulose-uronate ketol-isomerase [EC:5.3.1.17]	NA	NA	NA	NA	NA
K01816	hydroxypyruvate isomerase [EC:5.3.1.22]	NA	NA	NA	NA	NA
K01817	phosphoribosylanthranilate isomerase [EC:5.3.1.24]	M00023	trpF; phosphoribosylanthranilate isomerase [EC:5.3.1.24]	Tryptophan biosynthesis chorismate => tryptophan [PATH:map00400 map01230 map01100 map01110]	Amino acid metabolism	Aromatic amino acid metabolism
K01818	L-fucose/D-arabinose isomerase [EC:5.3.1.25 5.3.1.3]	NA	NA	NA	NA	NA
K01819	galactose-6-phosphate isomerase [EC:5.3.1.26]	NA	NA	NA	NA	NA
K01820	L-rhamnose isomerase / sugar isomerase [EC:5.3.1.14 5.3.1.-]	NA	NA	NA	NA	NA
K01821	4-oxalocrotonate tautomerase [EC:5.3.2.6]	M00569	praC, xylH; 4-oxalocrotonate tautomerase [EC:5.3.2.6]	Catechol meta-cleavage catechol => acetyl-CoA / 4-methylcatechol => propanoyl-CoA [PATH:map00362 map00622 map01220 map01100 map01120]	Xenobiotics biodegradation	Aromatics degradation
K01822	steroid Delta-isomerase [EC:5.3.3.1]	NA	NA	NA	NA	NA
K01823	isopentenyl-diphosphate Delta-isomerase [EC:5.3.3.2]	M00095; M00096; M00364; M00365; M00366; M00367; M00849	idi, IDI; isopentenyl-diphosphate Delta-isomerase [EC:5.3.3.2]	C5 isoprenoid biosynthesis mevalonate pathway [PATH:map00900 map01100 map01110] || C5 isoprenoid biosynthesis non-mevalonate pathway [PATH:map00900 map01100 map01110] || C10-C20 isoprenoid biosynthesis bacteria [PATH:map00900 map01100 map01110] || C10-C20 isoprenoid biosynthesis archaea [PATH:map00900 map01100 map01110] || C10-C20 isoprenoid biosynthesis plants [PATH:map00900 map01100 map01110] |…	Biosynthesis of terpenoids and polyketides	Terpenoid backbone biosynthesis
K01825	3-hydroxyacyl-CoA dehydrogenase / enoyl-CoA hydratase / 3-hydroxybutyryl-CoA epimerase / enoyl-CoA isomerase [EC:1.1.1.35 4.2.1.17 5.1.2.3 5.3.3.8]	M00087; M00957	fadB; 3-hydroxyacyl-CoA dehydrogenase / enoyl-CoA hydratase / 3-hydroxybutyryl-CoA epimerase / enoyl-CoA isomerase [EC:1.1.1.35 4.2.1.17 5.1.2.3 5.3.3.8]	beta-Oxidation [PATH:map00071 map01212 map01100] || Lysine degradation bacteria L-lysine => glutarate => succinate/acetyl-CoA [PATH:map00310]	Lipid metabolism; Amino acid metabolism	Fatty acid metabolism; Lysine metabolism
K01826	5-carboxymethyl-2-hydroxymuconate isomerase [EC:5.3.3.10]	M00533	hpaF, hpcD; 5-carboxymethyl-2-hydroxymuconate isomerase [EC:5.3.3.10]	Homoprotocatechuate degradation homoprotocatechuate => 2-oxohept-3-enedioate [PATH:map00350 map01220 map01100 map01120]	Amino acid metabolism	Aromatic amino acid metabolism
K01829	protein disulfide-isomerase [EC:5.3.4.1]	NA	NA	NA	NA	NA
K01834	2,3-bisphosphoglycerate-dependent phosphoglycerate mutase [EC:5.4.2.11]	M00001; M00002; M00003	PGAM, gpmA; 2,3-bisphosphoglycerate-dependent phosphoglycerate mutase [EC:5.4.2.11]	Glycolysis (Embden-Meyerhof pathway) glucose => pyruvate [PATH:map00010 map01200 map01100] || Glycolysis core module involving three-carbon compounds [PATH:map00010 map01200 map01230 map01100] || Gluconeogenesis oxaloacetate => fructose-6P [PATH:map00010 map00020 map01100]	Carbohydrate metabolism	Central carbohydrate metabolism
K01835	phosphoglucomutase [EC:5.4.2.2]	M00549; M00855	pgm; phosphoglucomutase [EC:5.4.2.2]	Nucleotide sugar biosynthesis glucose => UDP-glucose [PATH:map00520 map01250 map01100] || Glycogen degradation glycogen => glucose-6P [PATH:map00500 map01100]	Carbohydrate metabolism	Other carbohydrate metabolism
K01838	beta-phosphoglucomutase [EC:5.4.2.6]	NA	NA	NA	NA	NA
K01839	phosphopentomutase [EC:5.4.2.7]	NA	NA	NA	NA	NA
K01840	phosphomannomutase [EC:5.4.2.8]	NA	NA	NA	NA	NA
K01841	phosphoenolpyruvate phosphomutase [EC:5.4.2.9]	NA	NA	NA	NA	NA
K01843	lysine 2,3-aminomutase [EC:5.4.3.2]	NA	NA	NA	NA	NA
K01844	beta-lysine 5,6-aminomutase alpha subunit [EC:5.4.3.3]	NA	NA	NA	NA	NA
K01845	glutamate-1-semialdehyde 2,1-aminomutase [EC:5.4.3.8]	M00121; M00846; M00926	hemL; glutamate-1-semialdehyde 2,1-aminomutase [EC:5.4.3.8]	Heme biosynthesis plants and bacteria glutamate => heme [PATH:map00860 map01240 map01100 map01110] || Siroheme biosynthesis glutamyl-tRNA => siroheme [PATH:map00860 map01240 map01100 map01110] || Heme biosynthesis bacteria glutamyl-tRNA => coproporphyrin III => heme [PATH:map00860 map01240 map01100]	Metabolism of cofactors and vitamins	Cofactor and vitamin metabolism
K01846	methylaspartate mutase sigma subunit [EC:5.4.99.1]	M00740	glmS, mutS, mamA; methylaspartate mutase sigma subunit [EC:5.4.99.1]	Methylaspartate cycle [PATH:map00020 map00250 map00630 map01200 map01100 map01120]	Carbohydrate metabolism	Other carbohydrate metabolism
K01847	methylmalonyl-CoA mutase [EC:5.4.99.2]	M00373; M00376; M00613; M00741	MUT; methylmalonyl-CoA mutase [EC:5.4.99.2]	Ethylmalonyl pathway [PATH:map00630 map01200 map01100 map01120] || 3-Hydroxypropionate bi-cycle [PATH:map00720 map01200 map01100 map01120] || Anoxygenic photosynthesis in green nonsulfur bacteria || Propanoyl-CoA metabolism propanoyl-CoA => succinyl-CoA [PATH:map00280 map00630 map00640 map01200 map01100]	Carbohydrate metabolism; Energy metabolism; Module set	Other carbohydrate metabolism; Carbon fixation; Metabolic capacity
K01848	methylmalonyl-CoA mutase, N-terminal domain [EC:5.4.99.2]	M00375; M00376; M00613; M00741	E5.4.99.2A, mcmA1; methylmalonyl-CoA mutase, N-terminal domain [EC:5.4.99.2]	Hydroxypropionate-hydroxybutylate cycle [PATH:map00720 map01200 map01100 map01120] || 3-Hydroxypropionate bi-cycle [PATH:map00720 map01200 map01100 map01120] || Anoxygenic photosynthesis in green nonsulfur bacteria || Propanoyl-CoA metabolism propanoyl-CoA => succinyl-CoA [PATH:map00280 map00630 map00640 map01200 map01100]	Energy metabolism; Module set; Carbohydrate metabolism	Carbon fixation; Metabolic capacity; Other carbohydrate metabolism
K01849	methylmalonyl-CoA mutase, C-terminal domain [EC:5.4.99.2]	M00375; M00376; M00613; M00741	E5.4.99.2B, mcmA2; methylmalonyl-CoA mutase, C-terminal domain [EC:5.4.99.2]	Hydroxypropionate-hydroxybutylate cycle [PATH:map00720 map01200 map01100 map01120] || 3-Hydroxypropionate bi-cycle [PATH:map00720 map01200 map01100 map01120] || Anoxygenic photosynthesis in green nonsulfur bacteria || Propanoyl-CoA metabolism propanoyl-CoA => succinyl-CoA [PATH:map00280 map00630 map00640 map01200 map01100]	Energy metabolism; Module set; Carbohydrate metabolism	Carbon fixation; Metabolic capacity; Other carbohydrate metabolism
K01851	salicylate biosynthesis isochorismate synthase [EC:5.4.4.2]	NA	NA	NA	NA	NA
K01854	UDP-galactopyranose mutase [EC:5.4.99.9]	NA	NA	NA	NA	NA
K01856	muconate cycloisomerase [EC:5.5.1.1]	M00568	catB; muconate cycloisomerase [EC:5.5.1.1]	Catechol ortho-cleavage catechol => 3-oxoadipate [PATH:map00362 map01220 map01100 map01120]	Xenobiotics biodegradation	Aromatics degradation
K01857	3-carboxy-cis,cis-muconate cycloisomerase [EC:5.5.1.2]	NA	NA	NA	NA	NA
K01858	myo-inositol-1-phosphate synthase [EC:5.5.1.4]	NA	NA	NA	NA	NA
K01860	chloromuconate cycloisomerase [EC:5.5.1.7]	NA	NA	NA	NA	NA
K01865	(hydroxyamino)benzene mutase [EC:5.4.4.1]	NA	NA	NA	NA	NA
K01866	tyrosyl-tRNA synthetase [EC:6.1.1.1]	NA	NA	NA	NA	NA
K01867	tryptophanyl-tRNA synthetase [EC:6.1.1.2]	NA	NA	NA	NA	NA
K01868	threonyl-tRNA synthetase [EC:6.1.1.3]	NA	NA	NA	NA	NA
K01869	leucyl-tRNA synthetase [EC:6.1.1.4]	NA	NA	NA	NA	NA
K01870	isoleucyl-tRNA synthetase [EC:6.1.1.5]	NA	NA	NA	NA	NA
K01872	alanyl-tRNA synthetase [EC:6.1.1.7]	NA	NA	NA	NA	NA
K01873	valyl-tRNA synthetase [EC:6.1.1.9]	NA	NA	NA	NA	NA
K01874	methionyl-tRNA synthetase [EC:6.1.1.10]	NA	NA	NA	NA	NA
K01875	seryl-tRNA synthetase [EC:6.1.1.11]	NA	NA	NA	NA	NA
K01876	aspartyl-tRNA synthetase [EC:6.1.1.12]	NA	NA	NA	NA	NA
K01878	glycyl-tRNA synthetase alpha chain [EC:6.1.1.14]	NA	NA	NA	NA	NA
K01879	glycyl-tRNA synthetase beta chain [EC:6.1.1.14]	NA	NA	NA	NA	NA
K01880	glycyl-tRNA synthetase [EC:6.1.1.14]	NA	NA	NA	NA	NA
K01881	prolyl-tRNA synthetase [EC:6.1.1.15]	NA	NA	NA	NA	NA
K01883	cysteinyl-tRNA synthetase [EC:6.1.1.16]	NA	NA	NA	NA	NA
K01884	cysteinyl-tRNA synthetase, unknown class [EC:6.1.1.16]	NA	NA	NA	NA	NA
K01885	glutamyl-tRNA synthetase [EC:6.1.1.17]	M00121	EARS, gltX; glutamyl-tRNA synthetase [EC:6.1.1.17]	Heme biosynthesis plants and bacteria glutamate => heme [PATH:map00860 map01240 map01100 map01110]	Metabolism of cofactors and vitamins	Cofactor and vitamin metabolism
K01886	glutaminyl-tRNA synthetase [EC:6.1.1.18]	NA	NA	NA	NA	NA
K01887	arginyl-tRNA synthetase [EC:6.1.1.19]	NA	NA	NA	NA	NA
K01889	phenylalanyl-tRNA synthetase alpha chain [EC:6.1.1.20]	NA	NA	NA	NA	NA
K01890	phenylalanyl-tRNA synthetase beta chain [EC:6.1.1.20]	NA	NA	NA	NA	NA
K01892	histidyl-tRNA synthetase [EC:6.1.1.21]	NA	NA	NA	NA	NA
K01893	asparaginyl-tRNA synthetase [EC:6.1.1.22]	NA	NA	NA	NA	NA
K01894	glutamyl-Q tRNA(Asp) synthetase [EC:6.1.1.-]	NA	NA	NA	NA	NA
K01895	acetyl-CoA synthetase [EC:6.2.1.1]	M00357; M00617	ACSS1_2, acs; acetyl-CoA synthetase [EC:6.2.1.1]	Methanogenesis acetate => methane [PATH:map00680 map01200 map01100 map01120] || Methanogen	Energy metabolism; Module set	Methan e metabolism; Metabolic capacity
K01896	medium-chain acyl-CoA synthetase [EC:6.2.1.2]	NA	NA	NA	NA	NA
K01897	long-chain acyl-CoA synthetase [EC:6.2.1.3]	M00086	ACSL, fadD; long-chain acyl-CoA synthetase [EC:6.2.1.3]	beta-Oxidation acyl-CoA synthesis [PATH:map00061 map00071 map01212 map01100]	Lipid metabolism	Fatty acid metabolism
K01902	succinyl-CoA synthetase alpha subunit [EC:6.2.1.5]	M00009; M00011; M00173; M00374; M00614; M00620	sucD; succinyl-CoA synthetase alpha subunit [EC:6.2.1.5]	Citrate cycle (TCA cycle Krebs cycle) [PATH:map00020 map01200 map01100] || Citrate cycle second carbon oxidation 2-oxoglutarate => oxaloacetate [PATH:map00020 map01200 map01100] || Reductive citrate cycle (Arnon-Buchanan cycle) [PATH:map00720 map01200 map01100 map01120] || Dicarboxylate-hydroxybutyrate cycle [PATH:map00720 map01200 map01100 map01120] || Anoxygenic photosynthesis in green sulfur b…	Carbohydrate metabolism; Energy metabolism; Module set	Central carbohydrate metabolism; Carbon fixation; Metabolic capacity
K01903	succinyl-CoA synthetase beta subunit [EC:6.2.1.5]	M00009; M00011; M00173; M00374; M00614; M00620	sucC; succinyl-CoA synthetase beta subunit [EC:6.2.1.5]	Citrate cycle (TCA cycle Krebs cycle) [PATH:map00020 map01200 map01100] || Citrate cycle second carbon oxidation 2-oxoglutarate => oxaloacetate [PATH:map00020 map01200 map01100] || Reductive citrate cycle (Arnon-Buchanan cycle) [PATH:map00720 map01200 map01100 map01120] || Dicarboxylate-hydroxybutyrate cycle [PATH:map00720 map01200 map01100 map01120] || Anoxygenic photosynthesis in green sulfur b…	Carbohydrate metabolism; Energy metabolism; Module set	Central carbohydrate metabolism; Carbon fixation; Metabolic capacity
K01904	4-coumarate--CoA ligase [EC:6.2.1.12]	M00039; M00137	4CL; 4-coumarate--CoA ligase [EC:6.2.1.12]	Monolignol biosynthesis phenylalanine/tyrosine => monolignol [PATH:map00940 map01100 map01110] || Flavanone biosynthesis phenylalanine => naringenin [PATH:map00940 map00941 map01100 map01110]	Biosynthesis of other secondary metabolites	Biosynthesis of phytochemical compounds
K01905	acetate---CoA ligase (ADP-forming) subunit alpha [EC:6.2.1.13]	NA	NA	NA	NA	NA
K01906	6-carboxyhexanoate--CoA ligase [EC:6.2.1.14]	M00577	bioW; 6-carboxyhexanoate--CoA ligase [EC:6.2.1.14]	Biotin biosynthesis BioW pathway pimelate => pimeloyl-CoA => biotin [PATH:map00780 map01240 map01100]	Metabolism of cofactors and vitamins	Cofactor and vitamin metabolism
K01907	acetoacetyl-CoA synthetase [EC:6.2.1.16]	NA	NA	NA	NA	NA
K01908	propionyl-CoA synthetase [EC:6.2.1.17]	NA	NA	NA	NA	NA
K01909	long-chain-fatty-acid--[acyl-carrier-protein] ligase [EC:6.2.1.20]	NA	NA	NA	NA	NA
K01910	[citrate (pro-3S)-lyase] ligase [EC:6.2.1.22]	NA	NA	NA	NA	NA
K01911	O-succinylbenzoic acid---CoA ligase [EC:6.2.1.26]	M00116; M00932	menE; o-succinylbenzoate---CoA ligase [EC:6.2.1.26]	Menaquinone biosynthesis chorismate (+ polyprenyl-PP) => menaquinol [PATH:map00130 map01240 map01100 map01110] || Phylloquinone biosynthesis chorismate (+ phytyl-PP) => phylloquinol [PATH:map00130 map01240 map01100 map01110]	Metabolism of cofactors and vitamins	Cofactor and vitamin metabolism
K01912	phenylacetate-CoA ligase [EC:6.2.1.30]	M00878	paaK; phenylacetate-CoA ligase [EC:6.2.1.30]	Phenylacetate degradation phenylaxetate => acetyl-CoA/succinyl-CoA [PATH:map00360 map01100 map01120]	Xenobiotics biodegradation	Aromatics degradation
K01914	aspartate--ammonia ligase [EC:6.3.1.1]	NA	NA	NA	NA	NA
K01915	glutamine synthetase [EC:6.3.1.2]	NA	NA	NA	NA	NA
K01916	NAD+ synthase [EC:6.3.1.5]	M00115; M00912	nadE; NAD+ synthase [EC:6.3.1.5]	NAD biosynthesis aspartate => quinolinate => NAD [PATH:map00760 map01240 map01100] || NAD biosynthesis tryptophan => quinolinate => NAD [PATH:map00380 map00760 map01240 map01100]	Metabolism of cofactors and vitamins	Cofactor and vitamin metabolism
K01918	pantoate--beta-alanine ligase [EC:6.3.2.1]	M00119; M00913	panC; pantoate--beta-alanine ligase [EC:6.3.2.1]	Pantothenate biosynthesis valine/L-aspartate => pantothenate [PATH:map00770 map01240 map01100 map01110] || Pantothenate biosynthesis 2-oxoisovalerate/spermine => pantothenate [PATH:map00770 map01240 map01100]	Metabolism of cofactors and vitamins	Cofactor and vitamin metabolism
K01919	glutamate--cysteine ligase [EC:6.3.2.2]	M00118	gshA; glutamate--cysteine ligase [EC:6.3.2.2]	Glutathione biosynthesis glutamate => glutathione [PATH:map00480 map01240 map01100]	Amino acid metabolism	Other amino acid metabolism
K01920	glutathione synthase [EC:6.3.2.3]	M00118	gshB; glutathione synthase [EC:6.3.2.3]	Glutathione biosynthesis glutamate => glutathione [PATH:map00480 map01240 map01100]	Amino acid metabolism	Other amino acid metabolism
K01921	D-alanine-D-alanine ligase [EC:6.3.2.4]	NA	NA	NA	NA	NA
K01923	phosphoribosylaminoimidazole-succinocarboxamide synthase [EC:6.3.2.6]	M00048	purC; phosphoribosylaminoimidazole-succinocarboxamide synthase [EC:6.3.2.6]	De novo purine biosynthesis PRPP + glutamine => IMP [PATH:map00230 map01100]	Nucleotide metabolism	Purine metabolism
K01924	UDP-N-acetylmuramate--alanine ligase [EC:6.3.2.8]	NA	NA	NA	NA	NA
K01925	UDP-N-acetylmuramoylalanine--D-glutamate ligase [EC:6.3.2.9]	NA	NA	NA	NA	NA
K01926	redox-sensing transcriptional repressor	NA	NA	NA	NA	NA
K01928	UDP-N-acetylmuramoyl-L-alanyl-D-glutamate--2,6-diaminopimelate ligase [EC:6.3.2.13]	NA	NA	NA	NA	NA
K01929	UDP-N-acetylmuramoyl-tripeptide--D-alanyl-D-alanine ligase [EC:6.3.2.10]	NA	NA	NA	NA	NA
K01932	gamma-polyglutamate synthase [EC:6.3.2.-]	M00860	capB, pgsB; gamma-polyglutamate synthase [EC:6.3.2.-]	Bacillus anthracis pathogenicity signature polyglutamic acid capsule biosynthesis	Gene set	Pathogenicity
K01933	phosphoribosylformylglycinamidine cyclo-ligase [EC:6.3.3.1]	M00048	purM; phosphoribosylformylglycinamidine cyclo-ligase [EC:6.3.3.1]	De novo purine biosynthesis PRPP + glutamine => IMP [PATH:map00230 map01100]	Nucleotide metabolism	Purine metabolism
K01934	5-formyltetrahydrofolate cyclo-ligase [EC:6.3.3.2]	NA	NA	NA	NA	NA
K01935	dethiobiotin synthetase [EC:6.3.3.3]	M00123; M00573; M00577; M00950	bioD; dethiobiotin synthetase [EC:6.3.3.3]	Biotin biosynthesis pimeloyl-ACP/CoA => biotin [PATH:map00780 map01240 map01100] || Biotin biosynthesis BioI pathway long-chain-acyl-ACP => pimeloyl-ACP => biotin [PATH:map00780 map01240 map01100] || Biotin biosynthesis BioW pathway pimelate => pimeloyl-CoA => biotin [PATH:map00780 map01240 map01100] || Biotin biosynthesis BioU pathway pimeloyl-ACP/CoA => biotin [PATH:map00780 map01240 map01100]	Metabolism of cofactors and vitamins	Cofactor and vitamin metabolism
K01937	CTP synthase [EC:6.3.4.2]	M00052	pyrG, CTPS; CTP synthase [EC:6.3.4.2]	Pyrimidine ribonucleotide biosynthesis UMP => UDP/UTPCDP/CTP [PATH:map00240 map01232 map01240 map01100]	Nucleotide metabolism	Pyrimidine metabolism
K01938	formate--tetrahydrofolate ligase [EC:6.3.4.3]	M00140; M00377; M00618	fhs; formate--tetrahydrofolate ligase [EC:6.3.4.3]	C1-unit interconversion prokaryotes [PATH:map00670 map01240 map01100] || Reductive acetyl-CoA pathway (Wood-Ljungdahl pathway) [PATH:map00720 map01200 map01100 map01120] || Acetogen	Metabolism of cofactors and vitamins; Energy metabolism; Module set	Cofactor and vitamin metabolism; Carbon fixation; Metabolic capacity
K01939	adenylosuccinate synthase [EC:6.3.4.4]	M00049	purA, ADSS; adenylosuccinate synthase [EC:6.3.4.4]	Adenine ribonucleotide biosynthesis IMP => ADPATP [PATH:map00230 map01232 map01240 map01100]	Nucleotide metabolism	Purine metabolism
K01940	argininosuccinate synthase [EC:6.3.4.5]	M00029; M00844; M00845	argG, ASS1; argininosuccinate synthase [EC:6.3.4.5]	Urea cycle [PATH:map00220 map01230 map01100] || Arginine biosynthesis ornithine => arginine [PATH:map00220 map01230 map01100] || Arginine biosynthesis glutamate => acetylcitrulline => arginine [PATH:map00220 map01230 map01100]	Amino acid metabolism	Arginine and proline metabolism
K01941	urea carboxylase [EC:6.3.4.6]	NA	NA	NA	NA	NA
K01945	phosphoribosylamine---glycine ligase [EC:6.3.4.13]	M00048	purD; phosphoribosylamine---glycine ligase [EC:6.3.4.13]	De novo purine biosynthesis PRPP + glutamine => IMP [PATH:map00230 map01100]	Nucleotide metabolism	Purine metabolism
K01947	biotin---[acetyl-CoA-carboxylase] ligase / type III pantothenate kinase [EC:6.3.4.15 2.7.1.33]	M00120	birA-coaX; biotin---[acetyl-CoA-carboxylase] ligase / type III pantothenate kinase [EC:6.3.4.15 2.7.1.33]	Coenzyme A biosynthesis pantothenate => CoA [PATH:map00770 map01240 map01100]	Metabolism of cofactors and vitamins	Cofactor and vitamin metabolism
K01949	glutamate---methylamine ligase [EC:6.3.4.12]	NA	NA	NA	NA	NA
K01950	NAD+ synthase (glutamine-hydrolysing) [EC:6.3.5.1]	M00115; M00912	E6.3.5.1, NADSYN1, QNS1, nadE; NAD+ synthase (glutamine-hydrolysing) [EC:6.3.5.1]	NAD biosynthesis aspartate => quinolinate => NAD [PATH:map00760 map01240 map01100] || NAD biosynthesis tryptophan => quinolinate => NAD [PATH:map00380 map00760 map01240 map01100]	Metabolism of cofactors and vitamins	Cofactor and vitamin metabolism
K01951	GMP synthase (glutamine-hydrolysing) [EC:6.3.5.2]	M00050	guaA, GMPS; GMP synthase (glutamine-hydrolysing) [EC:6.3.5.2]	Guanine ribonucleotide biosynthesis IMP => GDPGTP [PATH:map00230 map01232 map01100]	Nucleotide metabolism	Purine metabolism
K01952	phosphoribosylformylglycinamidine synthase [EC:6.3.5.3]	M00048	PFAS, purL; phosphoribosylformylglycinamidine synthase [EC:6.3.5.3]	De novo purine biosynthesis PRPP + glutamine => IMP [PATH:map00230 map01100]	Nucleotide metabolism	Purine metabolism
K01953	asparagine synthase (glutamine-hydrolysing) [EC:6.3.5.4]	NA	NA	NA	NA	NA
K01955	carbamoyl-phosphate synthase large subunit [EC:6.3.5.5]	M00051	carB, CPA2; carbamoyl-phosphate synthase large subunit [EC:6.3.5.5]	De novo pyrimidine biosynthesis glutamine (+ PRPP) => UMP [PATH:map00240 map01240 map01100]	Nucleotide metabolism	Pyrimidine metabolism
K01956	carbamoyl-phosphate synthase small subunit [EC:6.3.5.5]	M00051	carA, CPA1; carbamoyl-phosphate synthase small subunit [EC:6.3.5.5]	De novo pyrimidine biosynthesis glutamine (+ PRPP) => UMP [PATH:map00240 map01240 map01100]	Nucleotide metabolism	Pyrimidine metabolism
K01958	pyruvate carboxylase [EC:6.4.1.1]	M00173; M00614	PC, pyc; pyruvate carboxylase [EC:6.4.1.1]	Reductive citrate cycle (Arnon-Buchanan cycle) [PATH:map00720 map01200 map01100 map01120] || Anoxygenic photosynthesis in green sulfur bacteria	Energy metabolism; Module set	Carbon fixation; Metabolic capacity
K01959	pyruvate carboxylase subunit A [EC:6.4.1.1]	M00173; M00614; M00620	pycA; pyruvate carboxylase subunit A [EC:6.4.1.1]	Reductive citrate cycle (Arnon-Buchanan cycle) [PATH:map00720 map01200 map01100 map01120] || Anoxygenic photosynthesis in green sulfur bacteria || Incomplete reductive citrate cycle acetyl-CoA => oxoglutarate [PATH:map00720 map01200 map01100 map01120]	Energy metabolism; Module set	Carbon fixation; Metabolic capacity
K01960	pyruvate carboxylase subunit B [EC:6.4.1.1]	M00173; M00614; M00620	pycB; pyruvate carboxylase subunit B [EC:6.4.1.1]	Reductive citrate cycle (Arnon-Buchanan cycle) [PATH:map00720 map01200 map01100 map01120] || Anoxygenic photosynthesis in green sulfur bacteria || Incomplete reductive citrate cycle acetyl-CoA => oxoglutarate [PATH:map00720 map01200 map01100 map01120]	Energy metabolism; Module set	Carbon fixation; Metabolic capacity
K01961	acetyl-CoA carboxylase, biotin carboxylase subunit [EC:6.4.1.2 6.3.4.14]	M00082; M00376; M00613	accC; acetyl-CoA carboxylase, biotin carboxylase subunit [EC:6.4.1.2 6.3.4.14]	Fatty acid biosynthesis initiation [PATH:map00061 map01212 map01100] || 3-Hydroxypropionate bi-cycle [PATH:map00720 map01200 map01100 map01120] || Anoxygenic photosynthesis in green nonsulfur bacteria	Lipid metabolism; Energy metabolism; Module set	Fatty acid metabolism; Carbon fixation; Metabolic capacity
K01962	acetyl-CoA carboxylase carboxyl transferase subunit alpha [EC:6.4.1.2 2.1.3.15]	M00082; M00376; M00613	accA; acetyl-CoA carboxylase carboxyl transferase subunit alpha [EC:6.4.1.2 2.1.3.15]	Fatty acid biosynthesis initiation [PATH:map00061 map01212 map01100] || 3-Hydroxypropionate bi-cycle [PATH:map00720 map01200 map01100 map01120] || Anoxygenic photosynthesis in green nonsulfur bacteria	Lipid metabolism; Energy metabolism; Module set	Fatty acid metabolism; Carbon fixation; Metabolic capacity
K01963	acetyl-CoA carboxylase carboxyl transferase subunit beta [EC:6.4.1.2 2.1.3.15]	M00082; M00376; M00613	accD; acetyl-CoA carboxylase carboxyl transferase subunit beta [EC:6.4.1.2 2.1.3.15]	Fatty acid biosynthesis initiation [PATH:map00061 map01212 map01100] || 3-Hydroxypropionate bi-cycle [PATH:map00720 map01200 map01100 map01120] || Anoxygenic photosynthesis in green nonsulfur bacteria	Lipid metabolism; Energy metabolism; Module set	Fatty acid metabolism; Carbon fixation; Metabolic capacity
K01964	acetyl-CoA/propionyl-CoA carboxylase [EC:6.4.1.2 6.4.1.3]	M00375; M00741	K01964; acetyl-CoA/propionyl-CoA carboxylase [EC:6.4.1.2 6.4.1.3]	Hydroxypropionate-hydroxybutylate cycle [PATH:map00720 map01200 map01100 map01120] || Propanoyl-CoA metabolism propanoyl-CoA => succinyl-CoA [PATH:map00280 map00630 map00640 map01200 map01100]	Energy metabolism; Carbohydrate metabolism	Carbon fixation; Other carbohydrate metabolism
K01965	propionyl-CoA carboxylase alpha chain [EC:6.4.1.3]	M00373; M00613; M00741	PCCA, pccA; propionyl-CoA carboxylase alpha chain [EC:6.4.1.3]	Ethylmalonyl pathway [PATH:map00630 map01200 map01100 map01120] || Anoxygenic photosynthesis in green nonsulfur bacteria || Propanoyl-CoA metabolism propanoyl-CoA => succinyl-CoA [PATH:map00280 map00630 map00640 map01200 map01100]	Carbohydrate metabolism; Module set	Other carbohydrate metabolism; Metabolic capacity
K01966	propionyl-CoA carboxylase beta chain [EC:6.4.1.3 2.1.3.15]	M00373; M00613; M00741	PCCB, pccB; propionyl-CoA carboxylase beta chain [EC:6.4.1.3 2.1.3.15]	Ethylmalonyl pathway [PATH:map00630 map01200 map01100 map01120] || Anoxygenic photosynthesis in green nonsulfur bacteria || Propanoyl-CoA metabolism propanoyl-CoA => succinyl-CoA [PATH:map00280 map00630 map00640 map01200 map01100]	Carbohydrate metabolism; Module set	Other carbohydrate metabolism; Metabolic capacity
K01968	3-methylcrotonyl-CoA carboxylase alpha subunit [EC:6.4.1.4]	M00036	E6.4.1.4A; 3-methylcrotonyl-CoA carboxylase alpha subunit [EC:6.4.1.4]	Leucine degradation leucine => acetoacetate + acetyl-CoA [PATH:map00280 map01100]	Amino acid metabolism	Branched-chain amino acid metabolism
K01969	3-methylcrotonyl-CoA carboxylase beta subunit [EC:6.4.1.4]	M00036	E6.4.1.4B; 3-methylcrotonyl-CoA carboxylase beta subunit [EC:6.4.1.4]	Leucine degradation leucine => acetoacetate + acetyl-CoA [PATH:map00280 map01100]	Amino acid metabolism	Branched-chain amino acid metabolism
K01971	bifunctional non-homologous end joining protein LigD [EC:6.5.1.1]	NA	NA	NA	NA	NA
K01972	DNA ligase (NAD+) [EC:6.5.1.2]	NA	NA	NA	NA	NA
K01974	RNA 3-terminal phosphate cyclase (ATP) [EC:6.5.1.4]	NA	NA	NA	NA	NA
K01975	RNA 2,3-cyclic 3-phosphodiesterase [EC:3.1.4.58]	NA	NA	NA	NA	NA
K01978	M1 RNA	NA	NA	NA	NA	NA
K01989	putative ABC transport system substrate-binding protein	NA	NA	NA	NA	NA
K01990	ABC-2 type transport system ATP-binding protein	NA	NA	NA	NA	NA
K01991	polysaccharide biosynthesis/export protein	NA	NA	NA	NA	NA
K01992	ABC-2 type transport system permease protein	NA	NA	NA	NA	NA
K01993	HlyD family secretion protein	NA	NA	NA	NA	NA
K01994	LuxR family transcriptional regulator, transcriptional regulator of spore coat protein	NA	NA	NA	NA	NA
K01995	branched-chain amino acid transport system ATP-binding protein	NA	NA	NA	NA	NA
K01996	branched-chain amino acid transport system ATP-binding protein	NA	NA	NA	NA	NA
K01997	branched-chain amino acid transport system permease protein	NA	NA	NA	NA	NA
K01998	branched-chain amino acid transport system permease protein	NA	NA	NA	NA	NA
K01999	branched-chain amino acid transport system substrate-binding protein	NA	NA	NA	NA	NA
K02000	glycine betaine/proline transport system ATP-binding protein [EC:3.6.3.32]	NA	NA	NA	NA	NA
K02001	glycine betaine/proline transport system permease protein	NA	NA	NA	NA	NA
K02002	glycine betaine/proline transport system substrate-binding protein	NA	NA	NA	NA	NA
K02003	putative ABC transport system ATP-binding protein	NA	NA	NA	NA	NA
K02004	putative ABC transport system permease protein	NA	NA	NA	NA	NA
K02005	HlyD family secretion protein	NA	NA	NA	NA	NA
K02006	cobalt/nickel transport system ATP-binding protein	NA	NA	NA	NA	NA
K02007	cobalt/nickel transport system permease protein	NA	NA	NA	NA	NA
K02008	cobalt/nickel transport system permease protein	NA	NA	NA	NA	NA
K02009	cobalt/nickel transport protein	NA	NA	NA	NA	NA
K02010	iron(III) transport system ATP-binding protein [EC:3.6.3.30]	NA	NA	NA	NA	NA
K02011	iron(III) transport system permease protein	NA	NA	NA	NA	NA
K02012	iron(III) transport system substrate-binding protein	NA	NA	NA	NA	NA
K02013	iron complex transport system ATP-binding protein [EC:3.6.3.34]	NA	NA	NA	NA	NA
K02014	iron complex outermembrane recepter protein	NA	NA	NA	NA	NA
K02015	iron complex transport system permease protein	NA	NA	NA	NA	NA
K02016	iron complex transport system substrate-binding protein	NA	NA	NA	NA	NA
K02017	molybdate transport system ATP-binding protein [EC:3.6.3.29]	NA	NA	NA	NA	NA
K02018	molybdate transport system permease protein	NA	NA	NA	NA	NA
K02019	molybdate transport system regulatory protein	NA	NA	NA	NA	NA
K02020	molybdate transport system substrate-binding protein	NA	NA	NA	NA	NA
K02021	putative ABC transport system ATP-binding protein	NA	NA	NA	NA	NA
K02022	HlyD family secretion protein	NA	NA	NA	NA	NA
K02024	maltoporin	NA	NA	NA	NA	NA
K02025	multiple sugar transport system permease protein	NA	NA	NA	NA	NA
K02026	multiple sugar transport system permease protein	NA	NA	NA	NA	NA
K02027	multiple sugar transport system substrate-binding protein	NA	NA	NA	NA	NA
K02028	polar amino acid transport system ATP-binding protein [EC:3.6.3.21]	NA	NA	NA	NA	NA
K02029	polar amino acid transport system permease protein	NA	NA	NA	NA	NA
K02030	polar amino acid transport system substrate-binding protein	NA	NA	NA	NA	NA
K02031	peptide/nickel transport system ATP-binding protein	NA	NA	NA	NA	NA
K02032	peptide/nickel transport system ATP-binding protein	NA	NA	NA	NA	NA
K02033	peptide/nickel transport system permease protein	NA	NA	NA	NA	NA
K02034	peptide/nickel transport system permease protein	NA	NA	NA	NA	NA
K02035	peptide/nickel transport system substrate-binding protein	NA	NA	NA	NA	NA
K02036	phosphate transport system ATP-binding protein [EC:3.6.3.27]	NA	NA	NA	NA	NA
K02037	phosphate transport system permease protein	NA	NA	NA	NA	NA
K02038	phosphate transport system permease protein	NA	NA	NA	NA	NA
K02039	phosphate transport system protein	NA	NA	NA	NA	NA
K02040	phosphate transport system substrate-binding protein	NA	NA	NA	NA	NA
K02041	phosphonate transport system ATP-binding protein [EC:3.6.3.28]	NA	NA	NA	NA	NA
K02042	phosphonate transport system permease protein	NA	NA	NA	NA	NA
K02043	GntR family transcriptional regulator, phosphonate transport system regulatory protein	NA	NA	NA	NA	NA
K02044	phosphonate transport system substrate-binding protein	NA	NA	NA	NA	NA
K02045	sulfate transport system ATP-binding protein [EC:3.6.3.25]	M00616	cysA; sulfate/thiosulfate transport system ATP-binding protein [EC:7.3.2.3]	Sulfate-sulfur assimilation	Module set	Metabolic capacity
K02046	sulfate transport system permease protein	M00616	cysU; sulfate/thiosulfate transport system permease protein	Sulfate-sulfur assimilation	Module set	Metabolic capacity
K02047	sulfate transport system permease protein	M00616	cysW; sulfate/thiosulfate transport system permease protein	Sulfate-sulfur assimilation	Module set	Metabolic capacity
K02048	sulfate transport system substrate-binding protein	M00616	cysP; sulfate/thiosulfate transport system substrate-binding protein	Sulfate-sulfur assimilation	Module set	Metabolic capacity
K02049	NitT/TauT family transport system ATP-binding protein	NA	NA	NA	NA	NA
K02050	NitT/TauT family transport system permease protein	NA	NA	NA	NA	NA
K02051	NitT/TauT family transport system substrate-binding protein	NA	NA	NA	NA	NA
K02052	putative spermidine/putrescine transport system ATP-binding protein	NA	NA	NA	NA	NA
K02053	putative spermidine/putrescine transport system permease protein	NA	NA	NA	NA	NA
K02054	putative spermidine/putrescine transport system permease protein	NA	NA	NA	NA	NA
K02055	putative spermidine/putrescine transport system substrate-binding protein	NA	NA	NA	NA	NA
K02056	simple sugar transport system ATP-binding protein [EC:3.6.3.17]	NA	NA	NA	NA	NA
K02057	simple sugar transport system permease protein	NA	NA	NA	NA	NA
K02058	simple sugar transport system substrate-binding protein	NA	NA	NA	NA	NA
K02062	thiamine transport system ATP-binding protein	NA	NA	NA	NA	NA
K02063	thiamine transport system permease protein	NA	NA	NA	NA	NA
K02064	thiamine transport system substrate-binding protein	NA	NA	NA	NA	NA
K02065	phospholipid/cholesterol/gamma-HCH transport system ATP-binding protein	NA	NA	NA	NA	NA
K02066	phospholipid/cholesterol/gamma-HCH transport system permease protein	NA	NA	NA	NA	NA
K02067	phospholipid/cholesterol/gamma-HCH transport system substrate-binding protein	NA	NA	NA	NA	NA
K02068	putative ABC transport system ATP-binding protein	NA	NA	NA	NA	NA
K02069	putative ABC transport system permease protein	NA	NA	NA	NA	NA
K02071	D-methionine transport system ATP-binding protein	NA	NA	NA	NA	NA
K02072	D-methionine transport system permease protein	NA	NA	NA	NA	NA
K02073	D-methionine transport system substrate-binding protein	NA	NA	NA	NA	NA
K02074	zinc/manganese transport system ATP-binding protein	NA	NA	NA	NA	NA
K02075	zinc/manganese transport system permease protein	NA	NA	NA	NA	NA
K02076	Fur family transcriptional regulator, zinc uptake regulator	NA	NA	NA	NA	NA
K02077	zinc/manganese transport system substrate-binding protein	NA	NA	NA	NA	NA
K02078	acyl carrier protein	M00848	acpP; acyl carrier protein	Aurachin biosynthesis anthranilate => aurachin A [PATH:map00998 map01100 map01110]	Biosynthesis of other secondary metabolites	Biosynthesis of other antibiotics
K02079	N-acetylgalactosamine-6-phosphate deacetylase [EC:3.5.1.25]	NA	NA	NA	NA	NA
K02080	galactosamine-6-phosphate isomerase [EC:5.3.1.-]	NA	NA	NA	NA	NA
K02081	DeoR family transcriptional regulator, aga operon transcriptional repressor	NA	NA	NA	NA	NA
K02082	tagatose-6-phosphate ketose/aldose isomerase [EC:5.-.-.-]	NA	NA	NA	NA	NA
K02083	allantoate deiminase [EC:3.5.3.9]	NA	NA	NA	NA	NA
K02086	DNA replication protein	NA	NA	NA	NA	NA
K02092	allophycocyanin alpha subunit	NA	NA	NA	NA	NA
K02093	allophycocyanin beta subunit	NA	NA	NA	NA	NA
K02094	phycobilisome core linker protein	NA	NA	NA	NA	NA
K02095	allophycocyanin-B	NA	NA	NA	NA	NA
K02096	phycobilisome core-membrane linker protein	NA	NA	NA	NA	NA
K02097	phycobilisome core component	NA	NA	NA	NA	NA
K02099	AraC family transcriptional regulator, arabinose operon regulatory protein	NA	NA	NA	NA	NA
K02100	MFS transporter, SP family, arabinose:H+ symporter	NA	NA	NA	NA	NA
K02103	GntR family transcriptional regulator, arabinose operon transcriptional repressor	NA	NA	NA	NA	NA
K02106	short-chain fatty acids transporter	NA	NA	NA	NA	NA
K02107	V/A-type H+/Na+-transporting ATPase subunit G/H	M00159	ATPVG, ahaH, atpH; V/A-type H+/Na+-transporting ATPase subunit G/H	V/A-type ATPase prokaryotes [PATH:map00190]	Energy metabolism	ATP synthesis
K02108	F-type H+-transporting ATPase subunit a	M00157	ATPF0A, atpB; F-type H+-transporting ATPase subunit a	F-type ATPase prokaryotes and chloroplasts [PATH:map00190 map00195]	Energy metabolism	ATP synthesis
K02109	F-type H+-transporting ATPase subunit b	M00157	ATPF0B, atpF; F-type H+-transporting ATPase subunit b	F-type ATPase prokaryotes and chloroplasts [PATH:map00190 map00195]	Energy metabolism	ATP synthesis
K02110	F-type H+-transporting ATPase subunit c	M00157	ATPF0C, atpE; F-type H+-transporting ATPase subunit c	F-type ATPase prokaryotes and chloroplasts [PATH:map00190 map00195]	Energy metabolism	ATP synthesis
K02111	F-type H+-transporting ATPase subunit alpha [EC:3.6.3.14]	M00157	ATPF1A, atpA; F-type H+/Na+-transporting ATPase subunit alpha [EC:7.1.2.2 7.2.2.1]	F-type ATPase prokaryotes and chloroplasts [PATH:map00190 map00195]	Energy metabolism	ATP synthesis
K02112	F-type H+-transporting ATPase subunit beta [EC:3.6.3.14]	M00157	ATPF1B, atpD; F-type H+/Na+-transporting ATPase subunit beta [EC:7.1.2.2 7.2.2.1]	F-type ATPase prokaryotes and chloroplasts [PATH:map00190 map00195]	Energy metabolism	ATP synthesis
K02113	F-type H+-transporting ATPase subunit delta	M00157	ATPF1D, atpH; F-type H+-transporting ATPase subunit delta	F-type ATPase prokaryotes and chloroplasts [PATH:map00190 map00195]	Energy metabolism	ATP synthesis
K02114	F-type H+-transporting ATPase subunit epsilon	M00157	ATPF1E, atpC; F-type H+-transporting ATPase subunit epsilon	F-type ATPase prokaryotes and chloroplasts [PATH:map00190 map00195]	Energy metabolism	ATP synthesis
K02115	F-type H+-transporting ATPase subunit gamma	M00157	ATPF1G, atpG; F-type H+-transporting ATPase subunit gamma	F-type ATPase prokaryotes and chloroplasts [PATH:map00190 map00195]	Energy metabolism	ATP synthesis
K02116	ATP synthase protein I	NA	NA	NA	NA	NA
K02117	V/A-type H+/Na+-transporting ATPase subunit A [EC:3.6.3.14 3.6.3.15]	M00159	ATPVA, ntpA, atpA; V/A-type H+/Na+-transporting ATPase subunit A [EC:7.1.2.2 7.2.2.1]	V/A-type ATPase prokaryotes [PATH:map00190]	Energy metabolism	ATP synthesis
K02118	V/A-type H+/Na+-transporting ATPase subunit B	M00159	ATPVB, ntpB, atpB; V/A-type H+/Na+-transporting ATPase subunit B	V/A-type ATPase prokaryotes [PATH:map00190]	Energy metabolism	ATP synthesis
K02119	V/A-type H+/Na+-transporting ATPase subunit C	M00159	ATPVC, ntpC, atpC; V/A-type H+/Na+-transporting ATPase subunit C	V/A-type ATPase prokaryotes [PATH:map00190]	Energy metabolism	ATP synthesis
K02120	V/A-type H+/Na+-transporting ATPase subunit D	M00159	ATPVD, ntpD, atpD; V/A-type H+/Na+-transporting ATPase subunit D	V/A-type ATPase prokaryotes [PATH:map00190]	Energy metabolism	ATP synthesis
K02121	V/A-type H+/Na+-transporting ATPase subunit E	M00159	ATPVE, ntpE, atpE; V/A-type H+/Na+-transporting ATPase subunit E	V/A-type ATPase prokaryotes [PATH:map00190]	Energy metabolism	ATP synthesis
K02122	V/A-type H+/Na+-transporting ATPase subunit F	M00159	ATPVF, ntpF, atpF; V/A-type H+/Na+-transporting ATPase subunit F	V/A-type ATPase prokaryotes [PATH:map00190]	Energy metabolism	ATP synthesis
K02123	V/A-type H+/Na+-transporting ATPase subunit I	M00159	ATPVI, ntpI, atpI; V/A-type H+/Na+-transporting ATPase subunit I	V/A-type ATPase prokaryotes [PATH:map00190]	Energy metabolism	ATP synthesis
K02124	V/A-type H+/Na+-transporting ATPase subunit K	M00159	ATPVK, ntpK, atpK; V/A-type H+/Na+-transporting ATPase subunit K	V/A-type ATPase prokaryotes [PATH:map00190]	Energy metabolism	ATP synthesis
K02160	acetyl-CoA carboxylase biotin carboxyl carrier protein	M00082; M00376; M00613	accB, bccP; acetyl-CoA carboxylase biotin carboxyl carrier protein	Fatty acid biosynthesis initiation [PATH:map00061 map01212 map01100] || 3-Hydroxypropionate bi-cycle [PATH:map00720 map01200 map01100 map01120] || Anoxygenic photosynthesis in green nonsulfur bacteria	Lipid metabolism; Energy metabolism; Module set	Fatty acid metabolism; Carbon fixation; Metabolic capacity
K02164	nitric oxide reductase NorE protein	NA	NA	NA	NA	NA
K02167	TetR/AcrR family transcriptional regulator, transcriptional repressor of bet genes	NA	NA	NA	NA	NA
K02168	choline/glycine/proline betaine transport protein	NA	NA	NA	NA	NA
K02169	malonyl-CoA O-methyltransferase [EC:2.1.1.197]	M00572	bioC; malonyl-CoA O-methyltransferase [EC:2.1.1.197]	Pimeloyl-ACP biosynthesis BioC-BioH pathway malonyl-ACP => pimeloyl-ACP [PATH:map00780 map01240 map01100]	Metabolism of cofactors and vitamins	Cofactor and vitamin metabolism
K02170	pimeloyl-[acyl-carrier protein] methyl ester esterase [EC:3.1.1.85]	M00572	bioH; pimeloyl-[acyl-carrier protein] methyl ester esterase [EC:3.1.1.85]	Pimeloyl-ACP biosynthesis BioC-BioH pathway malonyl-ACP => pimeloyl-ACP [PATH:map00780 map01240 map01100]	Metabolism of cofactors and vitamins	Cofactor and vitamin metabolism
K02171	BlaI family transcriptional regulator, penicillinase repressor	M00627	blaI; BlaI family transcriptional regulator, penicillinase repressor	beta-Lactam resistance Bla system [PATH:map01501]	Gene set	Drug resistance
K02172	bla regulator protein blaR1	M00627	blaR1; bla regulator protein blaR1	beta-Lactam resistance Bla system [PATH:map01501]	Gene set	Drug resistance
K02173	putative kinase	NA	NA	NA	NA	NA
K02182	carnitine-CoA ligase [EC:6.2.1.48]	NA	NA	NA	NA	NA
K02188	cobalt-precorrin-5B (C1)-methyltransferase [EC:2.1.1.195]	M00924	cbiD; cobalt-precorrin-5B (C1)-methyltransferase [EC:2.1.1.195]	Cobalamin biosynthesis anaerobic uroporphyrinogen III => sirohydrochlorin => cobyrinate ac-diamide [PATH:map00860 map01240 map01100]	Metabolism of cofactors and vitamins	Cofactor and vitamin metabolism
K02189	cobalt-precorrin 5A hydrolase [EC:3.7.1.12]	M00924	cbiG; cobalt-precorrin 5A hydrolase [EC:3.7.1.12]	Cobalamin biosynthesis anaerobic uroporphyrinogen III => sirohydrochlorin => cobyrinate ac-diamide [PATH:map00860 map01240 map01100]	Metabolism of cofactors and vitamins	Cofactor and vitamin metabolism
K02190	sirohydrochlorin cobaltochelatase [EC:4.99.1.3]	M00924	cbiK; sirohydrochlorin cobaltochelatase [EC:4.99.1.3]	Cobalamin biosynthesis anaerobic uroporphyrinogen III => sirohydrochlorin => cobyrinate ac-diamide [PATH:map00860 map01240 map01100]	Metabolism of cofactors and vitamins	Cofactor and vitamin metabolism
K02191	cobalt-precorrin-6B (C15)-methyltransferase [EC:2.1.1.196]	M00924	cbiT; cobalt-precorrin-6B (C15)-methyltransferase [EC:2.1.1.196]	Cobalamin biosynthesis anaerobic uroporphyrinogen III => sirohydrochlorin => cobyrinate ac-diamide [PATH:map00860 map01240 map01100]	Metabolism of cofactors and vitamins	Cofactor and vitamin metabolism
K02192	bacterioferritin-associated ferredoxin	NA	NA	NA	NA	NA
K02193	heme exporter protein A [EC:3.6.3.41]	NA	NA	NA	NA	NA
K02194	heme exporter protein B	NA	NA	NA	NA	NA
K02195	heme exporter protein C	NA	NA	NA	NA	NA
K02196	heme exporter protein D	NA	NA	NA	NA	NA
K02197	cytochrome c-type biogenesis protein CcmE	NA	NA	NA	NA	NA
K02198	cytochrome c-type biogenesis protein CcmF	NA	NA	NA	NA	NA
K02199	cytochrome c biogenesis protein CcmG, thiol:disulfide interchange protein DsbE	NA	NA	NA	NA	NA
K02200	cytochrome c-type biogenesis protein CcmH	NA	NA	NA	NA	NA
K02201	pantetheine-phosphate adenylyltransferase [EC:2.7.7.3]	M00120; M00914	E2.7.7.3B; pantetheine-phosphate adenylyltransferase [EC:2.7.7.3]	Coenzyme A biosynthesis pantothenate => CoA [PATH:map00770 map01240 map01100] || Coenzyme A biosynthesis archaea 2-oxoisovalerate => 4-phosphopantoate => CoA [PATH:map00770 map01240 map01100]	Metabolism of cofactors and vitamins	Cofactor and vitamin metabolism
K02203	phosphoserine / homoserine phosphotransferase [EC:3.1.3.3 2.7.1.39]	M00018; M00020	thrH; phosphoserine / homoserine phosphotransferase [EC:3.1.3.3 2.7.1.39]	Threonine biosynthesis aspartate => homoserine => threonine [PATH:map00260 map01230 map01100 map01110] || Serine biosynthesis glycerate-3P => serine [PATH:map00260 map00680 map01200 map01230 map01100]	Amino acid metabolism	Serine and threonine metabolism
K02204	homoserine kinase type II [EC:2.7.1.39]	M00018	thrB2; homoserine kinase type II [EC:2.7.1.39]	Threonine biosynthesis aspartate => homoserine => threonine [PATH:map00260 map01230 map01100 map01110]	Amino acid metabolism	Serine and threonine metabolism
K02205	arginine/ornithine permease	NA	NA	NA	NA	NA
K02217	ferritin [EC:1.16.3.2]	NA	NA	NA	NA	NA
K02221	YggT family protein	NA	NA	NA	NA	NA
K02224	cobyrinic acid a,c-diamide synthase [EC:6.3.5.9 6.3.5.11]	M00924; M00925	cobB-cbiA; cobyrinic acid a,c-diamide synthase [EC:6.3.5.9 6.3.5.11]	Cobalamin biosynthesis anaerobic uroporphyrinogen III => sirohydrochlorin => cobyrinate ac-diamide [PATH:map00860 map01240 map01100] || Cobalamin biosynthesis aerobic uroporphyrinogen III => precorrin 2 => cobyrinate ac-diamide [PATH:map00860 map01240 map01100]	Metabolism of cofactors and vitamins	Cofactor and vitamin metabolism
K02225	cobalamin biosynthetic protein CobC	M00122	cobC1, cobC; cobalamin biosynthesis protein CobC	Cobalamin biosynthesis cobyrinate ac-diamide => cobalamin [PATH:map00860 map01240 map01100]	Metabolism of cofactors and vitamins	Cofactor and vitamin metabolism
K02226	alpha-ribazole phosphatase [EC:3.1.3.73]	M00122	cobC, phpB; alpha-ribazole phosphatase [EC:3.1.3.73]	Cobalamin biosynthesis cobyrinate ac-diamide => cobalamin [PATH:map00860 map01240 map01100]	Metabolism of cofactors and vitamins	Cofactor and vitamin metabolism
K02227	adenosylcobinamide-phosphate synthase [EC:6.3.1.10]	M00122	cbiB, cobD; adenosylcobinamide-phosphate synthase [EC:6.3.1.10]	Cobalamin biosynthesis cobyrinate ac-diamide => cobalamin [PATH:map00860 map01240 map01100]	Metabolism of cofactors and vitamins	Cofactor and vitamin metabolism
K02228	precorrin-6A synthase [EC:2.1.1.152]	M00925	cobF; precorrin-6A synthase [EC:2.1.1.152]	Cobalamin biosynthesis aerobic uroporphyrinogen III => precorrin 2 => cobyrinate ac-diamide [PATH:map00860 map01240 map01100]	Metabolism of cofactors and vitamins	Cofactor and vitamin metabolism
K02229	precorrin-3B synthase [EC:1.14.13.83]	M00925	cobG; precorrin-3B synthase [EC:1.14.13.83]	Cobalamin biosynthesis aerobic uroporphyrinogen III => precorrin 2 => cobyrinate ac-diamide [PATH:map00860 map01240 map01100]	Metabolism of cofactors and vitamins	Cofactor and vitamin metabolism
K02230	cobaltochelatase CobN [EC:6.6.1.2]	M00925	cobN; cobaltochelatase CobN [EC:6.6.1.2]	Cobalamin biosynthesis aerobic uroporphyrinogen III => precorrin 2 => cobyrinate ac-diamide [PATH:map00860 map01240 map01100]	Metabolism of cofactors and vitamins	Cofactor and vitamin metabolism
K02231	adenosylcobinamide kinase / adenosylcobinamide-phosphate guanylyltransferase [EC:2.7.1.156 2.7.7.62]	M00122	cobP, cobU; adenosylcobinamide kinase / adenosylcobinamide-phosphate guanylyltransferase [EC:2.7.1.156 2.7.7.62]	Cobalamin biosynthesis cobyrinate ac-diamide => cobalamin [PATH:map00860 map01240 map01100]	Metabolism of cofactors and vitamins	Cofactor and vitamin metabolism
K02232	adenosylcobyric acid synthase [EC:6.3.5.10]	M00122	cobQ, cbiP; adenosylcobyric acid synthase [EC:6.3.5.10]	Cobalamin biosynthesis cobyrinate ac-diamide => cobalamin [PATH:map00860 map01240 map01100]	Metabolism of cofactors and vitamins	Cofactor and vitamin metabolism
K02233	adenosylcobinamide-GDP ribazoletransferase [EC:2.7.8.26]	M00122	E2.7.8.26, cobS, cobV; adenosylcobinamide-GDP ribazoletransferase [EC:2.7.8.26]	Cobalamin biosynthesis cobyrinate ac-diamide => cobalamin [PATH:map00860 map01240 map01100]	Metabolism of cofactors and vitamins	Cofactor and vitamin metabolism
K02234	cobalamin biosynthesis protein CobW	NA	NA	NA	NA	NA
K02236	leader peptidase (prepilin peptidase) / N-methyltransferase [EC:3.4.23.43 2.1.1.-]	NA	NA	NA	NA	NA
K02237	competence protein ComEA	NA	NA	NA	NA	NA
K02238	competence protein ComEC	NA	NA	NA	NA	NA
K02239	competence protein ComER	NA	NA	NA	NA	NA
K02240	competence protein ComFA	NA	NA	NA	NA	NA
K02241	competence protein ComFB	NA	NA	NA	NA	NA
K02242	competence protein ComFC	NA	NA	NA	NA	NA
K02243	competence protein ComGA	NA	NA	NA	NA	NA
K02244	competence protein ComGB	NA	NA	NA	NA	NA
K02245	competence protein ComGC	NA	NA	NA	NA	NA
K02246	competence protein ComGD	NA	NA	NA	NA	NA
K02247	competence protein ComGE	NA	NA	NA	NA	NA
K02248	competence protein ComGF	NA	NA	NA	NA	NA
K02249	competence protein ComGG	NA	NA	NA	NA	NA
K02250	competence protein ComK	NA	NA	NA	NA	NA
K02251	competence protein ComQ	NA	NA	NA	NA	NA
K02253	competence protein ComX	NA	NA	NA	NA	NA
K02254	competence protein ComZ	NA	NA	NA	NA	NA
K02255	ferritin-like protein 2	NA	NA	NA	NA	NA
K02257	heme o synthase [EC:2.5.1.141]	M00154	COX10, ctaB, cyoE; heme o synthase [EC:2.5.1.141]	Cytochrome c oxidase [PATH:map00190]	Energy metabolism	ATP synthesis
K02258	cytochrome c oxidase assembly protein subunit 11	M00154	COX11, ctaG; cytochrome c oxidase assembly protein subunit 11	Cytochrome c oxidase [PATH:map00190]	Energy metabolism	ATP synthesis
K02259	cytochrome c oxidase assembly protein subunit 15	M00154	COX15, ctaA; heme a synthase [EC:1.17.99.9]	Cytochrome c oxidase [PATH:map00190]	Energy metabolism	ATP synthesis
K02274	cytochrome c oxidase subunit I [EC:1.9.3.1]	M00155	coxA, ctaD; cytochrome c oxidase subunit I [EC:7.1.1.9]	Cytochrome c oxidase prokaryotes [PATH:map00190]	Energy metabolism	ATP synthesis
K02275	cytochrome c oxidase subunit II [EC:1.9.3.1]	M00155	coxB, ctaC; cytochrome c oxidase subunit II [EC:7.1.1.9]	Cytochrome c oxidase prokaryotes [PATH:map00190]	Energy metabolism	ATP synthesis
K02276	cytochrome c oxidase subunit III [EC:1.9.3.1]	M00155	coxC, ctaE; cytochrome c oxidase subunit III [EC:7.1.1.9]	Cytochrome c oxidase prokaryotes [PATH:map00190]	Energy metabolism	ATP synthesis
K02277	cytochrome c oxidase subunit IV [EC:1.9.3.1]	M00155	coxD, ctaF; cytochrome c oxidase subunit IV [EC:7.1.1.9]	Cytochrome c oxidase prokaryotes [PATH:map00190]	Energy metabolism	ATP synthesis
K02278	prepilin peptidase CpaA [EC:3.4.23.43]	NA	NA	NA	NA	NA
K02279	pilus assembly protein CpaB	NA	NA	NA	NA	NA
K02280	pilus assembly protein CpaC	NA	NA	NA	NA	NA
K02281	pilus assembly protein CpaD	NA	NA	NA	NA	NA
K02282	pilus assembly protein CpaE	NA	NA	NA	NA	NA
K02283	pilus assembly protein CpaF	NA	NA	NA	NA	NA
K02284	phycocyanin alpha chain	NA	NA	NA	NA	NA
K02285	phycocyanin beta chain	NA	NA	NA	NA	NA
K02286	phycocyanin-associated rod linker protein	NA	NA	NA	NA	NA
K02287	phycocyanin-associated, rod	NA	NA	NA	NA	NA
K02288	phycocyanobilin lyase subunit alpha [EC:4.4.1.32]	NA	NA	NA	NA	NA
K02289	phycocyanobilin lyase subunit beta [EC:4.4.1.32]	NA	NA	NA	NA	NA
K02290	phycobilisome rod-core linker protein	NA	NA	NA	NA	NA
K02291	15-cis-phytoene synthase [EC:2.5.1.32]	M00097	crtB; 15-cis-phytoene synthase [EC:2.5.1.32]	beta-Carotene biosynthesis GGAP => beta-carotene [PATH:map00906 map01100 map01110]	Biosynthesis of terpenoids and polyketides	Plant terpenoid biosynthesis
K02292	beta-carotene ketolase (CrtO type)	NA	NA	NA	NA	NA
K02293	15-cis-phytoene desaturase [EC:1.3.5.5]	M00097	PDS, crtP; 15-cis-phytoene desaturase [EC:1.3.5.5]	beta-Carotene biosynthesis GGAP => beta-carotene [PATH:map00906 map01100 map01110]	Biosynthesis of terpenoids and polyketides	Plant terpenoid biosynthesis
K02294	beta-carotene hydroxylase [EC:1.14.13.-]	NA	NA	NA	NA	NA
K02297	cytochrome o ubiquinol oxidase subunit II [EC:1.10.3.10]	M00417	cyoA; cytochrome o ubiquinol oxidase subunit II [EC:7.1.1.3]	Cytochrome o ubiquinol oxidase [PATH:map00190]	Energy metabolism	ATP synthesis
K02298	cytochrome o ubiquinol oxidase subunit I [EC:1.10.3.10]	M00417	cyoB; cytochrome o ubiquinol oxidase subunit I [EC:7.1.1.3]	Cytochrome o ubiquinol oxidase [PATH:map00190]	Energy metabolism	ATP synthesis
K02299	cytochrome o ubiquinol oxidase subunit III	M00417	cyoC; cytochrome o ubiquinol oxidase subunit III	Cytochrome o ubiquinol oxidase [PATH:map00190]	Energy metabolism	ATP synthesis
K02300	cytochrome o ubiquinol oxidase subunit IV	M00417	cyoD; cytochrome o ubiquinol oxidase subunit IV	Cytochrome o ubiquinol oxidase [PATH:map00190]	Energy metabolism	ATP synthesis
K02302	uroporphyrin-III C-methyltransferase / precorrin-2 dehydrogenase / sirohydrochlorin ferrochelatase [EC:2.1.1.107 1.3.1.76 4.99.1.4]	M00846; M00924	cysG; uroporphyrin-III C-methyltransferase / precorrin-2 dehydrogenase / sirohydrochlorin ferrochelatase [EC:2.1.1.107 1.3.1.76 4.99.1.4]	Siroheme biosynthesis glutamyl-tRNA => siroheme [PATH:map00860 map01240 map01100 map01110] || Cobalamin biosynthesis anaerobic uroporphyrinogen III => sirohydrochlorin => cobyrinate ac-diamide [PATH:map00860 map01240 map01100]	Metabolism of cofactors and vitamins	Cofactor and vitamin metabolism
K02303	uroporphyrin-III C-methyltransferase [EC:2.1.1.107]	M00846; M00924; M00925	cobA; uroporphyrin-III C-methyltransferase [EC:2.1.1.107]	Siroheme biosynthesis glutamyl-tRNA => siroheme [PATH:map00860 map01240 map01100 map01110] || Cobalamin biosynthesis anaerobic uroporphyrinogen III => sirohydrochlorin => cobyrinate ac-diamide [PATH:map00860 map01240 map01100] || Cobalamin biosynthesis aerobic uroporphyrinogen III => precorrin 2 => cobyrinate ac-diamide [PATH:map00860 map01240 map01100]	Metabolism of cofactors and vitamins	Cofactor and vitamin metabolism
K02304	precorrin-2 dehydrogenase / sirohydrochlorin ferrochelatase [EC:1.3.1.76 4.99.1.4]	M00846; M00924	MET8; precorrin-2 dehydrogenase / sirohydrochlorin ferrochelatase [EC:1.3.1.76 4.99.1.4]	Siroheme biosynthesis glutamyl-tRNA => siroheme [PATH:map00860 map01240 map01100 map01110] || Cobalamin biosynthesis anaerobic uroporphyrinogen III => sirohydrochlorin => cobyrinate ac-diamide [PATH:map00860 map01240 map01100]	Metabolism of cofactors and vitamins	Cofactor and vitamin metabolism
K02305	nitric oxide reductase subunit C	M00529	norC; nitric oxide reductase subunit C	Denitrification nitrate => nitrogen [PATH:map00910 map01100 map01120]	Energy metabolism	Nitrogen metabolism
K02313	chromosomal replication initiator protein	NA	NA	NA	NA	NA
K02314	replicative DNA helicase [EC:3.6.4.12]	NA	NA	NA	NA	NA
K02315	DNA replication protein DnaC	NA	NA	NA	NA	NA
K02316	DNA primase [EC:2.7.7.-]	NA	NA	NA	NA	NA
K02317	DNA replication protein DnaT	NA	NA	NA	NA	NA
K02319	DNA polymerase, archaea type [EC:2.7.7.7]	NA	NA	NA	NA	NA
K02322	DNA polymerase II large subunit [EC:2.7.7.7]	NA	NA	NA	NA	NA
K02323	DNA polymerase II small subunit [EC:2.7.7.7]	NA	NA	NA	NA	NA
K02334	DNA polymerase bacteriophage-type [EC:2.7.7.7]	NA	NA	NA	NA	NA
K02335	DNA polymerase I [EC:2.7.7.7]	NA	NA	NA	NA	NA
K02336	DNA polymerase II [EC:2.7.7.7]	NA	NA	NA	NA	NA
K02337	DNA polymerase III subunit alpha [EC:2.7.7.7]	NA	NA	NA	NA	NA
K02338	DNA polymerase III subunit beta [EC:2.7.7.7]	NA	NA	NA	NA	NA
K02339	DNA polymerase III subunit chi [EC:2.7.7.7]	NA	NA	NA	NA	NA
K02340	DNA polymerase III subunit delta [EC:2.7.7.7]	NA	NA	NA	NA	NA
K02341	DNA polymerase III subunit delta [EC:2.7.7.7]	NA	NA	NA	NA	NA
K02342	DNA polymerase III subunit epsilon [EC:2.7.7.7]	NA	NA	NA	NA	NA
K02343	DNA polymerase III subunit gamma/tau [EC:2.7.7.7]	NA	NA	NA	NA	NA
K02344	DNA polymerase III subunit psi [EC:2.7.7.7]	NA	NA	NA	NA	NA
K02345	DNA polymerase III subunit theta [EC:2.7.7.7]	NA	NA	NA	NA	NA
K02346	DNA polymerase IV [EC:2.7.7.7]	NA	NA	NA	NA	NA
K02347	DNA polymerase (family X)	NA	NA	NA	NA	NA
K02348	ElaA protein	NA	NA	NA	NA	NA
K02351	putative membrane protein	NA	NA	NA	NA	NA
K02352	lactonase [EC:3.1.1.-]	NA	NA	NA	NA	NA
K02355	elongation factor G	NA	NA	NA	NA	NA
K02356	elongation factor P	NA	NA	NA	NA	NA
K02357	elongation factor Ts	NA	NA	NA	NA	NA
K02358	elongation factor Tu	NA	NA	NA	NA	NA
K02361	isochorismate synthase [EC:5.4.4.2]	NA	NA	NA	NA	NA
K02362	enterobactin synthetase component D [EC:6.3.2.14 2.7.8.-]	NA	NA	NA	NA	NA
K02363	2,3-dihydroxybenzoate-AMP ligase [EC:6.3.2.14 2.7.7.58]	NA	NA	NA	NA	NA
K02364	enterobactin synthetase component F [EC:6.3.2.14]	NA	NA	NA	NA	NA
K02371	enoyl-[acyl-carrier protein] reductase II [EC:1.3.1.9]	M00083	fabK; enoyl-[acyl-carrier protein] reductase II [EC:1.3.1.9]	Fatty acid biosynthesis elongation [PATH:map00061 map01212 map01100]	Lipid metabolism	Fatty acid metabolism
K02372	3-hydroxyacyl-[acyl-carrier-protein] dehydratase [EC:4.2.1.59]	M00083; M00572	fabZ; 3-hydroxyacyl-[acyl-carrier-protein] dehydratase [EC:4.2.1.59]	Fatty acid biosynthesis elongation [PATH:map00061 map01212 map01100] || Pimeloyl-ACP biosynthesis BioC-BioH pathway malonyl-ACP => pimeloyl-ACP [PATH:map00780 map01240 map01100]	Lipid metabolism; Metabolism of cofactors and vitamins	Fatty acid metabolism; Cofactor and vitamin metabolism
K02377	GDP-L-fucose synthase [EC:1.1.1.271]	NA	NA	NA	NA	NA
K02379	FdhD protein	NA	NA	NA	NA	NA
K02380	FdhE protein	NA	NA	NA	NA	NA
K02381	FdrA protein	NA	NA	NA	NA	NA
K02385	flagellar protein FlbD	NA	NA	NA	NA	NA
K02386	flagella basal body P-ring formation protein FlgA	NA	NA	NA	NA	NA
K02387	flagellar basal-body rod protein FlgB	NA	NA	NA	NA	NA
K02388	flagellar basal-body rod protein FlgC	NA	NA	NA	NA	NA
K02389	flagellar basal-body rod modification protein FlgD	NA	NA	NA	NA	NA
K02390	flagellar hook protein FlgE	NA	NA	NA	NA	NA
K02391	flagellar basal-body rod protein FlgF	NA	NA	NA	NA	NA
K02392	flagellar basal-body rod protein FlgG	NA	NA	NA	NA	NA
K02393	flagellar L-ring protein precursor FlgH	NA	NA	NA	NA	NA
K02394	flagellar P-ring protein precursor FlgI	NA	NA	NA	NA	NA
K02395	flagellar protein FlgJ	NA	NA	NA	NA	NA
K02396	flagellar hook-associated protein 1 FlgK	NA	NA	NA	NA	NA
K02397	flagellar hook-associated protein 3 FlgL	NA	NA	NA	NA	NA
K02398	negative regulator of flagellin synthesis FlgM	NA	NA	NA	NA	NA
K02399	flagella synthesis protein FlgN	NA	NA	NA	NA	NA
K02400	flagellar biosynthesis protein FlhA	NA	NA	NA	NA	NA
K02401	flagellar biosynthetic protein FlhB	NA	NA	NA	NA	NA
K02402	flagellar transcriptional activator FlhC	NA	NA	NA	NA	NA
K02403	flagellar transcriptional activator FlhD	NA	NA	NA	NA	NA
K02404	flagellar biosynthesis protein FlhF	NA	NA	NA	NA	NA
K02405	RNA polymerase sigma factor for flagellar operon FliA	NA	NA	NA	NA	NA
K02406	flagellin	NA	NA	NA	NA	NA
K02407	flagellar hook-associated protein 2	NA	NA	NA	NA	NA
K02408	flagellar hook-basal body complex protein FliE	NA	NA	NA	NA	NA
K02409	flagellar M-ring protein FliF	NA	NA	NA	NA	NA
K02410	flagellar motor switch protein FliG	NA	NA	NA	NA	NA
K02411	flagellar assembly protein FliH	NA	NA	NA	NA	NA
K02412	flagellum-specific ATP synthase [EC:3.6.3.14]	NA	NA	NA	NA	NA
K02413	flagellar FliJ protein	NA	NA	NA	NA	NA
K02414	flagellar hook-length control protein FliK	NA	NA	NA	NA	NA
K02415	flagellar FliL protein	NA	NA	NA	NA	NA
K02416	flagellar motor switch protein FliM	NA	NA	NA	NA	NA
K02417	flagellar motor switch protein FliN/FliY	NA	NA	NA	NA	NA
K02418	flagellar protein FliO/FliZ	NA	NA	NA	NA	NA
K02419	flagellar biosynthetic protein FliP	NA	NA	NA	NA	NA
K02420	flagellar biosynthetic protein FliQ	NA	NA	NA	NA	NA
K02421	flagellar biosynthetic protein FliR	NA	NA	NA	NA	NA
K02422	flagellar protein FliS	NA	NA	NA	NA	NA
K02423	flagellar protein FliT	NA	NA	NA	NA	NA
K02424	cystine transport system substrate-binding protein	NA	NA	NA	NA	NA
K02425	regulator of sigma S factor FliZ	NA	NA	NA	NA	NA
K02426	cysteine desulfuration protein SufE	NA	NA	NA	NA	NA
K02427	23S rRNA (uridine2552-2-O)-methyltransferase [EC:2.1.1.166]	NA	NA	NA	NA	NA
K02428	XTP/dITP diphosphohydrolase [EC:3.6.1.66]	NA	NA	NA	NA	NA
K02429	MFS transporter, FHS family, L-fucose permease	NA	NA	NA	NA	NA
K02430	DeoR family transcriptional regulator, L-fucose operon activator	NA	NA	NA	NA	NA
K02431	L-fucose mutarotase [EC:5.1.3.29]	NA	NA	NA	NA	NA
K02433	aspartyl-tRNA(Asn)/glutamyl-tRNA(Gln) amidotransferase subunit A [EC:6.3.5.6 6.3.5.7]	NA	NA	NA	NA	NA
K02434	aspartyl-tRNA(Asn)/glutamyl-tRNA(Gln) amidotransferase subunit B [EC:6.3.5.6 6.3.5.7]	NA	NA	NA	NA	NA
K02435	aspartyl-tRNA(Asn)/glutamyl-tRNA(Gln) amidotransferase subunit C [EC:6.3.5.6 6.3.5.7]	NA	NA	NA	NA	NA
K02436	DeoR family transcriptional regulator, galactitol utilization operon repressor	NA	NA	NA	NA	NA
K02437	glycine cleavage system H protein	M00532	gcvH, GCSH; glycine cleavage system H protein	Photorespiration [PATH:map00630 map01200 map01100 map01110]	Carbohydrate metabolism	Other carbohydrate metabolism
K02438	glycogen debranching enzyme [EC:3.2.1.196]	M00855	glgX; glycogen debranching enzyme [EC:3.2.1.196]	Glycogen degradation glycogen => glucose-6P [PATH:map00500 map01100]	Carbohydrate metabolism	Other carbohydrate metabolism
K02439	thiosulfate sulfurtransferase [EC:2.8.1.1]	NA	NA	NA	NA	NA
K02440	glycerol uptake facilitator protein	NA	NA	NA	NA	NA
K02441	GlpG protein	NA	NA	NA	NA	NA
K02442	membrane protein GlpM	NA	NA	NA	NA	NA
K02443	glycerol uptake operon antiterminator	NA	NA	NA	NA	NA
K02444	DeoR family transcriptional regulator, glycerol-3-phosphate regulon repressor	NA	NA	NA	NA	NA
K02445	MFS transporter, OPA family, glycerol-3-phosphate transporter	NA	NA	NA	NA	NA
K02446	fructose-1,6-bisphosphatase II [EC:3.1.3.11]	M00003; M00165; M00167; M00611; M00612	glpX; fructose-1,6-bisphosphatase II [EC:3.1.3.11]	Gluconeogenesis oxaloacetate => fructose-6P [PATH:map00010 map00020 map01100] || Reductive pentose phosphate cycle (Calvin cycle) [PATH:map00710 map01200 map01100 map01120] || Reductive pentose phosphate cycle glyceraldehyde-3P => ribulose-5P [PATH:map00710 map01200 map01100 map01120] || Oxygenic photosynthesis in plants and cyanobacteria || Anoxygenic photosynthesis in purple bacteria	Carbohydrate metabolism; Energy metabolism; Module set	Central carbohydrate metabolism; Carbon fixation; Metabolic capacity
K02448	nitric oxide reductase NorD protein	NA	NA	NA	NA	NA
K02450	general secretion pathway protein A	NA	NA	NA	NA	NA
K02451	general secretion pathway protein B	NA	NA	NA	NA	NA
K02452	general secretion pathway protein C	NA	NA	NA	NA	NA
K02453	general secretion pathway protein D	NA	NA	NA	NA	NA
K02454	general secretion pathway protein E	NA	NA	NA	NA	NA
K02455	general secretion pathway protein F	NA	NA	NA	NA	NA
K02456	general secretion pathway protein G	NA	NA	NA	NA	NA
K02457	general secretion pathway protein H	NA	NA	NA	NA	NA
K02458	general secretion pathway protein I	NA	NA	NA	NA	NA
K02459	general secretion pathway protein J	NA	NA	NA	NA	NA
K02460	general secretion pathway protein K	NA	NA	NA	NA	NA
K02461	general secretion pathway protein L	NA	NA	NA	NA	NA
K02462	general secretion pathway protein M	NA	NA	NA	NA	NA
K02463	general secretion pathway protein N	NA	NA	NA	NA	NA
K02464	general secretion pathway protein O [EC:3.4.23.43 2.1.1.-]	NA	NA	NA	NA	NA
K02466	glucitol operon activator protein	NA	NA	NA	NA	NA
K02467	arabinose 5-phosphate isomerase [EC:5.3.1.13]	NA	NA	NA	NA	NA
K02468	DeoR family transcriptional regulator, glucitol operon repressor	NA	NA	NA	NA	NA
K02469	DNA gyrase subunit A [EC:5.99.1.3]	NA	NA	NA	NA	NA
K02470	DNA gyrase subunit B [EC:5.99.1.3]	NA	NA	NA	NA	NA
K02471	vitamin B12/bleomycin/antimicrobial peptide transport system ATP-binding/permease protein	NA	NA	NA	NA	NA
K02472	UDP-N-acetyl-D-mannosaminuronic acid dehydrogenase [EC:1.1.1.336]	NA	NA	NA	NA	NA
K02473	UDP-N-acetylglucosamine 4-epimerase [EC:5.1.3.7]	NA	NA	NA	NA	NA
K02474	UDP-N-acetyl-D-galactosamine dehydrogenase [EC:1.1.1.-]	NA	NA	NA	NA	NA
K02475	two-component system, CitB family, response regulator	NA	NA	NA	NA	NA
K02476	two-component system, CitB family, sensor kinase [EC:2.7.13.3]	NA	NA	NA	NA	NA
K02477	two-component system, LytTR family, response regulator	NA	NA	NA	NA	NA
K02478	two-component system, LytTR family, sensor kinase [EC:2.7.13.3]	NA	NA	NA	NA	NA
K02479	two-component system, NarL family, response regulator	NA	NA	NA	NA	NA
K02480	two-component system, NarL family, sensor kinase [EC:2.7.13.3]	NA	NA	NA	NA	NA
K02481	two-component system, NtrC family, response regulator	NA	NA	NA	NA	NA
K02482	two-component system, NtrC family, sensor kinase [EC:2.7.13.3]	NA	NA	NA	NA	NA
K02483	two-component system, OmpR family, response regulator	NA	NA	NA	NA	NA
K02484	two-component system, OmpR family, sensor kinase [EC:2.7.13.3]	NA	NA	NA	NA	NA
K02485	two-component system, response regulator	NA	NA	NA	NA	NA
K02486	two-component system, sensor kinase [EC:2.7.13.3]	NA	NA	NA	NA	NA
K02487	type IV pili sensor histidine kinase and response regulator	NA	NA	NA	NA	NA
K02488	two-component system, cell cycle response regulator [EC:2.7.7.65]	NA	NA	NA	NA	NA
K02489	two-component system, glycerol uptake and utilization sensor kinase [EC:2.7.13.3]	NA	NA	NA	NA	NA
K02490	two-component system, response regulator, stage 0 sporulation protein F	NA	NA	NA	NA	NA
K02491	two-component system, sporulation sensor kinase A [EC:2.7.13.3]	NA	NA	NA	NA	NA
K02492	glutamyl-tRNA reductase [EC:1.2.1.70]	M00121; M00846; M00926	hemA; glutamyl-tRNA reductase [EC:1.2.1.70]	Heme biosynthesis plants and bacteria glutamate => heme [PATH:map00860 map01240 map01100 map01110] || Siroheme biosynthesis glutamyl-tRNA => siroheme [PATH:map00860 map01240 map01100 map01110] || Heme biosynthesis bacteria glutamyl-tRNA => coproporphyrin III => heme [PATH:map00860 map01240 map01100]	Metabolism of cofactors and vitamins	Cofactor and vitamin metabolism
K02493	release factor glutamine methyltransferase [EC:2.1.1.297]	NA	NA	NA	NA	NA
K02494	outer membrane lipoprotein LolB	NA	NA	NA	NA	NA
K02495	oxygen-independent coproporphyrinogen III oxidase [EC:1.3.98.3]	M00121	hemN, hemZ; oxygen-independent coproporphyrinogen III oxidase [EC:1.3.98.3]	Heme biosynthesis plants and bacteria glutamate => heme [PATH:map00860 map01240 map01100 map01110]	Metabolism of cofactors and vitamins	Cofactor and vitamin metabolism
K02496	uroporphyrin-III C-methyltransferase [EC:2.1.1.107]	M00846	hemX; uroporphyrin-III C-methyltransferase [EC:2.1.1.107]	Siroheme biosynthesis glutamyl-tRNA => siroheme [PATH:map00860 map01240 map01100 map01110]	Metabolism of cofactors and vitamins	Cofactor and vitamin metabolism
K02497	HemX protein	NA	NA	NA	NA	NA
K02498	HemY protein	NA	NA	NA	NA	NA
K02499	tetrapyrrole methylase family protein / MazG family protein	NA	NA	NA	NA	NA
K02500	cyclase [EC:4.1.3.-]	M00026	hisF; imidazole glycerol-phosphate synthase subunit HisF [EC:4.3.2.10]	Histidine biosynthesis PRPP => histidine [PATH:map00340 map01230 map01100 map01110]	Amino acid metabolism	Histidine metabolism
K02501	glutamine amidotransferase [EC:2.4.2.-]	M00026	hisH; imidazole glycerol-phosphate synthase subunit HisH [EC:4.3.2.10]	Histidine biosynthesis PRPP => histidine [PATH:map00340 map01230 map01100 map01110]	Amino acid metabolism	Histidine metabolism
K02502	ATP phosphoribosyltransferase regulatory subunit	M00026	hisZ; ATP phosphoribosyltransferase regulatory subunit	Histidine biosynthesis PRPP => histidine [PATH:map00340 map01230 map01100 map01110]	Amino acid metabolism	Histidine metabolism
K02503	histidine triad (HIT) family protein	NA	NA	NA	NA	NA
K02504	protein transport protein HofB	NA	NA	NA	NA	NA
K02505	protein transport protein HofC	NA	NA	NA	NA	NA
K02506	leader peptidase HopD [EC:3.4.23.43]	NA	NA	NA	NA	NA
K02507	protein transport protein HofQ	NA	NA	NA	NA	NA
K02508	AraC family transcriptional regulator, 4-hydroxyphenylacetate 3-monooxygenase operon regulatory protein	NA	NA	NA	NA	NA
K02509	2-oxo-hept-3-ene-1,7-dioate hydratase [EC:4.2.1.-]	NA	NA	NA	NA	NA
K02510	4-hydroxy-2-oxoheptanedioate aldolase [EC:4.1.2.52]	NA	NA	NA	NA	NA
K02511	MFS transporter, ACS family, 4-hydroxyphenylacetate permease	NA	NA	NA	NA	NA
K02517	Kdo2-lipid IVA lauroyltransferase [EC:2.3.1.241]	M00060; M00866	lpxL, htrB; Kdo2-lipid IVA lauroyltransferase/acyltransferase [EC:2.3.1.241 2.3.1.-]	KDO2-lipid A biosynthesis Raetz pathway LpxL-LpxM type [PATH:map00540 map01100] || KDO2-lipid A biosynthesis Raetz pathway non-LpxL-LpxM type [PATH:map00540 map01100]	Glycan metabolism	Lipopolysaccharide metabolism
K02518	translation initiation factor IF-1	NA	NA	NA	NA	NA
K02519	translation initiation factor IF-2	NA	NA	NA	NA	NA
K02520	translation initiation factor IF-3	NA	NA	NA	NA	NA
K02521	LysR family transcriptional regulator, positive regulator for ilvC	NA	NA	NA	NA	NA
K02523	octaprenyl-diphosphate synthase [EC:2.5.1.90]	NA	NA	NA	NA	NA
K02525	LacI family transcriptional regulator, kdg operon repressor	NA	NA	NA	NA	NA
K02526	2-keto-3-deoxygluconate permease	NA	NA	NA	NA	NA
K02527	3-deoxy-D-manno-octulosonic-acid transferase [EC:2.4.99.12 2.4.99.13 2.4.99.14 2.4.99.15]	M00060; M00866	kdtA, waaA; 3-deoxy-D-manno-octulosonic-acid transferase [EC:2.4.99.12 2.4.99.13 2.4.99.14 2.4.99.15]	KDO2-lipid A biosynthesis Raetz pathway LpxL-LpxM type [PATH:map00540 map01100] || KDO2-lipid A biosynthesis Raetz pathway non-LpxL-LpxM type [PATH:map00540 map01100]	Glycan metabolism	Lipopolysaccharide metabolism
K02528	16S rRNA (adenine1518-N6/adenine1519-N6)-dimethyltransferase [EC:2.1.1.182]	NA	NA	NA	NA	NA
K02529	LacI family transcriptional regulator	NA	NA	NA	NA	NA
K02530	DeoR family transcriptional regulator, lactose phosphotransferase system repressor	NA	NA	NA	NA	NA
K02531	transcriptional antiterminator	NA	NA	NA	NA	NA
K02532	MFS transporter, OHS family, lactose permease	NA	NA	NA	NA	NA
K02533	tRNA/rRNA methyltransferase [EC:2.1.1.-]	NA	NA	NA	NA	NA
K02535	UDP-3-O-[3-hydroxymyristoyl] N-acetylglucosamine deacetylase [EC:3.5.1.108]	M00060; M00866	lpxC; UDP-3-O-[3-hydroxymyristoyl] N-acetylglucosamine deacetylase [EC:3.5.1.108]	KDO2-lipid A biosynthesis Raetz pathway LpxL-LpxM type [PATH:map00540 map01100] || KDO2-lipid A biosynthesis Raetz pathway non-LpxL-LpxM type [PATH:map00540 map01100]	Glycan metabolism	Lipopolysaccharide metabolism
K02536	UDP-3-O-[3-hydroxymyristoyl] glucosamine N-acyltransferase [EC:2.3.1.191]	M00060; M00866	lpxD; UDP-3-O-[3-hydroxymyristoyl] glucosamine N-acyltransferase [EC:2.3.1.191]	KDO2-lipid A biosynthesis Raetz pathway LpxL-LpxM type [PATH:map00540 map01100] || KDO2-lipid A biosynthesis Raetz pathway non-LpxL-LpxM type [PATH:map00540 map01100]	Glycan metabolism	Lipopolysaccharide metabolism
K02538	activator of the mannose operon, transcriptional antiterminator	NA	NA	NA	NA	NA
K02545	penicillin-binding protein 2 prime [EC:3.4.16.4]	M00625	mecA; penicillin-binding protein 2 prime [EC:3.4.16.4]	Methicillin resistance [PATH:map01501]	Gene set	Drug resistance
K02546	BlaI family transcriptional regulator, methicillin resistance regulatory protein	M00625	mecI; BlaI family transcriptional regulator, methicillin resistance regulatory protein	Methicillin resistance [PATH:map01501]	Gene set	Drug resistance
K02547	methicillin resistance protein	M00625	mecR1; methicillin resistance protein	Methicillin resistance [PATH:map01501]	Gene set	Drug resistance
K02548	1,4-dihydroxy-2-naphthoate octaprenyltransferase [EC:2.5.1.74 2.5.1.-]	M00116	menA; 1,4-dihydroxy-2-naphthoate polyprenyltransferase [EC:2.5.1.74]	Menaquinone biosynthesis chorismate (+ polyprenyl-PP) => menaquinol [PATH:map00130 map01240 map01100 map01110]	Metabolism of cofactors and vitamins	Cofactor and vitamin metabolism
K02549	O-succinylbenzoate synthase [EC:4.2.1.113]	M00116; M00932	menC; o-succinylbenzoate synthase [EC:4.2.1.113]	Menaquinone biosynthesis chorismate (+ polyprenyl-PP) => menaquinol [PATH:map00130 map01240 map01100 map01110] || Phylloquinone biosynthesis chorismate (+ phytyl-PP) => phylloquinol [PATH:map00130 map01240 map01100 map01110]	Metabolism of cofactors and vitamins	Cofactor and vitamin metabolism
K02550	glycolate permease	NA	NA	NA	NA	NA
K02551	2-succinyl-5-enolpyruvyl-6-hydroxy-3-cyclohexene-1-carboxylate synthase [EC:2.2.1.9]	M00116; M00932	menD; 2-succinyl-5-enolpyruvyl-6-hydroxy-3-cyclohexene-1-carboxylate synthase [EC:2.2.1.9]	Menaquinone biosynthesis chorismate (+ polyprenyl-PP) => menaquinol [PATH:map00130 map01240 map01100 map01110] || Phylloquinone biosynthesis chorismate (+ phytyl-PP) => phylloquinol [PATH:map00130 map01240 map01100 map01110]	Metabolism of cofactors and vitamins	Cofactor and vitamin metabolism
K02552	menaquinone-specific isochorismate synthase [EC:5.4.4.2]	M00116; M00932	menF; menaquinone-specific isochorismate synthase [EC:5.4.4.2]	Menaquinone biosynthesis chorismate (+ polyprenyl-PP) => menaquinol [PATH:map00130 map01240 map01100 map01110] || Phylloquinone biosynthesis chorismate (+ phytyl-PP) => phylloquinol [PATH:map00130 map01240 map01100 map01110]	Metabolism of cofactors and vitamins	Cofactor and vitamin metabolism
K02553	regulator of ribonuclease activity A	NA	NA	NA	NA	NA
K02554	2-keto-4-pentenoate hydratase [EC:4.2.1.80]	M00545; M00569	mhpD; 2-keto-4-pentenoate hydratase [EC:4.2.1.80]	Trans-cinnamate degradation trans-cinnamate => acetyl-CoA [PATH:map00360 map01220 map01100 map01120] || Catechol meta-cleavage catechol => acetyl-CoA / 4-methylcatechol => propanoyl-CoA [PATH:map00362 map00622 map01220 map01100 map01120]	Xenobiotics biodegradation	Aromatics degradation
K02556	chemotaxis protein MotA	NA	NA	NA	NA	NA
K02557	chemotaxis protein MotB	NA	NA	NA	NA	NA
K02558	UDP-N-acetylmuramate: L-alanyl-gamma-D-glutamyl-meso-diaminopimelate ligase [EC:6.3.2.45]	NA	NA	NA	NA	NA
K02560	lauroyl-Kdo2-lipid IVA myristoyltransferase [EC:2.3.1.243]	M00060	lpxM, msbB; lauroyl-Kdo2-lipid IVA myristoyltransferase [EC:2.3.1.243]	KDO2-lipid A biosynthesis Raetz pathway LpxL-LpxM type [PATH:map00540 map01100]	Glycan metabolism	Lipopolysaccharide metabolism
K02562	mannitol operon repressor	NA	NA	NA	NA	NA
K02563	UDP-N-acetylglucosamine--N-acetylmuramyl-(pentapeptide) pyrophosphoryl-undecaprenol N-acetylglucosamine transferase [EC:2.4.1.227]	NA	NA	NA	NA	NA
K02564	glucosamine-6-phosphate deaminase [EC:3.5.99.6]	NA	NA	NA	NA	NA
K02565	N-acetylglucosamine repressor	NA	NA	NA	NA	NA
K02566	NagD protein	M00958; M00959	nagD; 5'-nucleotidase [EC:3.1.3.5]	Adenine ribonucleotide degradation AMP => Urate [PATH:map00230 map01232 map01100] || Guanine ribonucleotide degradation GMP => Urate [PATH:map00230 map01232 map01100]	Nucleotide metabolism	Purine metabolism
K02567	periplasmic nitrate reductase NapA [EC:1.7.99.-]	M00529; M00530	napA; nitrate reductase (cytochrome) [EC:1.9.6.1]	Denitrification nitrate => nitrogen [PATH:map00910 map01100 map01120] || Dissimilatory nitrate reduction nitrate => ammonia [PATH:map00910 map01100 map01120]	Energy metabolism	Nitrogen metabolism
K02568	cytochrome c-type protein NapB	M00529; M00530	napB; nitrate reductase (cytochrome), electron transfer subunit	Denitrification nitrate => nitrogen [PATH:map00910 map01100 map01120] || Dissimilatory nitrate reduction nitrate => ammonia [PATH:map00910 map01100 map01120]	Energy metabolism	Nitrogen metabolism
K02569	cytochrome c-type protein NapC	NA	NA	NA	NA	NA
K02570	periplasmic nitrate reductase NapD	NA	NA	NA	NA	NA
K02571	periplasmic nitrate reductase NapE	NA	NA	NA	NA	NA
K02572	ferredoxin-type protein NapF	NA	NA	NA	NA	NA
K02573	ferredoxin-type protein NapG	NA	NA	NA	NA	NA
K02574	ferredoxin-type protein NapH	NA	NA	NA	NA	NA
K02575	MFS transporter, NNP family, nitrate/nitrite transporter	M00615	NRT, narK, nrtP, nasA; MFS transporter, NNP family, nitrate/nitrite transporter	Nitrate assimilation	Module set	Metabolic capacity
K02584	Nif-specific regulatory protein	NA	NA	NA	NA	NA
K02585	nitrogen fixation protein NifB	NA	NA	NA	NA	NA
K02586	nitrogenase molybdenum-iron protein alpha chain [EC:1.18.6.1]	M00175	nifD; nitrogenase molybdenum-iron protein alpha chain [EC:1.18.6.1]	Nitrogen fixation nitrogen => ammonia [PATH:map00910 map01100 map01120]	Energy metabolism	Nitrogen metabolism
K02587	nitrogenase molybdenum-cofactor synthesis protein NifE	NA	NA	NA	NA	NA
K02588	nitrogenase iron protein NifH [EC:1.18.6.1]	M00175	nifH; nitrogenase iron protein NifH	Nitrogen fixation nitrogen => ammonia [PATH:map00910 map01100 map01120]	Energy metabolism	Nitrogen metabolism
K02589	nitrogen regulatory protein PII 1	NA	NA	NA	NA	NA
K02590	nitrogen regulatory protein PII 2	NA	NA	NA	NA	NA
K02591	nitrogenase molybdenum-iron protein beta chain [EC:1.18.6.1]	M00175	nifK; nitrogenase molybdenum-iron protein beta chain [EC:1.18.6.1]	Nitrogen fixation nitrogen => ammonia [PATH:map00910 map01100 map01120]	Energy metabolism	Nitrogen metabolism
K02592	nitrogenase molybdenum-iron protein NifN	NA	NA	NA	NA	NA
K02593	nitrogen fixation protein NifT	NA	NA	NA	NA	NA
K02594	homocitrate synthase NifV [EC:2.3.3.14]	NA	NA	NA	NA	NA
K02595	nitrogenase-stabilizing/protective protein	NA	NA	NA	NA	NA
K02596	nitrogen fixation protein NifX	NA	NA	NA	NA	NA
K02597	nitrogen fixation protein NifZ	NA	NA	NA	NA	NA
K02598	nitrite transporter	NA	NA	NA	NA	NA
K02600	N utilization substance protein A	NA	NA	NA	NA	NA
K02601	transcriptional antiterminator NusG	NA	NA	NA	NA	NA
K02609	ring-1,2-phenylacetyl-CoA epoxidase subunit PaaA [EC:1.14.13.149]	M00878	paaA; ring-1,2-phenylacetyl-CoA epoxidase subunit PaaA [EC:1.14.13.149]	Phenylacetate degradation phenylaxetate => acetyl-CoA/succinyl-CoA [PATH:map00360 map01100 map01120]	Xenobiotics biodegradation	Aromatics degradation
K02610	ring-1,2-phenylacetyl-CoA epoxidase subunit PaaB	M00878	paaB; ring-1,2-phenylacetyl-CoA epoxidase subunit PaaB	Phenylacetate degradation phenylaxetate => acetyl-CoA/succinyl-CoA [PATH:map00360 map01100 map01120]	Xenobiotics biodegradation	Aromatics degradation
K02611	ring-1,2-phenylacetyl-CoA epoxidase subunit PaaC [EC:1.14.13.149]	M00878	paaC; ring-1,2-phenylacetyl-CoA epoxidase subunit PaaC [EC:1.14.13.149]	Phenylacetate degradation phenylaxetate => acetyl-CoA/succinyl-CoA [PATH:map00360 map01100 map01120]	Xenobiotics biodegradation	Aromatics degradation
K02612	ring-1,2-phenylacetyl-CoA epoxidase subunit PaaD	M00878	paaD; ring-1,2-phenylacetyl-CoA epoxidase subunit PaaD	Phenylacetate degradation phenylaxetate => acetyl-CoA/succinyl-CoA [PATH:map00360 map01100 map01120]	Xenobiotics biodegradation	Aromatics degradation
K02613	ring-1,2-phenylacetyl-CoA epoxidase subunit PaaE	M00878	paaE; ring-1,2-phenylacetyl-CoA epoxidase subunit PaaE	Phenylacetate degradation phenylaxetate => acetyl-CoA/succinyl-CoA [PATH:map00360 map01100 map01120]	Xenobiotics biodegradation	Aromatics degradation
K02614	acyl-CoA thioesterase [EC:3.1.2.-]	NA	NA	NA	NA	NA
K02615	3-oxo-5,6-didehydrosuberyl-CoA/3-oxoadipyl-CoA thiolase [EC:2.3.1.223 2.3.1.174]	M00878	paaJ; 3-oxo-5,6-didehydrosuberyl-CoA/3-oxoadipyl-CoA thiolase [EC:2.3.1.223 2.3.1.174]	Phenylacetate degradation phenylaxetate => acetyl-CoA/succinyl-CoA [PATH:map00360 map01100 map01120]	Xenobiotics biodegradation	Aromatics degradation
K02616	phenylacetic acid degradation operon negative regulatory protein	NA	NA	NA	NA	NA
K02617	phenylacetic acid degradation protein	NA	NA	NA	NA	NA
K02618	oxepin-CoA hydrolase / 3-oxo-5,6-dehydrosuberyl-CoA semialdehyde dehydrogenase [EC:3.3.2.12 1.2.1.91]	M00878	paaZ; oxepin-CoA hydrolase / 3-oxo-5,6-dehydrosuberyl-CoA semialdehyde dehydrogenase [EC:3.3.2.12 1.2.1.91]	Phenylacetate degradation phenylaxetate => acetyl-CoA/succinyl-CoA [PATH:map00360 map01100 map01120]	Xenobiotics biodegradation	Aromatics degradation
K02619	4-amino-4-deoxychorismate lyase [EC:4.1.3.38]	NA	NA	NA	NA	NA
K02621	topoisomerase IV subunit A [EC:5.99.1.-]	NA	NA	NA	NA	NA
K02622	topoisomerase IV subunit B [EC:5.99.1.-]	NA	NA	NA	NA	NA
K02623	LysR family transcriptional regulator, pca operon transcriptional activator	NA	NA	NA	NA	NA
K02624	IclR family transcriptional regulator, pca regulon regulatory protein	NA	NA	NA	NA	NA
K02625	MFS transporter, MHS family, dicarboxylic acid transporter PcaT	NA	NA	NA	NA	NA
K02626	arginine decarboxylase [EC:4.1.1.19]	M00133	pdaD; arginine decarboxylase [EC:4.1.1.19]	Polyamine biosynthesis arginine => agmatine => putrescine => spermidine [PATH:map00330 map01100]	Amino acid metabolism	Polyamine biosynthesis
K02628	phycoerythrocyanin alpha chain	NA	NA	NA	NA	NA
K02629	phycoerythrocyanin beta chain	NA	NA	NA	NA	NA
K02630	phycoerythrocyanin-associated rod linker protein	NA	NA	NA	NA	NA
K02632	phycoerythrocyanin alpha-cysteine-84 phycoviolobilin lyase/isomerase subunit PecF [EC:4.4.1.31]	NA	NA	NA	NA	NA
K02634	apocytochrome f	M00162	petA; apocytochrome f	Cytochrome b6f complex [PATH:map00195]	Energy metabolism	ATP synthesis
K02635	cytochrome b6	M00162	petB; cytochrome b6	Cytochrome b6f complex [PATH:map00195]	Energy metabolism	ATP synthesis
K02636	cytochrome b6-f complex iron-sulfur subunit [EC:1.10.9.1]	M00162	petC; cytochrome b6-f complex iron-sulfur subunit [EC:7.1.1.6]	Cytochrome b6f complex [PATH:map00195]	Energy metabolism	ATP synthesis
K02637	cytochrome b6-f complex subunit 4	M00162	petD; cytochrome b6-f complex subunit 4	Cytochrome b6f complex [PATH:map00195]	Energy metabolism	ATP synthesis
K02638	plastocyanin	NA	NA	NA	NA	NA
K02639	ferredoxin	NA	NA	NA	NA	NA
K02640	cytochrome b6-f complex subunit 5	M00162	petG; cytochrome b6-f complex subunit 5	Cytochrome b6f complex [PATH:map00195]	Energy metabolism	ATP synthesis
K02641	ferredoxin--NADP+ reductase [EC:1.18.1.2]	NA	NA	NA	NA	NA
K02643	cytochrome b6-f complex subunit 7	M00162	petM; cytochrome b6-f complex subunit 7	Cytochrome b6f complex [PATH:map00195]	Energy metabolism	ATP synthesis
K02647	carbohydrate diacid regulator	NA	NA	NA	NA	NA
K02650	type IV pilus assembly protein PilA	NA	NA	NA	NA	NA
K02651	pilus assembly protein Flp/PilA	NA	NA	NA	NA	NA
K02652	type IV pilus assembly protein PilB	NA	NA	NA	NA	NA
K02653	type IV pilus assembly protein PilC	NA	NA	NA	NA	NA
K02654	leader peptidase (prepilin peptidase) / N-methyltransferase [EC:3.4.23.43 2.1.1.-]	NA	NA	NA	NA	NA
K02655	type IV pilus assembly protein PilE	NA	NA	NA	NA	NA
K02656	type IV pilus assembly protein PilF	NA	NA	NA	NA	NA
K02657	twitching motility two-component system response regulator PilG	NA	NA	NA	NA	NA
K02658	twitching motility two-component system response regulator PilH	NA	NA	NA	NA	NA
K02659	twitching motility protein PilI	NA	NA	NA	NA	NA
K02660	twitching motility protein PilJ	NA	NA	NA	NA	NA
K02661	type IV pilus assembly protein PilK	NA	NA	NA	NA	NA
K02662	type IV pilus assembly protein PilM	NA	NA	NA	NA	NA
K02663	type IV pilus assembly protein PilN	NA	NA	NA	NA	NA
K02664	type IV pilus assembly protein PilO	NA	NA	NA	NA	NA
K02665	type IV pilus assembly protein PilP	NA	NA	NA	NA	NA
K02666	type IV pilus assembly protein PilQ	NA	NA	NA	NA	NA
K02667	two-component system, NtrC family, response regulator PilR	NA	NA	NA	NA	NA
K02668	two-component system, NtrC family, sensor histidine kinase PilS [EC:2.7.13.3]	NA	NA	NA	NA	NA
K02669	twitching motility protein PilT	NA	NA	NA	NA	NA
K02670	twitching motility protein PilU	NA	NA	NA	NA	NA
K02671	type IV pilus assembly protein PilV	NA	NA	NA	NA	NA
K02672	type IV pilus assembly protein PilW	NA	NA	NA	NA	NA
K02673	type IV pilus assembly protein PilX	NA	NA	NA	NA	NA
K02674	type IV pilus assembly protein PilY1	NA	NA	NA	NA	NA
K02676	type IV pilus assembly protein PilZ	NA	NA	NA	NA	NA
K02679	prepilin peptidase dependent protein A	NA	NA	NA	NA	NA
K02680	prepilin peptidase dependent protein B	NA	NA	NA	NA	NA
K02681	prepilin peptidase dependent protein C	NA	NA	NA	NA	NA
K02682	prepilin peptidase dependent protein D	NA	NA	NA	NA	NA
K02683	DNA primase small subunit [EC:2.7.7.-]	NA	NA	NA	NA	NA
K02686	primosomal replication protein N	NA	NA	NA	NA	NA
K02687	ribosomal protein L11 methyltransferase [EC:2.1.1.-]	NA	NA	NA	NA	NA
K02688	transcriptional regulator, propionate catabolism operon regulatory protein	NA	NA	NA	NA	NA
K02689	photosystem I P700 chlorophyll a apoprotein A1	M00163; M00611	psaA; photosystem I P700 chlorophyll a apoprotein A1	Photosystem I [PATH:map00195] || Oxygenic photosynthesis in plants and cyanobacteria	Energy metabolism; Module set	Photosynthesis; Metabolic capacity
K02690	photosystem I P700 chlorophyll a apoprotein A2	M00163; M00611	psaB; photosystem I P700 chlorophyll a apoprotein A2	Photosystem I [PATH:map00195] || Oxygenic photosynthesis in plants and cyanobacteria	Energy metabolism; Module set	Photosynthesis; Metabolic capacity
K02691	photosystem I subunit VII	M00163; M00611	psaC; photosystem I subunit VII	Photosystem I [PATH:map00195] || Oxygenic photosynthesis in plants and cyanobacteria	Energy metabolism; Module set	Photosynthesis; Metabolic capacity
K02692	photosystem I subunit II	M00163; M00611	psaD; photosystem I subunit II	Photosystem I [PATH:map00195] || Oxygenic photosynthesis in plants and cyanobacteria	Energy metabolism; Module set	Photosynthesis; Metabolic capacity
K02693	photosystem I subunit IV	M00163; M00611	psaE; photosystem I subunit IV	Photosystem I [PATH:map00195] || Oxygenic photosynthesis in plants and cyanobacteria	Energy metabolism; Module set	Photosynthesis; Metabolic capacity
K02694	photosystem I subunit III	M00163; M00611	psaF; photosystem I subunit III	Photosystem I [PATH:map00195] || Oxygenic photosynthesis in plants and cyanobacteria	Energy metabolism; Module set	Photosynthesis; Metabolic capacity
K02696	photosystem I subunit VIII	NA	NA	NA	NA	NA
K02697	photosystem I subunit IX	NA	NA	NA	NA	NA
K02698	photosystem I subunit X	NA	NA	NA	NA	NA
K02699	photosystem I subunit XI	NA	NA	NA	NA	NA
K02700	photosystem I subunit XII	NA	NA	NA	NA	NA
K02703	photosystem II P680 reaction center D1 protein [EC:1.10.3.9]	M00161; M00611	psbA; photosystem II P680 reaction center D1 protein [EC:1.10.3.9]	Photosystem II [PATH:map00195] || Oxygenic photosynthesis in plants and cyanobacteria	Energy metabolism; Module set	Photosynthesis; Metabolic capacity
K02704	photosystem II CP47 chlorophyll apoprotein	M00161; M00611	psbB; photosystem II CP47 chlorophyll apoprotein	Photosystem II [PATH:map00195] || Oxygenic photosynthesis in plants and cyanobacteria	Energy metabolism; Module set	Photosynthesis; Metabolic capacity
K02705	photosystem II CP43 chlorophyll apoprotein	M00161; M00611	psbC; photosystem II CP43 chlorophyll apoprotein	Photosystem II [PATH:map00195] || Oxygenic photosynthesis in plants and cyanobacteria	Energy metabolism; Module set	Photosynthesis; Metabolic capacity
K02706	photosystem II P680 reaction center D2 protein [EC:1.10.3.9]	M00161; M00611	psbD; photosystem II P680 reaction center D2 protein [EC:1.10.3.9]	Photosystem II [PATH:map00195] || Oxygenic photosynthesis in plants and cyanobacteria	Energy metabolism; Module set	Photosynthesis; Metabolic capacity
K02707	photosystem II cytochrome b559 subunit alpha	M00161; M00611	psbE; photosystem II cytochrome b559 subunit alpha	Photosystem II [PATH:map00195] || Oxygenic photosynthesis in plants and cyanobacteria	Energy metabolism; Module set	Photosynthesis; Metabolic capacity
K02708	photosystem II cytochrome b559 subunit beta	M00161; M00611	psbF; photosystem II cytochrome b559 subunit beta	Photosystem II [PATH:map00195] || Oxygenic photosynthesis in plants and cyanobacteria	Energy metabolism; Module set	Photosynthesis; Metabolic capacity
K02709	photosystem II PsbH protein	NA	NA	NA	NA	NA
K02710	photosystem II PsbI protein	NA	NA	NA	NA	NA
K02711	photosystem II PsbJ protein	NA	NA	NA	NA	NA
K02712	photosystem II PsbK protein	NA	NA	NA	NA	NA
K02713	photosystem II PsbL protein	NA	NA	NA	NA	NA
K02714	photosystem II PsbM protein	NA	NA	NA	NA	NA
K02715	PsbN protein	NA	NA	NA	NA	NA
K02716	photosystem II oxygen-evolving enhancer protein 1	NA	NA	NA	NA	NA
K02717	photosystem II oxygen-evolving enhancer protein 2	NA	NA	NA	NA	NA
K02718	photosystem II PsbT protein	NA	NA	NA	NA	NA
K02719	photosystem II PsbU protein	NA	NA	NA	NA	NA
K02720	photosystem II cytochrome c550	NA	NA	NA	NA	NA
K02722	photosystem II PsbX protein	NA	NA	NA	NA	NA
K02723	photosystem II PsbY protein	NA	NA	NA	NA	NA
K02724	photosystem II PsbZ protein	NA	NA	NA	NA	NA
K02742	SprT protein	NA	NA	NA	NA	NA
K02744	PTS system, N-acetylgalactosamine-specific IIA component [EC:2.7.1.-]	NA	NA	NA	NA	NA
K02745	PTS system, N-acetylgalactosamine-specific IIB component [EC:2.7.1.-]	NA	NA	NA	NA	NA
K02746	PTS system, N-acetylgalactosamine-specific IIC component	NA	NA	NA	NA	NA
K02747	PTS system, N-acetylgalactosamine-specific IID component	NA	NA	NA	NA	NA
K02749	PTS system, alpha-glucoside-specific IIB component [EC:2.7.1.208 2.7.1.-]	NA	NA	NA	NA	NA
K02750	PTS system, alpha-glucoside-specific IIC component	NA	NA	NA	NA	NA
K02752	PTS system, beta-glucoside (arbutin/salicin/cellobiose)-specific IIB component [EC:2.7.1.-]	NA	NA	NA	NA	NA
K02753	PTS system, beta-glucoside (arbutin/salicin/cellobiose)-specific IIC component	NA	NA	NA	NA	NA
K02755	PTS system, beta-glucoside-specific IIA component [EC:2.7.1.-]	NA	NA	NA	NA	NA
K02756	PTS system, beta-glucoside-specific IIB component [EC:2.7.1.-]	NA	NA	NA	NA	NA
K02757	PTS system, beta-glucoside-specific IIC component	NA	NA	NA	NA	NA
K02759	PTS system, cellobiose-specific IIA component [EC:2.7.1.196 2.7.1.205]	NA	NA	NA	NA	NA
K02760	PTS system, cellobiose-specific IIB component [EC:2.7.1.196 2.7.1.205]	NA	NA	NA	NA	NA
K02761	PTS system, cellobiose-specific IIC component	NA	NA	NA	NA	NA
K02763	PTS system, D-glucosamine-specific IIA component [EC:2.7.1.-]	NA	NA	NA	NA	NA
K02764	PTS system, D-glucosamine-specific IIB component [EC:2.7.1.-]	NA	NA	NA	NA	NA
K02765	PTS system, D-glucosamine-specific IIC component	NA	NA	NA	NA	NA
K02768	PTS system, fructose-specific IIA component [EC:2.7.1.202]	NA	NA	NA	NA	NA
K02769	PTS system, fructose-specific IIB component [EC:2.7.1.202]	NA	NA	NA	NA	NA
K02770	PTS system, fructose-specific IIC component	NA	NA	NA	NA	NA
K02771	PTS system, fructose-specific IID component	NA	NA	NA	NA	NA
K02773	PTS system, galactitol-specific IIA component [EC:2.7.1.200]	NA	NA	NA	NA	NA
K02774	PTS system, galactitol-specific IIB component [EC:2.7.1.200]	NA	NA	NA	NA	NA
K02775	PTS system, galactitol-specific IIC component	NA	NA	NA	NA	NA
K02777	PTS system, sugar-specific IIA component [EC:2.7.1.-]	NA	NA	NA	NA	NA
K02778	PTS system, glucose-specific IIB component [EC:2.7.1.199]	NA	NA	NA	NA	NA
K02779	PTS system, glucose-specific IIC component	NA	NA	NA	NA	NA
K02781	PTS system, glucitol/sorbitol-specific IIA component [EC:2.7.1.198]	NA	NA	NA	NA	NA
K02782	PTS system, glucitol/sorbitol-specific IIB component [EC:2.7.1.198]	NA	NA	NA	NA	NA
K02783	PTS system, glucitol/sorbitol-specific IIC component	NA	NA	NA	NA	NA
K02784	phosphocarrier protein HPr	NA	NA	NA	NA	NA
K02786	PTS system, lactose-specific IIA component [EC:2.7.1.207]	NA	NA	NA	NA	NA
K02787	PTS system, lactose-specific IIB component [EC:2.7.1.207]	NA	NA	NA	NA	NA
K02788	PTS system, lactose-specific IIC component	NA	NA	NA	NA	NA
K02790	PTS system, maltose/glucose-specific IIB component [EC:2.7.1.199 2.7.1.208]	NA	NA	NA	NA	NA
K02791	PTS system, maltose/glucose-specific IIC component	NA	NA	NA	NA	NA
K02793	PTS system, mannose-specific IIA component [EC:2.7.1.191]	NA	NA	NA	NA	NA
K02794	PTS system, mannose-specific IIB component [EC:2.7.1.191]	NA	NA	NA	NA	NA
K02795	PTS system, mannose-specific IIC component	NA	NA	NA	NA	NA
K02796	PTS system, mannose-specific IID component	NA	NA	NA	NA	NA
K02798	PTS system, mannitol-specific IIA component [EC:2.7.1.197]	NA	NA	NA	NA	NA
K02799	PTS system, mannitol-specific IIB component [EC:2.7.1.197]	NA	NA	NA	NA	NA
K02800	PTS system, mannitol-specific IIC component	NA	NA	NA	NA	NA
K02802	PTS system, N-acetylglucosamine-specific IIA component [EC:2.7.1.193]	NA	NA	NA	NA	NA
K02803	PTS system, N-acetylglucosamine-specific IIB component [EC:2.7.1.193]	NA	NA	NA	NA	NA
K02804	PTS system, N-acetylglucosamine-specific IIC component	NA	NA	NA	NA	NA
K02805	dTDP-4-amino-4,6-dideoxygalactose transaminase [EC:2.6.1.59]	NA	NA	NA	NA	NA
K02806	PTS system, nitrogen regulatory IIA component [EC:2.7.1.-]	NA	NA	NA	NA	NA
K02808	PTS system, sucrose-specific IIA component [EC:2.7.1.211]	NA	NA	NA	NA	NA
K02809	PTS system, sucrose-specific IIB component [EC:2.7.1.211]	NA	NA	NA	NA	NA
K02810	PTS system, sucrose-specific IIC component	NA	NA	NA	NA	NA
K02812	PTS system, sorbose-specific IIA component [EC:2.7.1.206]	NA	NA	NA	NA	NA
K02813	PTS system, sorbose-specific IIB component [EC:2.7.1.206]	NA	NA	NA	NA	NA
K02814	PTS system, sorbose-specific IIC component	NA	NA	NA	NA	NA
K02815	PTS system, sorbose-specific IID component	NA	NA	NA	NA	NA
K02817	PTS system, trehalose-specific IIA component [EC:2.7.1.201]	NA	NA	NA	NA	NA
K02818	PTS system, trehalose-specific IIB component [EC:2.7.1.201]	NA	NA	NA	NA	NA
K02819	PTS system, trehalose-specific IIC component	NA	NA	NA	NA	NA
K02821	PTS system, ascorbate-specific IIA component [EC:2.7.1.194]	M00550	ulaC, sgaA; ascorbate PTS system EIIA or EIIAB component [EC:2.7.1.194]	Ascorbate degradation ascorbate => D-xylulose-5P [PATH:map00053 map01100 map01120]	Carbohydrate metabolism	Other carbohydrate metabolism
K02822	PTS system, ascorbate-specific IIB component [EC:2.7.1.194]	M00550	ulaB, sgaB; ascorbate PTS system EIIB component [EC:2.7.1.194]	Ascorbate degradation ascorbate => D-xylulose-5P [PATH:map00053 map01100 map01120]	Carbohydrate metabolism	Other carbohydrate metabolism
K02823	dihydroorotate dehydrogenase electron transfer subunit	NA	NA	NA	NA	NA
K02824	uracil permease	NA	NA	NA	NA	NA
K02825	pyrimidine operon attenuation protein / uracil phosphoribosyltransferase [EC:2.4.2.9]	NA	NA	NA	NA	NA
K02826	cytochrome aa3-600 menaquinol oxidase subunit II [EC:1.10.3.12]	M00416	qoxA; cytochrome aa3-600 menaquinol oxidase subunit II [EC:7.1.1.5]	Cytochrome aa3-600 menaquinol oxidase [PATH:map00190]	Energy metabolism	ATP synthesis
K02827	cytochrome aa3-600 menaquinol oxidase subunit I [EC:1.10.3.12]	M00416	qoxB; cytochrome aa3-600 menaquinol oxidase subunit I [EC:7.1.1.5]	Cytochrome aa3-600 menaquinol oxidase [PATH:map00190]	Energy metabolism	ATP synthesis
K02828	cytochrome aa3-600 menaquinol oxidase subunit III [EC:1.10.3.12]	M00416	qoxC; cytochrome aa3-600 menaquinol oxidase subunit III [EC:7.1.1.5]	Cytochrome aa3-600 menaquinol oxidase [PATH:map00190]	Energy metabolism	ATP synthesis
K02829	cytochrome aa3-600 menaquinol oxidase subunit IV [EC:1.10.3.12]	M00416	qoxD; cytochrome aa3-600 menaquinol oxidase subunit IV [EC:7.1.1.5]	Cytochrome aa3-600 menaquinol oxidase [PATH:map00190]	Energy metabolism	ATP synthesis
K02834	ribosome-binding factor A	NA	NA	NA	NA	NA
K02835	peptide chain release factor 1	NA	NA	NA	NA	NA
K02836	peptide chain release factor 2	NA	NA	NA	NA	NA
K02837	peptide chain release factor 3	NA	NA	NA	NA	NA
K02838	ribosome recycling factor	NA	NA	NA	NA	NA
K02839	peptide chain release factor	NA	NA	NA	NA	NA
K02840	UDP-D-galactose:(glucosyl)LPS alpha-1,6-D-galactosyltransferase [EC:2.4.1.-]	NA	NA	NA	NA	NA
K02841	heptosyltransferase I [EC:2.4.-.-]	NA	NA	NA	NA	NA
K02843	heptosyltransferase II [EC:2.4.-.-]	NA	NA	NA	NA	NA
K02844	UDP-glucose:(heptosyl)LPS alpha-1,3-glucosyltransferase [EC:2.4.1.-]	NA	NA	NA	NA	NA
K02846	N-methyl-L-tryptophan oxidase [EC:1.5.3.-]	NA	NA	NA	NA	NA
K02847	O-antigen ligase [EC:2.4.1.-]	NA	NA	NA	NA	NA
K02848	heptose I phosphotransferase [EC:2.7.1.-]	NA	NA	NA	NA	NA
K02849	heptosyltransferase III [EC:2.4.-.-]	NA	NA	NA	NA	NA
K02850	heptose II phosphotransferase [EC:2.7.1.-]	NA	NA	NA	NA	NA
K02851	UDP-GlcNAc:undecaprenyl-phosphate/decaprenyl-phosphate GlcNAc-1-phosphate transferase [EC:2.7.8.33 2.7.8.35]	NA	NA	NA	NA	NA
K02852	UDP-N-acetyl-D-mannosaminouronate:lipid I N-acetyl-D-mannosaminouronosyltransferase [EC:2.4.1.180]	NA	NA	NA	NA	NA
K02853	enterobacterial common antigen polymerase [EC:2.4.1.-]	NA	NA	NA	NA	NA
K02854	AraC family transcriptional regulator, L-rhamnose operon transcriptional activator RhaR	NA	NA	NA	NA	NA
K02855	AraC family transcriptional regulator, L-rhamnose operon regulatory protein RhaS	NA	NA	NA	NA	NA
K02856	L-rhamnose-H+ transport protein	NA	NA	NA	NA	NA
K02858	3,4-dihydroxy 2-butanone 4-phosphate synthase [EC:4.1.99.12]	M00125; M00911	ribB, RIB3; 3,4-dihydroxy 2-butanone 4-phosphate synthase [EC:4.1.99.12]	Riboflavin biosynthesis plants and bacteria GTP => riboflavin/FMN/FAD [PATH:map00740 map01240 map01100 map01110] || Riboflavin biosynthesis fungi GTP => riboflavin/FMN/FAD [PATH:map00740 map01240 map01100]	Metabolism of cofactors and vitamins	Cofactor and vitamin metabolism
K02859	riboflavin biosynthesis RibT protein	NA	NA	NA	NA	NA
K02860	16S rRNA processing protein RimM	NA	NA	NA	NA	NA
K02862	putative membrane protein	NA	NA	NA	NA	NA
K02863	large subunit ribosomal protein L1	NA	NA	NA	NA	NA
K02864	large subunit ribosomal protein L10	NA	NA	NA	NA	NA
K02866	large subunit ribosomal protein L10e	NA	NA	NA	NA	NA
K02867	large subunit ribosomal protein L11	NA	NA	NA	NA	NA
K02869	large subunit ribosomal protein L12	NA	NA	NA	NA	NA
K02871	large subunit ribosomal protein L13	NA	NA	NA	NA	NA
K02874	large subunit ribosomal protein L14	NA	NA	NA	NA	NA
K02876	large subunit ribosomal protein L15	NA	NA	NA	NA	NA
K02877	large subunit ribosomal protein L15e	NA	NA	NA	NA	NA
K02878	large subunit ribosomal protein L16	NA	NA	NA	NA	NA
K02879	large subunit ribosomal protein L17	NA	NA	NA	NA	NA
K02881	large subunit ribosomal protein L18	NA	NA	NA	NA	NA
K02883	large subunit ribosomal protein L18e	NA	NA	NA	NA	NA
K02884	large subunit ribosomal protein L19	NA	NA	NA	NA	NA
K02885	large subunit ribosomal protein L19e	NA	NA	NA	NA	NA
K02886	large subunit ribosomal protein L2	NA	NA	NA	NA	NA
K02887	large subunit ribosomal protein L20	NA	NA	NA	NA	NA
K02888	large subunit ribosomal protein L21	NA	NA	NA	NA	NA
K02889	large subunit ribosomal protein L21e	NA	NA	NA	NA	NA
K02890	large subunit ribosomal protein L22	NA	NA	NA	NA	NA
K02892	large subunit ribosomal protein L23	NA	NA	NA	NA	NA
K02895	large subunit ribosomal protein L24	NA	NA	NA	NA	NA
K02896	large subunit ribosomal protein L24e	NA	NA	NA	NA	NA
K02897	large subunit ribosomal protein L25	NA	NA	NA	NA	NA
K02899	large subunit ribosomal protein L27	NA	NA	NA	NA	NA
K02902	large subunit ribosomal protein L28	NA	NA	NA	NA	NA
K02904	large subunit ribosomal protein L29	NA	NA	NA	NA	NA
K02906	large subunit ribosomal protein L3	NA	NA	NA	NA	NA
K02907	large subunit ribosomal protein L30	NA	NA	NA	NA	NA
K02908	large subunit ribosomal protein L30e	NA	NA	NA	NA	NA
K02909	large subunit ribosomal protein L31	NA	NA	NA	NA	NA
K02910	large subunit ribosomal protein L31e	NA	NA	NA	NA	NA
K02911	large subunit ribosomal protein L32	NA	NA	NA	NA	NA
K02912	large subunit ribosomal protein L32e	NA	NA	NA	NA	NA
K02913	large subunit ribosomal protein L33	NA	NA	NA	NA	NA
K02914	large subunit ribosomal protein L34	NA	NA	NA	NA	NA
K02916	large subunit ribosomal protein L35	NA	NA	NA	NA	NA
K02919	large subunit ribosomal protein L36	NA	NA	NA	NA	NA
K02921	large subunit ribosomal protein L37Ae	NA	NA	NA	NA	NA
K02924	large subunit ribosomal protein L39e	NA	NA	NA	NA	NA
K02926	large subunit ribosomal protein L4	NA	NA	NA	NA	NA
K02927	large subunit ribosomal protein L40e	NA	NA	NA	NA	NA
K02929	large subunit ribosomal protein L44e	NA	NA	NA	NA	NA
K02930	large subunit ribosomal protein L4e	NA	NA	NA	NA	NA
K02931	large subunit ribosomal protein L5	NA	NA	NA	NA	NA
K02933	large subunit ribosomal protein L6	NA	NA	NA	NA	NA
K02935	large subunit ribosomal protein L7/L12	NA	NA	NA	NA	NA
K02936	large subunit ribosomal protein L7Ae	NA	NA	NA	NA	NA
K02939	large subunit ribosomal protein L9	NA	NA	NA	NA	NA
K02945	small subunit ribosomal protein S1	NA	NA	NA	NA	NA
K02946	small subunit ribosomal protein S10	NA	NA	NA	NA	NA
K02948	small subunit ribosomal protein S11	NA	NA	NA	NA	NA
K02950	small subunit ribosomal protein S12	NA	NA	NA	NA	NA
K02952	small subunit ribosomal protein S13	NA	NA	NA	NA	NA
K02954	small subunit ribosomal protein S14	NA	NA	NA	NA	NA
K02956	small subunit ribosomal protein S15	NA	NA	NA	NA	NA
K02959	small subunit ribosomal protein S16	NA	NA	NA	NA	NA
K02961	small subunit ribosomal protein S17	NA	NA	NA	NA	NA
K02962	small subunit ribosomal protein S17e	NA	NA	NA	NA	NA
K02963	small subunit ribosomal protein S18	NA	NA	NA	NA	NA
K02965	small subunit ribosomal protein S19	NA	NA	NA	NA	NA
K02966	small subunit ribosomal protein S19e	NA	NA	NA	NA	NA
K02967	small subunit ribosomal protein S2	NA	NA	NA	NA	NA
K02968	small subunit ribosomal protein S20	NA	NA	NA	NA	NA
K02970	small subunit ribosomal protein S21	NA	NA	NA	NA	NA
K02972	stationary-phase-induced ribosome-associated protein	NA	NA	NA	NA	NA
K02975	small subunit ribosomal protein S25e	NA	NA	NA	NA	NA
K02976	small subunit ribosomal protein S26e	NA	NA	NA	NA	NA
K02977	small subunit ribosomal protein S27Ae	NA	NA	NA	NA	NA
K02978	small subunit ribosomal protein S27e	NA	NA	NA	NA	NA
K02979	small subunit ribosomal protein S28e	NA	NA	NA	NA	NA
K02982	small subunit ribosomal protein S3	NA	NA	NA	NA	NA
K02983	small subunit ribosomal protein S30e	NA	NA	NA	NA	NA
K02984	small subunit ribosomal protein S3Ae	NA	NA	NA	NA	NA
K02986	small subunit ribosomal protein S4	NA	NA	NA	NA	NA
K02987	small subunit ribosomal protein S4e	NA	NA	NA	NA	NA
K02988	small subunit ribosomal protein S5	NA	NA	NA	NA	NA
K02990	small subunit ribosomal protein S6	NA	NA	NA	NA	NA
K02991	small subunit ribosomal protein S6e	NA	NA	NA	NA	NA
K02992	small subunit ribosomal protein S7	NA	NA	NA	NA	NA
K02994	small subunit ribosomal protein S8	NA	NA	NA	NA	NA
K02995	small subunit ribosomal protein S8e	NA	NA	NA	NA	NA
K02996	small subunit ribosomal protein S9	NA	NA	NA	NA	NA
K03006	DNA-directed RNA polymerase II subunit RPB1 [EC:2.7.7.6]	NA	NA	NA	NA	NA
K03014	DNA-directed RNA polymerases I, II, and III subunit RPABC2	NA	NA	NA	NA	NA
K03040	DNA-directed RNA polymerase subunit alpha [EC:2.7.7.6]	NA	NA	NA	NA	NA
K03041	DNA-directed RNA polymerase subunit A [EC:2.7.7.6]	NA	NA	NA	NA	NA
K03042	DNA-directed RNA polymerase subunit A\ [EC:2.7.7.6]	NA	NA	NA	NA	NA
K03043	DNA-directed RNA polymerase subunit beta [EC:2.7.7.6]	NA	NA	NA	NA	NA
K03044	DNA-directed RNA polymerase subunit B [EC:2.7.7.6]	NA	NA	NA	NA	NA
K03045	DNA-directed RNA polymerase subunit B\ [EC:2.7.7.6]	NA	NA	NA	NA	NA
K03046	DNA-directed RNA polymerase subunit beta [EC:2.7.7.6]	NA	NA	NA	NA	NA
K03047	DNA-directed RNA polymerase subunit D [EC:2.7.7.6]	NA	NA	NA	NA	NA
K03048	DNA-directed RNA polymerase subunit delta	NA	NA	NA	NA	NA
K03049	DNA-directed RNA polymerase subunit E [EC:2.7.7.6]	NA	NA	NA	NA	NA
K03050	DNA-directed RNA polymerase subunit E\ [EC:2.7.7.6]	NA	NA	NA	NA	NA
K03051	DNA-directed RNA polymerase subunit F [EC:2.7.7.6]	NA	NA	NA	NA	NA
K03053	DNA-directed RNA polymerase subunit H [EC:2.7.7.6]	NA	NA	NA	NA	NA
K03055	DNA-directed RNA polymerase subunit K [EC:2.7.7.6]	NA	NA	NA	NA	NA
K03056	DNA-directed RNA polymerase subunit L [EC:2.7.7.6]	NA	NA	NA	NA	NA
K03057	transcription termination factor TFS	NA	NA	NA	NA	NA
K03058	DNA-directed RNA polymerase subunit N [EC:2.7.7.6]	NA	NA	NA	NA	NA
K03059	DNA-directed RNA polymerase subunit P [EC:2.7.7.6]	NA	NA	NA	NA	NA
K03060	DNA-directed RNA polymerase subunit omega [EC:2.7.7.6]	NA	NA	NA	NA	NA
K03070	preprotein translocase subunit SecA	NA	NA	NA	NA	NA
K03071	preprotein translocase subunit SecB	NA	NA	NA	NA	NA
K03072	preprotein translocase subunit SecD	NA	NA	NA	NA	NA
K03073	preprotein translocase subunit SecE	NA	NA	NA	NA	NA
K03074	preprotein translocase subunit SecF	NA	NA	NA	NA	NA
K03075	preprotein translocase subunit SecG	NA	NA	NA	NA	NA
K03076	preprotein translocase subunit SecY	NA	NA	NA	NA	NA
K03077	L-ribulose-5-phosphate 4-epimerase [EC:5.1.3.4]	M00550	araD, ulaF, sgaE, sgbE; L-ribulose-5-phosphate 4-epimerase [EC:5.1.3.4]	Ascorbate degradation ascorbate => D-xylulose-5P [PATH:map00053 map01100 map01120]	Carbohydrate metabolism	Other carbohydrate metabolism
K03078	3-dehydro-L-gulonate-6-phosphate decarboxylase [EC:4.1.1.85]	M00550	ulaD, sgaH, sgbH; 3-dehydro-L-gulonate-6-phosphate decarboxylase [EC:4.1.1.85]	Ascorbate degradation ascorbate => D-xylulose-5P [PATH:map00053 map01100 map01120]	Carbohydrate metabolism	Other carbohydrate metabolism
K03079	L-ribulose-5-phosphate 3-epimerase [EC:5.1.3.22]	M00550	ulaE, sgaU, sgbU; L-ribulose-5-phosphate 3-epimerase [EC:5.1.3.22]	Ascorbate degradation ascorbate => D-xylulose-5P [PATH:map00053 map01100 map01120]	Carbohydrate metabolism	Other carbohydrate metabolism
K03086	RNA polymerase primary sigma factor	NA	NA	NA	NA	NA
K03087	RNA polymerase nonessential primary-like sigma factor	NA	NA	NA	NA	NA
K03088	RNA polymerase sigma-70 factor, ECF subfamily	NA	NA	NA	NA	NA
K03089	RNA polymerase sigma-32 factor	NA	NA	NA	NA	NA
K03090	RNA polymerase sigma-B factor	NA	NA	NA	NA	NA
K03091	RNA polymerase sporulation-specific sigma factor	NA	NA	NA	NA	NA
K03092	RNA polymerase sigma-54 factor	NA	NA	NA	NA	NA
K03093	RNA polymerase sigma factor	NA	NA	NA	NA	NA
K03095	SprT-like protein	NA	NA	NA	NA	NA
K03098	apolipoprotein D and lipocalin family protein	NA	NA	NA	NA	NA
K03100	signal peptidase I [EC:3.4.21.89]	NA	NA	NA	NA	NA
K03101	signal peptidase II [EC:3.4.23.36]	NA	NA	NA	NA	NA
K03105	signal recognition particle subunit SRP19	NA	NA	NA	NA	NA
K03106	signal recognition particle subunit SRP54 [EC:3.6.5.4]	NA	NA	NA	NA	NA
K03110	fused signal recognition particle receptor	NA	NA	NA	NA	NA
K03111	single-strand DNA-binding protein	NA	NA	NA	NA	NA
K03112	DamX protein	NA	NA	NA	NA	NA
K03113	translation initiation factor 1	NA	NA	NA	NA	NA
K03116	sec-independent protein translocase protein TatA	NA	NA	NA	NA	NA
K03117	sec-independent protein translocase protein TatB	NA	NA	NA	NA	NA
K03118	sec-independent protein translocase protein TatC	NA	NA	NA	NA	NA
K03119	taurine dioxygenase [EC:1.14.11.17]	NA	NA	NA	NA	NA
K03120	transcription initiation factor TFIID TATA-box-binding protein	NA	NA	NA	NA	NA
K03124	transcription initiation factor TFIIB	NA	NA	NA	NA	NA
K03136	transcription initiation factor TFIIE subunit alpha	NA	NA	NA	NA	NA
K03147	phosphomethylpyrimidine synthase [EC:4.1.99.17]	M00127; M00895; M00896; M00897	thiC; phosphomethylpyrimidine synthase [EC:4.1.99.17]	Thiamine biosynthesis prokaryotes AIR (+ DXP/tyrosine) => TMP/TPP [PATH:map00730 map01240 map01100] || Thiamine biosynthesis prokaryotes AIR (+ DXP/glycine) => TMP/TPP [PATH:map00730 map01240 map01100] || Thiamine biosynthesis archaea AIR (+ NAD+) => TMP/TPP [PATH:map00730 map01240 map01100] || Thiamine biosynthesis plants AIR (+ NAD+) => TMP/thiamine/TPP [PATH:map00730 map01240 map01100]	Metabolism of cofactors and vitamins	Cofactor and vitamin metabolism
K03148	sulfur carrier protein ThiS adenylyltransferase [EC:2.7.7.73]	M00127; M00895	thiF; sulfur carrier protein ThiS adenylyltransferase [EC:2.7.7.73]	Thiamine biosynthesis prokaryotes AIR (+ DXP/tyrosine) => TMP/TPP [PATH:map00730 map01240 map01100] || Thiamine biosynthesis prokaryotes AIR (+ DXP/glycine) => TMP/TPP [PATH:map00730 map01240 map01100]	Metabolism of cofactors and vitamins	Cofactor and vitamin metabolism
K03149	thiazole synthase [EC:2.8.1.10]	M00127; M00895	thiG; thiazole synthase [EC:2.8.1.10]	Thiamine biosynthesis prokaryotes AIR (+ DXP/tyrosine) => TMP/TPP [PATH:map00730 map01240 map01100] || Thiamine biosynthesis prokaryotes AIR (+ DXP/glycine) => TMP/TPP [PATH:map00730 map01240 map01100]	Metabolism of cofactors and vitamins	Cofactor and vitamin metabolism
[truncated: 6,085 more rows]
